# Supplementary material for: Reactivity of an arsanyl-phosphagallene: decarbonylation of CO2 and COS to form phosphaketenes
Source: Chem Sci. 2025 Mar 17;16(17):7397–410. doi: 10.1039/d5sc00295h (PMC11938936; doi:10.1039/d5sc00295h)
Supplement: SC-016-D5SC00295H-s002 [file SC-016-D5SC00295H-s002.xyz]

1_GaPAs_Gaussian
141

P         -0.43633       -0.35665       -1.39144
As         1.56519        0.31800       -0.43766
Ga        -1.58425       -0.74867        0.40637
N          1.91887        1.87114       -1.41764
N          2.72966       -0.50687       -1.65416
N         -3.49865       -1.11693        0.34318
N         -1.39193       -1.07597        2.29204
C         -4.16563       -1.69042        1.33229
C         -2.33210       -1.64444        3.04189
C         -4.19018       -0.59774       -0.79496
H         -2.52065       -2.55930       -1.42182
C         -0.17011       -0.63360        2.89166
H         -1.97982        1.21253        2.50964
C          2.32744        1.55048       -2.76856
C          1.39160        3.12689       -1.04858
C          3.29546        0.39186       -2.63711
C          3.45736       -1.65856       -1.27780
C         -3.59104       -2.00712        2.56728
C         -5.62970       -1.97073        1.17784
C         -2.03790       -1.89583        4.48841
C         -4.07792       -1.25792       -2.02685
C         -4.89407        0.60805       -0.66541
C         -3.33140       -2.56702       -2.15667
C          0.87427       -1.54702        3.09146
C         -0.04084        0.71982        3.22560
C         -1.15667        1.72010        3.01954
H          2.81157        2.41785       -3.22683
H          1.49592        1.24572       -3.41952
C          0.27239        3.70038       -1.67931
C          2.03297        3.81591        0.00564
H          3.41149       -0.11933       -3.60103
H          4.28778        0.76252       -2.33784
C          3.06835       -2.90577       -1.79843
C          4.54990       -1.57322       -0.39550
H         -4.24228       -2.49507        3.27806
H         -6.20766       -1.11518        1.53726
H         -5.91037       -2.83597        1.77776
H         -5.90504       -2.13535        0.13777
H         -1.21386       -2.60422        4.59530
H         -2.91427       -2.29034        4.99774
H         -1.71837       -0.97446        4.97895
C         -4.70512       -0.68786       -3.12839
C         -5.50054        1.13695       -1.79881
C         -4.96382        1.37142        0.64023
C         -2.67630       -2.74607       -3.51723
C         -4.23760       -3.75325       -1.83341
C          2.05138       -1.07399        3.65633
C          0.76511       -2.99579        2.67186
C          1.15887        1.14274        3.78736
C         -0.71118        2.88253        2.14136
C         -1.69955        2.22082        4.35598
C         -0.15789        4.96000       -1.26827
C         -0.47267        3.01107       -2.79995
C          1.54974        5.05553        0.39768
C          3.26231        3.23212        0.66464
C          3.75530       -4.04681       -1.39852
C          1.95819       -3.01669       -2.81545
C          5.20458       -2.74008       -0.01687
C          5.05449       -0.24565        0.12052
H         -4.63082       -1.17416       -4.09245
C         -5.41102        0.49669       -3.02006
H         -6.04022        2.07385       -1.72507
H         -4.62598        0.71478        1.44449
C         -4.01725        2.56767        0.61132
C         -6.38223        1.81537        0.98221
H         -3.41257       -2.85759       -4.31739
H         -2.06706       -3.65145       -3.51200
H         -2.02510       -1.90119       -3.74853
H         -4.62357       -3.70595       -0.81382
H         -3.68543       -4.69066       -1.93697
H         -5.09154       -3.78562       -2.51605
H          2.87590       -1.75859        3.81466
C          2.19574        0.25738        4.00533
H         -0.29313       -3.22651        2.52516
C          1.46680       -3.21559        1.33486
C          1.30213       -3.95612        3.72748
H          1.27909        2.18511        4.05814
H          0.12321        3.42500        2.58872
H         -1.52639        3.59471        2.00049
H         -0.38854        2.54240        1.15548
H         -2.05491        1.39907        4.98227
H         -2.53342        2.90878        4.19464
H         -0.92808        2.75608        4.91541
H         -1.01160        5.41148       -1.76148
C          0.46386        5.63473       -0.23761
H         -0.15381        1.97023       -2.81188
C         -1.97762        2.97126       -2.57217
C         -0.14269        3.64790       -4.14751
H          2.03333        5.58639        1.20850
H          3.10025        2.15541        0.76271
C          3.53206        3.76841        2.06247
C          4.48501        3.44283       -0.22537
H          3.45930       -5.01201       -1.79512
C          4.80891       -3.97223       -0.50591
H          1.48850       -2.03291       -2.87758
C          0.88217       -4.01330       -2.40517
C          2.52896       -3.36507       -4.18836
H          6.04374       -2.68144        0.66854
H          4.38749        0.53081       -0.25715
C          5.01832       -0.16595        1.64080
C          6.45634        0.04140       -0.41117
H         -5.88510        0.92706       -3.89465
H         -2.98852        2.26050        0.41484
H         -4.03922        3.09808        1.56699
H         -4.30251        3.27020       -0.17547
H         -6.74662        2.57071        0.28234
H         -6.40808        2.25816        1.98078
H         -7.08503        0.97930        0.96006
H          3.12651        0.60707        4.43668
H          1.03621       -2.58729        0.55306
H          1.37632       -4.25704        1.01693
H          2.53072       -2.97566        1.40041
H          2.38505       -3.86576        3.83845
H          1.09305       -4.98744        3.43446
H          0.85151       -3.78111        4.70791
H          0.10442        6.60892        0.07472
H         -2.20538        2.45474       -1.64058
H         -2.46349        2.41727       -3.37937
H         -2.42222        3.96945       -2.53788
H         -0.47737        4.68909       -4.17599
H         -0.64139        3.11196       -4.95968
H          0.93154        3.64194       -4.34299
H          3.84629        4.81566        2.04768
H          4.33827        3.19581        2.52737
H          2.65034        3.68769        2.70146
H          4.33587        2.99351       -1.20773
H          5.37512        2.99515        0.22482
H          4.67519        4.51090       -0.36322
H          5.32906       -4.87299       -0.19916
H          1.28868       -5.01798       -2.25827
H          0.11798       -4.07637       -3.18309
H          0.39402       -3.69741       -1.48178
H          3.28828       -2.64247       -4.49593
H          1.73757       -3.37125       -4.94289
H          2.99654       -4.35426       -4.18316
H          4.00205       -0.30875        2.00843
H          5.36719        0.81371        1.97951
H          5.66036       -0.92353        2.09882
H          7.17388       -0.69810       -0.04531
H          6.79791        1.02814       -0.08790
H          6.47977        0.01291       -1.50274


1_GaPAs_ORCA
141

P          1.53489        9.00917        7.23305
As        -0.14713       10.33609        8.19171
Ga         1.66243        7.46127        8.76638
N         -1.26689       10.62661        6.68411
N          0.59226       12.03445        7.73352
N          2.69480        5.80612        8.49101
N          1.19192        7.07940       10.62029
C          3.09273        5.01182        9.48988
C          1.78415        6.11876       11.34961
C          2.89077        5.42555        7.11845
H          4.39725        7.44013        7.90733
C          0.11887        7.85665       11.17826
H         -0.65867        6.37148        9.10422
C         -0.63969       11.55179        5.74698
C         -2.27310        9.70157        6.30426
C         -0.07234       12.67498        6.60458
C          1.15902       12.85070        8.75251
C          2.73128        5.22200       10.83322
C          3.91745        3.78914        9.18414
C          1.39797        5.96946       12.79830
C          3.89830        6.06175        6.36027
C          2.01101        4.48339        6.53911
C          4.85990        7.06219        6.98191
C          0.40276        8.94417       12.03106
C         -1.20384        7.52671       10.80278
C         -1.48931        6.38882        9.83413
H         -1.39422       11.93199        5.04070
H          0.18308       11.10148        5.15839
C         -2.11136        8.77928        5.23793
C         -3.49612        9.73209        7.03454
H          0.65598       13.27149        6.02611
H         -0.88695       13.35785        6.92129
C          2.56977       12.98155        8.80618
C          0.34689       13.52012        9.70284
H          3.15557        4.51977       11.54828
H          3.25831        2.92280        9.02135
H          4.57375        3.55161       10.03046
H          4.51476        3.91778        8.27453
H          1.77200        6.81822       13.38941
H          1.80940        5.04404       13.21528
H          0.30550        5.96661       12.91351
C          4.02283        5.71210        5.01068
C          2.17432        4.17755        5.18322
C          0.88124        3.82619        7.31933
C          5.11527        8.27606        6.08339
C          6.18319        6.38026        7.36828
C         -0.67871        9.66151       12.55549
C          1.82804        9.38294       12.32489
C         -2.24672        8.27681       11.35591
C         -2.77129        6.58941        9.02497
C         -1.49888        5.02542       10.54372
C         -3.18710        7.94613        4.89860
C         -0.82271        8.67119        4.43860
C         -4.52618        8.85937        6.67488
C         -3.70259       10.74870        8.14668
C          3.13974       13.76448        9.81733
C          3.46029       12.32444        7.76750
C          0.96199       14.29011       10.69766
C         -1.17017       13.44360        9.66108
H          4.79752        6.18660        4.40739
C          3.17157        4.78046        4.42285
H          1.49924        3.45980        4.71350
H          0.98455        4.10286        8.37917
C         -0.48519        4.34159        6.84324
C          0.93540        2.29370        7.23168
H          5.62259        7.99731        5.14811
H          5.76337        8.99434        6.60512
H          4.17095        8.78186        5.83889
H          6.02728        5.54995        8.07116
H          6.86316        7.10290        7.84309
H          6.68543        5.97508        6.47654
H         -0.48806       10.50856       13.21571
C         -1.99090        9.32672       12.23373
H          2.49788        8.54359       12.08526
C          2.21958       10.54889       11.40463
C          2.05350        9.75135       13.79647
H         -3.27621        8.04197       11.08734
H         -3.67076        6.48977        9.65127
H         -2.84110        5.82895        8.23483
H         -2.79712        7.57357        8.53939
H         -0.53233        4.79363       11.01041
H         -1.72612        4.22327        9.82604
H         -2.27131        5.00804       11.32739
H         -3.07386        7.24616        4.06809
C         -4.38279        7.97468        5.60667
H         -0.04326        9.20271        4.99936
C         -0.31901        7.22977        4.31036
C         -0.97481        9.32013        3.05380
H         -5.46404        8.87550        7.23136
H         -2.74850       10.84474        8.68887
C         -4.76293       10.34730        9.17544
C         -4.03515       12.12402        7.54629
H          4.22598       13.86926        9.86404
C          2.34789       14.41134       10.76234
H          2.81509       11.65362        7.18089
C          4.56546       11.46823        8.39458
C          4.05009       13.37904        6.81839
H          0.34182       14.80513       11.43522
H         -1.44765       12.76413        8.84251
C         -1.75316       12.85233       10.94975
C         -1.78126       14.82076        9.36033
H          3.28080        4.52971        3.36650
H         -0.56940        5.43016        6.96394
H         -1.29643        3.86743        7.41523
H         -0.64272        4.11505        5.77886
H          0.73862        1.94583        6.20705
H          0.17215        1.84639        7.88513
H          1.91792        1.90119        7.53055
H         -2.81904        9.90346       12.64865
H          2.11755       10.27132       10.34619
H          3.26353       10.84777       11.57842
H          1.58243       11.42774       11.57956
H          1.50231       10.66101       14.07536
H          3.11979        9.95250       13.97342
H          1.73781        8.94612       14.47644
H         -5.20215        7.30774        5.33192
H         -0.14783        6.79524        5.30229
H          0.64174        7.21360        3.77452
H         -1.02142        6.58620        3.75968
H         -1.72965        8.78682        2.45525
H         -0.02219        9.28748        2.50388
H         -1.29300       10.36920        3.12912
H         -5.77912       10.37326        8.75321
H         -4.74401       11.04896       10.02228
H         -4.58408        9.33648        9.56775
H         -3.24401       12.45359        6.86036
H         -4.14123       12.88118        8.33762
H         -4.98166       12.07910        6.98633
H          2.80997       15.01435       11.54643
H          5.23483       12.06175        9.03649
H          5.18035       11.01074        7.60587
H          4.13468       10.65695        8.99713
H          3.25699       13.97327        6.34198
H          4.64229       12.89774        6.02522
H          4.71028       14.07610        7.35814
H         -1.36446       11.84089       11.12400
H         -2.85016       12.78867       10.88116
H         -1.50930       13.47235       11.82593
H         -1.55220       15.53750       10.16345
H         -2.87556       14.74925        9.27326
H         -1.38853       15.23590        8.42117


CO2_ORCA
3

C          1.09333        9.00144        8.12753
O          0.49747        9.98769        7.91759
O          1.68922        8.01519        8.33740


1_CO2_vdW_ORCA
144

P          2.64353        3.43000       15.09807
Ga         2.79822        5.02305       16.58119
As         4.80754        2.57814       14.79404
C          5.01810        5.87694       12.78474
N          1.03835        5.79616       17.06722
N          3.83219        6.10976       17.83078
O          4.17478        6.30356       12.09521
C          0.83919        6.51647       18.17091
C          3.25798        6.73052       18.88185
C         -0.01703        5.63587       16.10127
C          5.25335        6.22479       17.61871
N          4.53918        1.88770       13.04189
N          4.52678        0.77413       15.35031
O          5.87443        5.49317       13.48782
C          1.87547        6.84643       19.06792
C         -0.52769        7.07472       18.46771
C          4.14733        7.37265       19.91508
C         -0.78361        4.44959       16.09081
C         -0.21642        6.65440       15.14395
C          6.13887        5.37672       18.31463
C          5.72055        7.18031       16.68166
C          3.77794        0.64281       13.08789
C          4.61181        2.67550       11.86403
C          4.36930       -0.15665       14.23696
C          5.13056        0.26215       16.53289
H          1.56608        7.37485       19.96743
H         -0.65779        7.21424       19.54783
H         -0.63764        8.06021       17.98838
H         -1.32674        6.43623       18.07503
H          3.56879        8.04106       20.56178
H          4.61746        6.60198       20.54360
H          4.96397        7.93628       19.44608
C         -1.79452        4.33409       15.12920
C         -0.55182        3.32828       17.09144
C         -1.22990        6.48100       14.19514
C          0.67251        7.88511       15.07304
C          7.51049        5.49921       18.05769
C          5.65401        4.31671       19.28783
C          7.10110        7.26730       16.47345
C          4.76053        8.08422       15.91613
H          3.89316        0.11067       12.13071
H          2.69578        0.78576       13.27163
C          3.46016        3.08017       11.13933
C          5.90701        3.02547       11.38472
H          3.69249       -0.98115       14.52434
H          5.33626       -0.60701       13.93006
C          4.29309       -0.06996       17.62671
C          6.53091        0.05515       16.62108
H         -2.40705        3.43206       15.10615
C         -2.02311        5.33779       14.19183
H          0.46524        3.45400       17.49341
C         -0.60518        1.94576       16.43309
C         -1.53719        3.40987       18.26898
H         -1.39282        7.25193       13.43972
H          1.32217        7.89071       15.96099
C          1.57846        7.80399       13.83548
C         -0.12889        9.19392       15.08217
H          8.20993        4.84156       18.57634
C          7.99100        6.43662       17.15162
H          4.58618        4.49497       19.48498
C          5.77980        2.92775       18.65455
C          6.39325        4.36463       20.63259
H          7.49095        7.98793       15.75578
H          3.92541        7.44648       15.57041
C          5.38732        8.73008       14.67618
C          4.15846        9.19432       16.79586
C          3.63186        3.74104        9.91447
C          2.04321        2.84792       11.64039
C          6.01986        3.73346       10.18525
C          7.15235        2.56552       12.12479
C          4.86515       -0.63719       18.77174
C          2.79880        0.19506       17.58557
C          7.06014       -0.49433       17.79515
C          7.47421        0.42396       15.48722
H         -2.81154        5.22055       13.44656
H         -0.35246        1.16961       17.16933
H         -1.60759        1.71123       16.04611
H          0.11950        1.88509       15.60938
H         -1.44834        4.36057       18.81199
H         -2.57601        3.31727       17.91708
H         -1.34701        2.59546       18.98384
H          2.26773        8.66050       13.79786
H          2.17103        6.87857       13.83613
H          0.98227        7.80922       12.91115
H          0.55207       10.05764       15.10310
H         -0.75464        9.28849       14.18261
H         -0.79189        9.25944       15.95688
H          9.06257        6.51656       16.96219
H          5.41201        2.14605       19.33225
H          5.20206        2.86486       17.72264
H          6.82627        2.69804       18.41051
H          5.94271        3.64858       21.33486
H          7.45186        4.08901       20.51965
H          6.35902        5.36416       21.09039
H          4.60588        9.20748       14.06935
H          6.10648        9.51406       14.95797
H          5.91506        8.00208       14.04810
H          3.49866        9.83745       16.19409
H          3.56535        8.80180       17.62928
H          4.95845        9.82670       17.20979
H          2.74777        4.03320        9.34423
C          4.89284        4.07142        9.43579
H          2.11152        2.52124       12.68642
C          1.21547        4.14028       11.66448
C          1.32732        1.75858       10.82809
H          7.00917        4.00436        9.81450
H          6.92439        2.58414       13.20188
C          8.37496        3.46227       11.91646
C          7.47363        1.11097       11.74528
H          4.22301       -0.90625       19.61366
C          6.23806       -0.85075       18.86121
H          2.59674        0.71249       16.63540
C          2.37057        1.13057       18.72463
C          1.99652       -1.11334       17.61117
H          8.13832       -0.65174       17.87355
H          6.86127        0.74343       14.63127
C          8.37324        1.60994       15.86973
C          8.31453       -0.77896       15.03596
H          5.00196        4.60441        8.48961
H          0.22921        3.94451       12.11131
H          1.70858        4.90899       12.27311
H          1.05567        4.54583       10.65429
H          0.32450        1.56507       11.23807
H          1.20812        2.06976        9.77872
H          1.88916        0.81413       10.83229
H          8.14858        4.51099       12.15415
H          9.19160        3.13309       12.57577
H          8.75430        3.41559       10.88432
H          6.62751        0.44944       11.97574
H          7.68851        1.03283       10.66864
H          8.35369        0.74824       12.29713
H          6.66887       -1.28907       19.76351
H          2.88428        2.09914       18.64558
H          1.28804        1.31932       18.68429
H          2.59838        0.70118       19.71249
H          2.28940       -1.77385       16.78244
H          2.15662       -1.66489       18.55087
H          0.91868       -0.91007       17.52020
H          9.04583        1.86769       15.03739
H          7.77346        2.49949       16.10720
H          8.99617        1.36829       16.74472
H          8.95601       -0.50484       14.18561
H          8.96989       -1.13599       15.84432
H          7.67566       -1.61845       14.72657


TS_(2+2)_CO2_ORCA
144

P         -0.79446       -0.00522       -0.96844
Ga        -0.86479        1.23506        0.87268
As         1.24232       -1.28735       -0.91896
C          0.29958        1.54438       -2.05754
N         -2.63502        1.77904        1.51226
N          0.18303        2.14346        2.23130
O         -0.45167        2.45469       -2.37119
C         -2.81983        2.24690        2.75245
C         -0.38635        2.60232        3.36423
C         -3.72261        1.75990        0.56388
C          1.57113        2.43014        1.94705
N          0.84642       -2.07914       -2.58418
N          0.66148       -2.93454       -0.16128
O          1.47179        1.21268       -2.19415
C         -1.76052        2.53382        3.63332
C         -4.21128        2.55139        3.24089
C          0.48606        3.26250        4.39791
C         -4.36425        0.53923        0.25468
C         -4.08433        2.96555       -0.07890
C          2.59673        1.68372        2.56400
C          1.86132        3.45655        1.01565
C         -0.13805       -3.14496       -2.40873
C          1.12331       -1.51493       -3.86033
C          0.27380       -3.92184       -1.16848
C          1.23647       -3.45109        1.03714
H         -2.06036        2.88992        4.61720
H         -4.29001        2.32810        4.31262
H         -4.42885        3.62178        3.11078
H         -4.97270        1.99248        2.68653
H         -0.12688        3.75807        5.15807
H          1.13103        2.52426        4.89440
H          1.15358        3.99960        3.93182
C         -5.41217        0.56329       -0.67222
C         -3.98699       -0.76964        0.92670
C         -5.14184        2.93118       -0.99590
C         -3.34868        4.27896        0.13611
C          3.92446        2.01060        2.26090
C          2.32600        0.49449        3.46835
C          3.20505        3.73560        0.74589
C          0.76534        4.26388        0.33585
H         -0.13542       -3.79067       -3.29871
H         -1.16656       -2.76588       -2.25940
C          0.08608       -1.10331       -4.74138
C          2.47845       -1.39997       -4.27143
H         -0.57081       -4.53429       -0.80353
H          1.10784       -4.61167       -1.40593
C          0.44815       -3.47343        2.21324
C          2.55784       -3.96726        1.06425
H         -5.92412       -0.36720       -0.91874
C         -5.80896        1.74692       -1.28742
H         -2.96104       -0.66134        1.30914
C         -3.97272       -1.95121       -0.04882
C         -4.90825       -1.04941        2.12535
H         -5.43439        3.85273       -1.50205
H         -2.55595        4.11852        0.88209
C         -2.67609        4.73111       -1.16985
C         -4.27604        5.38184        0.67003
H          4.73046        1.44029        2.72539
C          4.23110        3.02922        1.36742
H          1.24996        0.46928        3.69824
C          2.67405       -0.79668        2.71832
C          3.09124        0.55687        4.79773
H          3.45169        4.51391        0.02526
H         -0.07246        3.57673        0.11015
C          1.19546        4.86057       -1.00609
C          0.22489        5.36342        1.26579
C          0.42725       -0.68324       -6.03306
C         -1.38360       -1.05845       -4.34636
C          2.76340       -0.93056       -5.55635
C          3.64267       -1.76402       -3.36750
C          0.98138       -4.02614        3.38411
C         -0.95214       -2.88853        2.23779
C          3.05221       -4.50430        2.25888
C          3.46112       -3.93503       -0.15557
H         -6.62884        1.74214       -2.00739
H         -3.59510       -2.85108        0.45617
H         -4.97808       -2.18820       -0.42613
H         -3.31535       -1.73609       -0.90272
H         -4.84258       -0.25592        2.88292
H         -5.95727       -1.11766        1.80011
H         -4.64181       -2.00023        2.60962
H         -2.10463        5.65643       -1.00280
H         -1.99896        3.96369       -1.56778
H         -3.43116        4.94632       -1.94050
H         -3.70166        6.29768        0.87236
H         -5.05291        5.63214       -0.06695
H         -4.78391        5.08459        1.59806
H          5.27182        3.26306        1.13797
H          2.44002       -1.68514        3.31932
H          2.11870       -0.86567        1.77343
H          3.74449       -0.82179        2.46837
H          2.79167       -0.28063        5.44416
H          4.17614        0.47479        4.63827
H          2.91048        1.49424        5.34346
H          0.31912        5.26682       -1.52700
H          1.91307        5.68412       -0.86975
H          1.64167        4.09946       -1.65866
H         -0.54188        5.95727        0.74786
H         -0.22760        4.95774        2.18066
H          1.03822        6.04378        1.56024
H         -0.36887       -0.38448       -6.71751
C          1.75077       -0.59379       -6.44858
H         -1.44063       -1.16172       -3.25381
C         -2.03724        0.29387       -4.67109
C         -2.18576       -2.19977       -4.99153
H          3.80649       -0.84018       -5.86685
H          3.22444       -2.15756       -2.43208
C          4.47652       -0.52411       -3.01308
C          4.50876       -2.87728       -3.97334
H          0.37416       -4.04901        4.29209
C          2.27332       -4.54362        3.41242
H         -1.17190       -2.55645        1.21101
C         -1.01263       -1.65950        3.15779
C         -1.99355       -3.93606        2.65152
H          4.07007       -4.89991        2.28442
H          2.87405       -3.53226       -0.99273
C          4.65238       -2.99041        0.05834
C          3.93333       -5.33852       -0.56048
H          1.99202       -0.24528       -7.45426
H         -3.05626        0.31956       -4.25577
H         -1.47529        1.12882       -4.23444
H         -2.11715        0.45727       -5.75605
H         -3.23463       -2.17356       -4.65873
H         -2.17747       -2.10067       -6.08787
H         -1.77195       -3.18741       -4.74648
H          3.84430        0.25625       -2.56853
H          5.27056       -0.78539       -2.29698
H          4.95607       -0.10173       -3.90929
H          3.91178       -3.77959       -4.17006
H          4.96283       -2.56133       -4.92420
H          5.32723       -3.14737       -3.28846
H          2.67516       -4.97138        4.33278
H         -0.31690       -0.87892        2.81242
H         -2.02612       -1.23314        3.18594
H         -0.72884       -1.91501        4.19028
H         -1.97611       -4.80103        1.97338
H         -1.80982       -4.30727        3.67099
H         -3.00588       -3.50709        2.63393
H          5.28762       -2.96353       -0.83892
H          4.31192       -1.96575        0.26258
H          5.27501       -3.31901        0.90425
H          4.50793       -5.29254       -1.49722
H          4.58136       -5.78301        0.20989
H          3.08132       -6.01656       -0.71235


6_GaPAs_OCO_ORCA
144

P          3.18980        3.71524       14.78236
Ga         3.02799        5.36034       16.40169
As         5.13654        2.35825       14.44759
C          3.88428        5.32455       14.02165
N          1.14395        5.71805       16.88668
N          3.85555        6.17448       17.96269
O          3.56847        6.35768       14.82503
C          0.80676        6.06309       18.12927
C          3.13714        6.38997       19.08233
C          0.17457        5.66213       15.82221
C          5.21617        6.65546       17.89353
N          4.50700        1.47669       12.92530
N          4.53416        0.85088       15.41554
O          4.49033        5.41683       12.97143
C          1.74586        6.24812       19.16627
C         -0.63372        6.33908       18.47854
C          3.86336        6.84267       20.32202
C         -0.38816        4.41446       15.45953
C         -0.13978        6.84300       15.11442
C          6.28281        5.85270       18.34961
C          5.44393        7.94764       17.36412
C          3.50169        0.48313       13.29018
C          4.68154        1.91422       11.58106
C          4.02918       -0.20724       14.53953
C          5.13031        0.46638       16.65162
H          1.31557        6.44899       20.14569
H         -0.87347        5.90214       19.45706
H         -0.78629        7.42544       18.56234
H         -1.32834        5.95721       17.72359
H          3.15571        7.06736       21.12692
H          4.55574        6.06006       20.66481
H          4.47602        7.73201       20.12156
C         -1.29764        4.38828       14.39647
C         -0.05944        3.13048       16.20539
C         -1.05640        6.75778       14.05874
C          0.47786        8.19271       15.44177
C          7.57963        6.37828       18.29800
C          6.08192        4.42999       18.83480
C          6.75894        8.42652       17.34054
C          4.31612        8.83457       16.85915
H          3.37131       -0.22670       12.46046
H          2.51776        0.93490       13.51885
C          3.59624        2.42768       10.82526
C          5.96583        1.79240       10.98947
H          3.22046       -0.76025       15.04830
H          4.82220       -0.93407       14.27137
C          4.36077        0.58741       17.83515
C          6.45428       -0.03571       16.71114
H         -1.74344        3.43856       14.10053
C         -1.63636        5.54641       13.70150
H          0.95119        3.24801       16.62393
C         -0.02843        1.90245       15.28882
C         -1.02906        2.89826       17.37558
H         -1.30862        7.66151       13.50141
H          1.20939        8.04715       16.25066
C          1.22961        8.76487       14.23162
C         -0.58015        9.18871       15.94396
H          8.41477        5.76802       18.64625
C          7.82025        7.65715       17.80825
H          5.00222        4.25963       18.95391
C          6.59929        3.44894       17.77509
C          6.74445        4.14942       20.19021
H          6.95426        9.42311       16.94279
H          3.43880        8.19575       16.68715
C          4.65932        9.49948       15.52171
C          3.92254        9.88453       17.91105
C          3.80121        2.72206        9.47242
C          2.23260        2.71612       11.43229
C          6.12569        2.14176        9.64461
C          7.17602        1.30968       11.76847
C          4.93556        0.21815       19.05730
C          2.92572        1.08162       17.80051
C          6.98819       -0.38928       17.95624
C          7.31445       -0.18438       15.46951
H         -2.34377        5.49972       12.87198
H          0.37238        1.03693       15.83489
H         -1.03270        1.62604       14.93509
H          0.61382        2.08234       14.41630
H         -0.98017        3.70594       18.11700
H         -2.06622        2.83484       17.01298
H         -0.79331        1.95518       17.89106
H          1.65980        9.74545       14.48165
H          2.04425        8.09758       13.92205
H          0.55135        8.90980       13.37820
H         -0.10325       10.13378       16.24323
H         -1.31160        9.41862       15.15495
H         -1.13593        8.79569       16.80641
H          8.83726        8.05170       17.77947
H          6.44836        2.41043       18.09470
H          6.08144        3.59949       16.81689
H          7.67409        3.60269       17.59681
H          6.48837        3.13431       20.52714
H          7.84058        4.20693       20.12247
H          6.42133        4.86218       20.96288
H          3.79802       10.07718       15.15894
H          5.50322       10.19855       15.61599
H          4.90578        8.74415       14.76463
H          3.09753       10.51014       17.53819
H          3.59318        9.42060       18.85139
H          4.77165       10.54602       18.14110
H          2.96612        3.10398        8.88200
C          5.05138        2.58264        8.87814
H          2.33354        2.65257       12.52556
C          1.76627        4.15015       11.13802
C          1.17291        1.70144       10.97730
H          7.11293        2.05423        9.18578
H          6.82147        0.99693       12.76010
C          8.18873        2.44642       11.97106
C          7.83575        0.08438       11.12178
H          4.35007        0.31056       19.97467
C          6.24062       -0.26330       19.12423
H          2.72998        1.40755       16.76696
C          2.70573        2.28270       18.72825
C          1.95536       -0.06066       18.14001
H          8.01161       -0.76677       18.01014
H          6.70449        0.12012       14.60679
C          8.53803        0.74164       15.51687
C          7.73271       -1.64368       15.23910
H          5.19256        2.83524        7.82580
H          0.86366        4.37866       11.72537
H          2.54508        4.87647       11.40356
H          1.51521        4.28539       10.07511
H          0.20482        1.91306       11.45661
H          1.02804        1.75606        9.88732
H          1.45894        0.66891       11.22220
H          7.72810        3.30116       12.48638
H          9.04406        2.10154       12.57154
H          8.57527        2.80549       11.00536
H          7.11611       -0.73814       11.00225
H          8.24354        0.32057       10.12762
H          8.66943       -0.27472       11.74478
H          6.67471       -0.54133       20.08634
H          3.35568        3.12112       18.43996
H          1.66296        2.62816       18.68288
H          2.92533        2.03457       19.77764
H          2.08817       -0.91131       17.45640
H          2.11945       -0.42798       19.16452
H          0.91043        0.27631       18.06862
H          9.12802        0.64315       14.59401
H          8.23536        1.79308       15.61811
H          9.19192        0.49113       16.36556
H          8.29329       -1.73658       14.29710
H          8.37862       -2.00848       16.05179
H          6.85642       -2.30521       15.18468


(3+2)_CO2_ORCA
144

As        12.88654       14.74803        2.53847
N         13.72795       14.38889        0.90015
N         12.62227       16.49350        1.86728
P         14.90922       15.20763        3.71157
C         14.23104       15.62866        0.31624
C         14.16465       13.10584        0.46487
C         13.13186       16.66556        0.50654
C         11.51870       17.29177        2.28502
Ga        14.77328       15.40232        5.99119
O         15.08741       13.28015        3.97564
H         14.44814       15.46958       -0.74988
H         15.15295       15.99080        0.80903
C         15.54301       12.77213        0.38107
C         13.18220       12.15613        0.07652
H         13.54114       17.68344        0.38282
H         12.33732       16.52668       -0.25233
C         11.76651       18.37642        3.16391
C         10.20281       17.03311        1.82296
N         16.33179       16.47247        6.59265
N         13.62285       15.77150        7.53114
O         15.16023       13.47264        6.20556
C         16.21395       17.38781        7.55598
C         13.87012       16.81853        8.33854
C         12.63584       14.78990        7.90120
C         15.19898       12.75537        5.14975
C         15.90150       11.53410       -0.16565
C         16.64847       13.68480        0.88897
C         13.59594       10.91577       -0.42026
C         11.69460       12.43691        0.18894
C         10.69133       19.17687        3.56858
C         13.17599       18.71751        3.61512
C          9.15991       17.86081        2.25589
C          9.89483       15.89309        0.86722
C         17.59619       16.19873        5.95786
C         15.01758       17.61879        8.26364
C         17.40418       18.21011        7.98668
C         12.89598       17.15829        9.44095
C         12.93741       13.86717        8.92996
C         11.40632       14.73901        7.20557
H         16.95990       11.28017       -0.24776
C         14.94461       10.60657       -0.56443
H         16.17825       14.45648        1.51519
C         17.64051       12.94987        1.80247
C         17.39587       14.37426       -0.26313
H         12.84187       10.18281       -0.71490
H         11.58528       13.48997        0.48161
C         11.05227       11.57485        1.28565
C         10.96680       12.26581       -1.15097
H         10.87221       20.01781        4.24146
C          9.39586       18.92366        3.12384
H         13.80981       17.85756        3.34502
C         13.28745       18.93151        5.12824
C         13.69409       19.94726        2.85292
H          8.14307       17.66505        1.90833
H         10.83544       15.35533        0.68373
C          8.90501       14.88324        1.46389
C          9.38861       16.41811       -0.48485
C         18.41461       15.16998        6.47890
C         17.96791       16.91675        4.79560
H         15.04995       18.44929        8.96843
H         17.13326       19.27482        8.00836
H         17.69141       17.93304        9.01139
H         18.27103       18.06868        7.33408
H         13.32210       16.89580       10.41934
H         12.71846       18.24265        9.44620
H         11.94169       16.63402        9.33351
C         11.96490       12.91913        9.27122
C         14.27223       13.83449        9.66002
C         10.47447       13.76527        7.58267
C         11.06367       15.74136        6.11568
H         15.24906        9.64028       -0.97018
H         18.32223       13.67629        2.27097
H         17.11536       12.41244        2.60164
H         18.25727       12.23052        1.24319
H         18.15687       15.06710        0.12757
H         17.90957       13.62880       -0.88960
H         16.71663       14.94168       -0.91370
H          9.98563       11.82005        1.39994
H         11.13038       10.50476        1.04068
H         11.54723       11.73352        2.25429
H          9.90807       12.55053       -1.05083
H         11.41947       12.89386       -1.93151
H         10.99693       11.22270       -1.49889
H          8.56992       19.55731        3.45203
H         14.33503       19.09748        5.41958
H         12.71213       19.80747        5.46484
H         12.91907       18.05895        5.68324
H         13.66909       19.78502        1.76595
H         13.07810       20.83291        3.07266
H         14.73044       20.17576        3.14279
H          8.71765       14.06903        0.74851
H          9.29673       14.44007        2.38895
H          7.93867       15.35563        1.69482
H          9.25334       15.58604       -1.19172
H          8.42009       16.92864       -0.37391
H         10.09470       17.13513       -0.92734
C         19.64104       14.91977        5.85120
C         18.01689       14.34790        7.69462
C         19.20577       16.62455        4.21068
C         17.08684       17.98955        4.17195
H         12.18140       12.20008       10.06325
C         10.74253       12.86647        8.61168
H         14.90585       14.63938        9.25956
C         15.00046       12.50357        9.41436
C         14.10617       14.07278       11.16946
H          9.52001       13.71029        7.05985
H         12.00399       16.01872        5.60755
C         10.11975       15.17982        5.05089
C         10.46242       17.02530        6.71221
H         20.28846       14.13492        6.24460
C         20.04343       15.64457        4.73452
H         16.94310       14.50652        7.86914
C         18.22551       12.84479        7.47150
C         18.76854       14.81543        8.95138
H         19.51351       17.17076        3.31836
H         16.05976       17.81542        4.52743
C         17.06480       17.90421        2.63953
C         17.50906       19.40231        4.60876
H         10.00065       12.11601        8.88950
H         15.98158       12.51324        9.91301
H         14.42738       11.66087        9.82878
H         15.15165       12.32601        8.34288
H         15.08995       14.10345       11.66048
H         13.58422       15.01431       11.38776
H         13.52859       13.25987       11.63384
H         10.00997       15.90624        4.23531
H         10.49675       14.23760        4.62905
H          9.11269       14.99770        5.45537
H         10.19645       17.72788        5.90971
H          9.54999       16.78713        7.28024
H         11.15844       17.53478        7.39046
H         21.00348       15.43353        4.26061
H         17.84059       12.28226        8.33341
H         17.69275       12.49673        6.57729
H         19.29098       12.59354        7.36438
H         18.43714       14.24385        9.83135
H         19.85226       14.66175        8.83632
H         18.60240       15.88204        9.15359
H         16.29204       18.57425        2.23669
H         18.02486       18.21361        2.20083
H         16.83995       16.88238        2.30606
H         16.86791       20.15837        4.13142
H         17.44032       19.53850        5.69468
H         18.54847       19.60336        4.30844


7_GaPAs_2CO2_ORCA
147

P          6.25022        9.26006       11.11665
As         4.31183        8.46798        9.84754
C          6.05007       11.08721       10.72337
C          7.37906        8.67199        9.73849
N          2.91378        8.90100       11.02143
N          4.16056        6.73445       10.49611
Ga         8.78431       11.07526       10.01939
O          7.14214       11.81985       10.49307
O          4.93579       11.58351       10.76492
O          8.50953        9.32796        9.46162
O          7.07839        7.64178        9.15033
C          2.35029        7.71885       11.67672
C          2.06802       10.03974       10.87751
C          3.48078        6.71158       11.78802
C          4.77453        5.57321        9.95342
N         10.11133       11.35356       11.39384
N          9.57710       12.08493        8.58435
C         10.97456       12.37322       11.28095
C         10.50308       13.01545        8.86496
C         10.10788       10.46567       12.52893
C          9.24802       11.77340        7.21490
H          1.51103        7.29657       11.08665
H          1.96368        7.98217       12.67372
C          1.93523       10.92082       11.98131
C          1.33830       10.27870        9.68701
H          4.15055        7.00205       12.62216
H          3.10087        5.69874       11.98490
C          5.85243        4.94631       10.62507
C          4.26942        5.02888        8.74613
C         11.08024       13.18507       10.13546
C         11.88823       12.69140       12.43351
C         10.98599       13.90545        7.75246
C          9.42019       10.82429       13.70850
C         10.74115        9.20737       12.38877
C          8.04715       12.25517        6.65282
C         10.12890       10.94531        6.48122
C          1.07981       12.02083       11.87084
C          2.69604       10.69670       13.27616
C          0.51736       11.41190        9.61477
C          1.39962        9.35335        8.48395
C          6.37428        3.75966       10.09978
C          6.47099        5.54537       11.87570
C          4.84988        3.86003        8.24102
C          3.12892        5.68240        7.98747
H         11.79316       14.00310       10.21556
H         11.36828       13.35427       13.14129
H         12.78810       13.20901       12.08319
H         12.17350       11.78932       12.98782
H         11.62226       13.34284        7.05427
H         11.56737       14.74313        8.15246
H         10.14100       14.28927        7.16484
C          9.40549        9.90335       14.76382
C          8.67913       12.14222       13.86468
C         10.69125        8.32556       13.47343
C         11.48565        8.82884       11.11690
C          7.76617       11.92483        5.32065
C          7.05519       13.09870        7.43420
C          9.79841       10.64562        5.15521
C         11.37644       10.32565        7.09255
H          0.97590       12.70133       12.71833
C          0.37978       12.27710       10.69475
H          3.43525        9.90574       13.07570
C          3.46328       11.94967       13.72118
C          1.75792       10.22504       14.39980
H         -0.03720       11.60868        8.69459
H          2.00105        8.47490        8.76445
C          2.09368       10.02952        7.29309
C          0.01371        8.82253        8.09073
H          7.20051        3.26543       10.61509
C          5.88480        3.21762        8.91435
H          6.08423        6.57138       11.97037
C          7.99817        5.65450       11.76642
C          6.07996        4.76113       13.13806
H          4.47262        3.43676        7.30776
H          2.70712        6.45202        8.65042
C          3.64227        6.38027        6.71877
C          1.99890        4.69841        7.65842
H          8.87696       10.15965       15.68380
C         10.03435        8.66818       14.65354
H          8.80844       12.71784       12.93642
C          7.17351       11.91006       14.05877
C          9.23268       12.97679       15.03126
H         11.16644        7.34807       13.39025
H         11.01168        9.36589       10.28145
C         11.40203        7.33579       10.79007
C         12.95182        9.28867       11.17825
H          6.84348       12.29180        4.86780
C          8.63297       11.13583        4.57199
H          7.41111       13.18201        8.46990
C          5.67503       12.42490        7.48019
C          6.95215       14.52212        6.86589
H         10.46253       10.00355        4.57381
H         11.51810       10.74881        8.09843
C         11.19311        8.80705        7.24993
C         12.64410       10.63710        6.28351
H         -0.27218       13.14941       10.62067
H          4.10417       12.32040       12.91210
H          4.09266       11.71766       14.59362
H          2.77638       12.75719       14.01728
H          2.32890        9.99124       15.31125
H          1.18676        9.33034       14.11365
H          1.02985       11.01186       14.65083
H          1.52225       10.90785        6.95718
H          2.18105        9.33362        6.44550
H          3.10351       10.36904        7.56294
H         -0.47600        8.32639        8.94061
H          0.10290        8.09364        7.27071
H         -0.64776        9.63157        7.74692
H          6.31583        2.29936        8.51132
H          8.48006        4.66628       11.81629
H          8.39789        6.26260       12.59206
H          8.28312        6.12294       10.81622
H          6.46347        3.73067       13.08397
H          4.99001        4.70315       13.26300
H          6.50477        5.23396       14.03659
H          4.41470        7.12362        6.96079
H          2.82017        6.89274        6.19610
H          4.08448        5.64939        6.02468
H          2.32597        3.92558        6.94679
H          1.15229        5.23218        7.20091
H          1.63627        4.19085        8.56356
H         10.00460        7.96257       15.48541
H          6.75723       11.27170       13.27066
H          6.63290       12.86670       14.04556
H          6.97245       11.42134       15.02410
H          9.05008       12.47556       15.99333
H          8.73474       13.95660       15.06794
H         10.31576       13.14346       14.94921
H         11.95855        6.72349       11.51488
H         11.84015        7.14583        9.80069
H         10.36116        6.98944       10.77085
H         13.47352        8.80861       12.01997
H         13.03722       10.37647       11.30408
H         13.47728        9.01496       10.25107
H          8.39356       10.88885        3.53646
H          5.01633       12.94389        8.18947
H          5.75192       11.37806        7.80559
H          5.19354       12.43211        6.49057
H          6.59451       14.50934        5.82547
H          7.92499       15.03508        6.87993
H          6.24458       15.11891        7.45949
H         10.30309        8.57122        7.84832
H         12.07488        8.36608        7.73863
H         11.07889        8.32535        6.26755
H         12.60101       10.18675        5.28111
H         13.52943       10.22814        6.79205
H         12.79598       11.71856        6.15515


CS2_ORCA
3

C          1.09330        9.00143        8.12756
S          0.29888       10.31641        7.84761
S          1.88784        7.68648        8.40735


1_CS2_vdW_ORCA
144

P          2.65472        3.33742       15.16970
Ga         2.74236        5.01100       16.56579
As         4.84845        2.55892       14.83588
C          5.53525        6.12361       12.88518
N          0.94288        5.72500       16.99802
N          3.70946        6.16399       17.81475
S          6.37596        5.57648       14.08136
C          0.68894        6.40713       18.11617
C          3.08542        6.79668       18.82820
C         -0.09684        5.47464       16.03422
C          5.10962        6.40681       17.59387
N          4.60214        1.86315       13.08357
N          4.61150        0.75065       15.38746
S          4.66362        6.66706       11.70982
C          1.69787        6.81871       19.00942
C         -0.72757        6.78293       18.46445
C          3.91115        7.58218       19.81612
C         -0.97592        4.38235       16.18774
C         -0.16967        6.33014       14.90701
C          6.04618        5.40310       17.93207
C          5.50916        7.63441       17.02046
C          3.78258        0.65507       13.14932
C          4.71960        2.61398       11.88308
C          4.35882       -0.17488       14.28819
C          5.24969        0.25450       16.55731
H          1.35130        7.33610       19.90193
H         -1.20601        5.95114       19.00333
H         -0.74720        7.66378       19.11619
H         -1.32807        6.97360       17.56717
H          4.10218        8.59436       19.42974
H          3.36790        7.68180       20.76325
H          4.88741        7.11811       19.99814
C         -1.96931        4.19769       15.21657
C         -0.87603        3.38984       17.33432
C         -1.18280        6.10265       13.97158
C          0.83000        7.46018       14.70947
C          7.40043        5.66916       17.69501
C          5.60519        4.08314       18.54899
C          6.87642        7.84881       16.80970
C          4.50975        8.69097       16.57437
H          3.84606        0.11878       12.19023
H          2.71424        0.85624       13.35968
C          3.59131        3.04744       11.14219
C          6.02886        2.87566       11.38926
H          3.63794       -0.95181       14.60039
H          5.28170       -0.68748       13.95006
C          4.47299        0.07817       17.73052
C          6.62823       -0.07877       16.56230
H         -2.66058        3.35896       15.31800
C         -2.08491        5.05166       14.12639
H         -0.04961        3.70665       17.98906
C         -0.53965        1.98463       16.81125
C         -2.16605        3.34235       18.16971
H         -1.25936        6.74805       13.09697
H          1.80763        7.07544       15.05193
C          1.00617        7.87121       13.24492
C          0.48604        8.69412       15.55988
H          8.14368        4.91191       17.94126
C          7.81619        6.88101       17.14720
H          4.71395        3.74390       17.98631
C          6.65627        2.98200       18.42900
C          5.18708        4.23424       20.02152
H          7.20618        8.78513       16.35697
H          3.53013        8.45017       17.01190
C          4.34722        8.65423       15.04760
C          4.88812       10.10328       17.04121
C          3.79283        3.65037        9.89233
C          2.16813        2.92043       11.65796
C          6.17653        3.52353       10.16050
C          7.25305        2.36968       12.13291
C          5.08427       -0.44595       18.87646
C          2.99201        0.41000       17.74666
C          7.19696       -0.59500       17.73286
C          7.50430        0.10039       15.33334
H         -2.86724        4.88905       13.38321
H         -0.46965        1.27541       17.64921
H         -1.32528        1.62173       16.13171
H          0.41596        1.98557       16.26794
H         -2.47243        4.33615       18.52454
H         -2.99989        2.93327       17.58011
H         -2.02907        2.69070       19.04502
H          1.86374        8.55159       13.15010
H          1.19008        7.00303       12.59948
H          0.12244        8.40528       12.86411
H          1.21649        9.49705       15.38066
H         -0.50979        9.07656       15.28948
H          0.48763        8.47538       16.63477
H          8.87728        7.06322       16.96968
H          6.23440        2.02324       18.75437
H          6.99782        2.86155       17.39357
H          7.53298        3.18786       19.06245
H          4.94311        3.24737       20.44055
H          6.01191        4.65855       20.61419
H          4.30547        4.87456       20.14626
H          3.61384        9.40517       14.71887
H          5.30232        8.86835       14.54616
H          4.01007        7.66793       14.70263
H          4.08155       10.80966       16.79704
H          5.06280       10.14456       18.12603
H          5.80033       10.46295       16.54374
H          2.92255        3.96384        9.31156
C          5.06875        3.89167        9.39839
H          2.21937        2.57277       12.69745
C          1.47227        4.28532       11.72250
C          1.34465        1.91349       10.84386
H          7.17816        3.72389        9.77827
H          7.02243        2.39179       13.20928
C          8.51107        3.21620       11.92027
C          7.52029        0.90606       11.74554
H          4.48922       -0.59271       19.78037
C          6.43565       -0.78358       18.88330
H          2.78593        0.98093       16.82844
C          2.60192        1.29305       18.93658
C          2.15232       -0.87634       17.71559
H          8.25882       -0.85195       17.74329
H          6.87467        0.51184       14.53216
C          8.63839        1.10781       15.56907
C          8.06141       -1.24825       14.85408
H          5.20400        4.37829        8.43078
H          0.47924        4.18633       12.18572
H          2.06257        4.97429       12.34123
H          1.34453        4.73143       10.72434
H          0.33343        1.81122       11.26584
H          1.24137        2.24049        9.79762
H          1.81559        0.92016       10.83605
H          8.32496        4.27800       12.13358
H          9.31036        2.86844       12.59132
H          8.89411        3.13515       10.89181
H          6.65290        0.27184       11.97456
H          7.72689        0.82791       10.66735
H          8.39085        0.51052       12.28981
H          6.89636       -1.18846       19.78638
H          3.17370        2.23161       18.93515
H          1.53449        1.55172       18.88382
H          2.77361        0.79120       19.90138
H          2.40741       -1.49379       16.84256
H          2.32544       -1.48380       18.61778
H          1.07926       -0.63902       17.66417
H          9.26058        1.20058       14.66622
H          8.23907        2.10382       15.80546
H          9.29192        0.79715       16.39800
H          8.64474       -1.12102       13.93059
H          8.72278       -1.69662       15.61077
H          7.25216       -1.96463       14.65260


TS_(2+2)_CS2
144

P         -0.87402       -0.38710       -0.74915
Ga        -0.56995        1.27290        0.72067
As         1.17577       -1.47952       -1.02189
C          0.72964        1.81168       -2.13285
N         -2.46347        1.90684        1.09656
N          0.19325        2.17679        2.30149
S          1.29356        2.52427       -0.79830
C         -2.84829        2.27615        2.31366
C         -0.57002        2.38781        3.40259
C         -3.40321        1.81410        0.01323
C          1.51848        2.74148        2.30069
N          0.64278       -2.47027       -2.54690
N          0.87004       -3.11069       -0.08389
S          0.57367        1.55797       -3.66829
C         -1.96147        2.35548        3.41181
C         -4.27792        2.66078        2.60002
C          0.12174        2.67912        4.71113
C         -4.31670        0.73654       -0.05774
C         -3.34533        2.79486       -1.00423
C          2.65084        1.94431        2.56083
C          1.64547        4.13040        2.03635
C         -0.18230       -3.61364       -2.17035
C          0.65958       -1.92121       -3.85219
C          0.48262       -4.22346       -0.94427
C          1.55660       -3.39321        1.12635
H         -2.43159        2.55392        4.37346
H         -4.74628        1.89802        3.23938
H         -4.30257        3.60765        3.15620
H         -4.87342        2.75997        1.68710
H         -0.60490        2.95900        5.48154
H          0.65782        1.77840        5.04589
H          0.87263        3.47322        4.61869
C         -5.18327        0.68545       -1.15766
C         -4.41082       -0.36590        0.98767
C         -4.22944        2.69101       -2.08228
C         -2.39621        3.97677       -0.90146
C          3.90445        2.56814        2.61366
C          2.56471        0.44652        2.77303
C          2.91964        4.70341        2.10685
C          0.45053        5.00529        1.68053
H         -0.21008       -4.33193       -3.00408
H         -1.22332       -3.34461       -1.91107
C         -0.53037       -1.58683       -4.55307
C          1.92370       -1.70488       -4.46887
H         -0.22825       -4.88243       -0.41388
H          1.34714       -4.84595       -1.25098
C          0.86344       -3.21448        2.35151
C          2.89930       -3.85028        1.12570
H         -5.89263       -0.14092       -1.23002
C         -5.14828        1.64772       -2.15997
H         -3.66122       -0.16744        1.76878
C         -4.09250       -1.74335        0.38495
C         -5.79971       -0.40070        1.64937
H         -4.19543        3.43774       -2.87548
H         -1.49204        3.63678       -0.36964
C         -1.93396        4.51548       -2.25781
C         -3.02859        5.09658       -0.05745
H          4.78791        1.96281        2.82319
C          4.04260        3.93570        2.40557
H          1.52140        0.13778        2.60503
C          3.43899       -0.29936        1.75928
C          2.94974        0.03601        4.20219
H          3.03459        5.77131        1.91611
H         -0.37162        4.33635        1.38475
C          0.74919        5.93507        0.49593
C         -0.03569        5.82964        2.88412
C         -0.42892       -1.11466       -5.86796
C         -1.91060       -1.66700       -3.92015
C          1.96954       -1.17611       -5.76277
C          3.22892       -2.04051       -3.76756
C          1.52283       -3.51016        3.55054
C         -0.59057       -2.77488        2.36277
C          3.51389       -4.14337        2.34959
C          3.69211       -4.00779       -0.16180
H         -5.82790        1.57850       -3.01080
H         -4.13220       -2.51690        1.16628
H         -4.82608       -2.01249       -0.38991
H         -3.08941       -1.74670       -0.06460
H         -6.09101        0.57251        2.06602
H         -6.57078       -0.69056        0.92031
H         -5.81647       -1.14323        2.46076
H         -1.12456        5.24479       -2.11416
H         -1.55444        3.71061       -2.90126
H         -2.74673        5.02986       -2.79191
H         -2.34878        5.95779        0.01832
H         -3.96475        5.44140       -0.52159
H         -3.26234        4.75873        0.96127
H          5.02741        4.40262        2.45856
H          3.30121       -1.38184        1.87125
H          3.18312       -0.02303        0.72678
H          4.50566       -0.07853        1.91571
H          2.82947       -1.04962        4.32343
H          4.00044        0.28816        4.41025
H          2.33162        0.53943        4.95824
H         -0.16571        6.46236        0.19025
H          1.49152        6.70196        0.76030
H          1.13036        5.37521       -0.36906
H         -0.87571        6.47616        2.58949
H         -0.37719        5.19232        3.70975
H          0.77241        6.47427        3.26184
H         -1.34266       -0.87277       -6.41469
C          0.80493       -0.89718       -6.47363
H         -1.77378       -1.81679       -2.84137
C         -2.68796       -0.35120       -4.04994
C         -2.72931       -2.83974       -4.47997
H          2.94071       -1.00066       -6.23090
H          2.96731       -2.51804       -2.81317
C          4.04142       -0.77640       -3.45242
C          4.06196       -3.05147       -4.56744
H          0.99548       -3.38272        4.49853
C          2.83656       -3.97587        3.55504
H         -0.80931       -2.37423        1.36080
C         -0.88422       -1.66721        3.37926
C         -1.50668       -3.98559        2.59989
H          4.54763       -4.49662        2.35797
H          3.03750       -3.70521       -0.99114
C          4.91638       -3.08178       -0.20013
C          4.10338       -5.46885       -0.39557
H          0.85918       -0.50516       -7.49079
H         -3.63554       -0.42093       -3.49746
H         -2.11804        0.48241       -3.61685
H         -2.92278       -0.10745       -5.09686
H         -3.71053       -2.89811       -3.98491
H         -2.90296       -2.71328       -5.55988
H         -2.21486       -3.80024       -4.33673
H          3.46208       -0.07886       -2.83104
H          4.96233       -1.03322       -2.90753
H          4.32953       -0.24985       -4.37521
H          3.48418       -3.96331       -4.77528
H          4.38961       -2.63412       -5.53142
H          4.96360       -3.33591       -4.00362
H          3.33424       -4.20462        4.49940
H         -0.23961       -0.79160        3.21464
H         -1.92930       -1.33507        3.28467
H         -0.73593       -2.00034        4.41820
H         -1.35014       -4.75747        1.83316
H         -1.31131       -4.44346        3.58237
H         -2.56466       -3.68444        2.56890
H          5.46056       -3.21209       -1.14769
H          4.61640       -2.02855       -0.12133
H          5.61361       -3.30240        0.62198
H          4.61920       -5.57348       -1.36178
H          4.78909       -5.81869        0.39105
H          3.22942       -6.13577       -0.39742


6_GaPAs_SCS_ORCA
144

P          3.53741        3.86274       14.79650
Ga         3.12496        5.65785       16.25861
As         5.27848        2.21599       14.35027
C          4.41177        5.13977       13.89683
N          1.21018        5.81007       16.74663
N          3.84735        6.29383       17.96086
S          4.00481        6.77992       14.44190
C          0.82740        5.89988       18.02303
C          3.10231        6.28384       19.07874
C          0.27312        5.77279       15.65645
C          5.14571        6.91412       17.97068
N          4.47483        1.27579       12.95594
N          4.64029        0.80603       15.45721
S          5.47002        4.77625       12.66628
C          1.72717        6.01279       19.10081
C         -0.63825        5.89143       18.37610
C          3.74957        6.63396       20.39429
C         -0.39108        4.57251       15.31562
C          0.10434        6.95075       14.88819
C          6.30649        6.11253       17.95229
C          5.22597        8.32616       17.95415
C          3.48704        0.31519       13.43977
C          4.56515        1.60594       11.57516
C          4.07995       -0.30530       14.69535
C          5.25407        0.53487       16.71187
H          1.26790        6.01161       20.08830
H         -0.91121        4.90776       18.78696
H         -0.84713        6.63854       19.15225
H         -1.27236        6.08284       17.50410
H          3.68521        7.71605       20.57933
H          3.22762        6.12531       21.21414
H          4.81222        6.36599       20.40902
C         -1.22728        4.57980       14.19119
C         -0.25459        3.28322       16.11090
C         -0.73808        6.89855       13.77326
C          0.77037        8.25755       15.28897
C          7.55178        6.75156       17.97187
C          6.23727        4.59625       17.94659
C          6.49543        8.91433       17.97299
C          3.99872        9.22062       17.85740
H          3.29950       -0.43996       12.66255
H          2.52340        0.79697       13.69401
C          3.47109        2.19386       10.89225
C          5.76590        1.30859       10.88298
H          3.29817       -0.81999       15.28093
H          4.85005       -1.05725       14.42636
C          4.50785        0.77828       17.89259
C          6.57452        0.02424       16.79592
H         -1.74629        3.66123       13.91124
C         -1.39967        5.72437       13.42190
H          0.45977        3.45867       16.92926
C          0.30133        2.14318       15.24646
C         -1.59816        2.85728       16.72692
H         -0.87448        7.79231       13.16492
H          1.72552        8.00454       15.77524
C          1.09920        9.16405       14.10043
C         -0.08023        9.00826       16.32793
H          8.45948        6.14642       17.96882
C          7.65145        8.13938       17.99248
H          5.21111        4.30954       17.66913
C          7.17084        3.97371       16.90422
C          6.51791        4.01904       19.34230
H          6.57759       10.00289       17.95929
H          3.10313        8.58296       17.89522
C          3.98296        9.96610       16.51337
C          3.90786       10.22249       19.01815
C          3.58189        2.41698        9.51555
C          2.20484        2.62943       11.61075
C          5.83885        1.58625        9.51333
C          6.97656        0.72047       11.58531
C          5.09426        0.50452       19.13349
C          3.07870        1.28645       17.82336
C          7.12374       -0.22275       18.06035
C          7.39645       -0.29033       15.55766
H         -2.04616        5.70203       12.54323
H          0.43649        1.23424       15.85039
H         -0.38470        1.89961       14.42212
H          1.27108        2.42086       14.81219
H         -2.05435        3.65652       17.32537
H         -2.31646        2.58309       15.94012
H         -1.46130        1.97676       17.37234
H          1.68479       10.02820       14.44341
H          1.69217        8.62879       13.34669
H          0.19119        9.55816       13.62041
H          0.42330        9.93717       16.63536
H         -1.06075        9.27434       15.90527
H         -0.25309        8.40317       17.22797
H          8.63184        8.61818       18.00726
H          7.02034        2.88532       16.88241
H          6.97569        4.37391       15.89939
H          8.22975        4.15197       17.14398
H          6.45458        2.92207       19.32072
H          7.52615        4.30153       19.68192
H          5.79664        4.38543       20.08660
H          3.06436       10.56367       16.41516
H          4.84015       10.65106       16.43655
H          4.03954        9.26945       15.66620
H          2.97469       10.80067       18.95046
H          3.92931        9.72380       19.99712
H          4.74402       10.93672       18.99269
H          2.74112        2.86306        8.98056
C          4.75399        2.12133        8.82528
H          2.40348        2.57581       12.69060
C          1.84864        4.09453       11.31994
C          1.01748        1.71159       11.28421
H          6.76316        1.36885        8.97424
H          6.64990        0.42573       12.59341
C          8.08368        1.77438       11.74033
C          7.50377       -0.54297       10.89288
H          4.52458        0.68480       20.04764
C          6.39397        0.01084       19.22275
H          2.90431        1.58587       16.77808
C          2.84263        2.50696       18.71913
C          2.08689        0.16371       18.16713
H          8.14122       -0.61295       18.13327
H          6.80333        0.01146       14.68194
C          8.70896        0.50309       15.51305
C          7.65974       -1.79908       15.43440
H          4.82628        2.32015        7.75450
H          1.01425        4.41366       11.96223
H          2.70461        4.75268       11.51781
H          1.54048        4.23767       10.27318
H          0.12359        2.02792       11.84318
H          0.77641        1.75401       10.21086
H          1.22802        0.66257       11.53619
H          7.71484        2.65629       12.28280
H          8.94060        1.36095       12.29356
H          8.44390        2.11129       10.75635
H          6.71277       -1.29920       10.78782
H          7.89606       -0.32457        9.88850
H          8.32536       -0.98288       11.47843
H          6.83829       -0.19084       20.19911
H          3.53311        3.32380       18.47090
H          1.81679        2.88410       18.59712
H          2.97862        2.26716       19.78464
H          2.21360       -0.70068       17.50011
H          2.23414       -0.18785       19.19991
H          1.04860        0.51821       18.07635
H          9.26655        0.26943       14.59415
H          8.52142        1.58536       15.52956
H          9.35512        0.25618       16.36866
H          8.17787       -2.02314       14.48995
H          8.29041       -2.16156       16.26024
H          6.72058       -2.36980       15.45575


TS_(3+2)_CS2_ORCA
144

As        -1.10562       -0.48913       -1.84723
N         -0.29346       -0.78816       -3.53457
N         -1.51758        1.23156       -2.55520
P          0.86807        0.02298       -0.70559
C          0.07590        0.47335       -4.16532
C          0.27625       -2.03865       -3.86941
C         -1.10901        1.40395       -3.94556
C         -2.65110        1.94415       -2.07747
Ga         0.59711       -0.05507        1.50417
S          0.80841       -3.33396       -0.89550
H          0.25629        0.31037       -5.23865
H          0.98006        0.94258       -3.73203
C          1.68204       -2.25068       -3.94209
C         -0.61121       -3.12398       -4.12091
H         -0.81182        2.45263       -4.12599
H         -1.91761        1.15775       -4.66193
C         -2.43947        3.01962       -1.17661
C         -3.96660        1.60492       -2.48744
N          2.30075        0.81707        2.17374
N         -0.43938        0.38568        3.11963
S          0.13968       -2.84064        2.07913
C          2.28642        1.72830        3.14071
C         -0.12994        1.48830        3.84338
C         -1.43881       -0.51342        3.62877
C          0.46106       -3.35161        0.61690
C          2.15387       -3.51407       -4.32207
C          2.69979       -1.17421       -3.59536
C         -0.08351       -4.37631       -4.44795
C         -2.12089       -2.96299       -4.05936
C         -3.54541        3.74976       -0.72491
C         -1.03723        3.40502       -0.73771
C         -5.04135        2.36272       -2.00627
C         -4.23830        0.45509       -3.44429
C          3.51899        0.50656        1.47670
C          1.10183        2.13484        3.79849
C          3.56294        2.35042        3.65149
C         -1.18186        2.07850        4.75073
C         -1.09159       -1.34208        4.72786
C         -2.71354       -0.58802        3.03080
H          3.23108       -3.67485       -4.39409
C          1.28932       -4.57672       -4.56513
H          2.16748       -0.38427       -3.05021
C          3.78893       -1.67415       -2.63713
C          3.33206       -0.56555       -4.85670
H         -0.76691       -5.20804       -4.63292
H         -2.32408       -1.90615       -3.83962
C         -2.73513       -3.80259       -2.93082
C         -2.77825       -3.27776       -5.41076
H         -3.39248        4.58583       -0.03916
C         -4.83817        3.43007       -1.13533
H         -0.38183        2.55617       -0.98801
C         -0.92985        3.64151        0.77214
C         -0.54432        4.63291       -1.51826
H         -6.05691        2.11025       -2.31981
H         -3.27841       -0.04360       -3.64053
C         -5.17825       -0.60049       -2.84648
C         -4.78446        0.96761       -4.78628
C          4.20261       -0.68770        1.79318
C          3.98537        1.37721        0.46091
H          1.20740        2.99372        4.45934
H          3.42581        3.42910        3.80450
H          3.79798        1.91667        4.63565
H          4.41576        2.18016        2.98820
H         -0.72579        2.66708        5.55501
H         -1.81446        2.75593        4.15499
H         -1.83848        1.31684        5.18500
C         -2.06536       -2.21152        5.23103
C          0.29069       -1.31469        5.37137
C         -3.64742       -1.48197        3.56980
C         -3.10918        0.28998        1.85899
H          1.68350       -5.55757       -4.83624
H          4.43921       -0.83850       -2.34136
H          3.34706       -2.08452       -1.71921
H          4.42307       -2.44649       -3.09667
H          4.02714        0.24468       -4.58890
H          3.89951       -1.32833       -5.41203
H          2.57291       -0.15609       -5.53711
H         -3.82217       -3.64138       -2.87732
H         -2.55912       -4.87720       -3.09101
H         -2.30179       -3.53067       -1.95777
H         -3.86355       -3.10125       -5.35913
H         -2.36404       -2.64444       -6.20826
H         -2.62454       -4.32776       -5.70240
H         -5.68828        4.01079       -0.77218
H          0.11930        3.80820        1.05929
H         -1.50423        4.52218        1.09930
H         -1.29659        2.77157        1.33476
H         -0.55063        4.44444       -2.60120
H         -1.18469        5.50808       -1.32581
H          0.48378        4.89349       -1.22269
H         -5.34023       -1.41448       -3.56898
H         -4.75741       -1.03812       -1.93154
H         -6.16131       -0.17267       -2.59939
H         -4.89159        0.13734       -5.50028
H         -5.77343        1.43312       -4.65727
H         -4.11742        1.72023       -5.22989
C          5.40288       -0.96151        1.12761
C          3.68178       -1.64153        2.85503
C          5.20045        1.06327       -0.15896
C          3.21788        2.61260        0.00705
H         -1.81950       -2.85528        6.07696
C         -3.33543       -2.28174        4.66427
H          0.97311       -0.79910        4.67876
C          0.85681       -2.72036        5.61933
C          0.28345       -0.52726        6.69283
H         -4.64014       -1.54598        3.12153
H         -2.19407        0.76082        1.46534
C         -3.74352       -0.51370        0.72009
C         -4.05828        1.41590        2.30130
H          5.94836       -1.87678        1.36123
C          5.91279       -0.08522        0.17417
H          2.60118       -1.45689        2.96563
C          3.84883       -3.11459        2.46837
C          4.33523       -1.35646        4.21636
H          5.58569        1.72627       -0.93541
H          2.19670        2.52877        0.40764
C          3.09842        2.67398       -1.52344
C          3.84126        3.92017        0.52149
H         -4.07914       -2.96891        5.07098
H          1.88713       -2.64402        5.99617
H          0.27451       -3.26589        6.37598
H          0.87194       -3.32506        4.70302
H          1.28840       -0.52417        7.14050
H         -0.02773        0.51528        6.55476
H         -0.40688       -0.99287        7.41260
H         -3.92223        0.14552       -0.13943
H         -3.09450       -1.33700        0.39204
H         -4.71385       -0.93875        1.01784
H         -4.30150        2.06425        1.44757
H         -4.99655        0.99489        2.69375
H         -3.61545        2.03656        3.09174
H          6.85483       -0.31098       -0.32819
H          3.32533       -3.75464        3.19278
H          3.43310       -3.31687        1.47195
H          4.90596       -3.41855        2.46637
H          3.94571       -2.04025        4.98483
H          5.42538       -1.49389        4.15663
H          4.14356       -0.32662        4.54602
H          2.39962        3.47258       -1.81173
H          4.06668        2.89377       -1.99744
H          2.71385        1.72607       -1.92206
H          3.26338        4.78245        0.15616
H          3.86774        3.97310        1.61628
H          4.87350        4.02990        0.15502


(3+2)_CS2_ORCA
144

As        12.86490       14.73350        2.38223
N         13.78061       14.55217        0.75584
N         12.59958       16.52906        1.88019
P         14.85951       14.93791        3.75471
C         14.21839       15.85199        0.25204
C         14.27956       13.32466        0.23747
C         13.07969       16.82076        0.52845
C         11.47928       17.26740        2.36417
Ga        14.74024       14.97304        6.10370
S         14.88384       12.67645        3.66398
H         14.41854       15.77398       -0.82655
H         15.13379       16.22006        0.74840
C         15.67386       13.06962        0.12804
C         13.34530       12.34634       -0.19777
H         13.43906       17.86268        0.47302
H         12.27788       16.69903       -0.22623
C         11.71889       18.32387        3.27763
C         10.16108       16.98411        1.92550
N         16.34977       16.10676        6.58244
N         13.60945       15.70942        7.54840
S         14.75624       12.66243        6.61447
C         16.28625       17.11764        7.44828
C         13.87039       16.88155        8.15885
C         12.59545       14.85357        8.10545
C         14.80927       11.93073        5.12529
C         16.09291       11.87776       -0.47472
C         16.73369       14.01802        0.67049
C         13.82100       11.15362       -0.75192
C         11.84425       12.54306       -0.07563
C         10.63492       19.08583        3.72828
C         13.12940       18.65750        3.72946
C          9.10676       17.76535        2.41491
C          9.86246       15.88419        0.92029
C         17.58531       15.79167        5.91437
C         15.09236       17.54849        8.06517
C         17.53676       17.84558        7.88066
C         12.79023       17.51810        8.99659
C         12.93694       14.07952        9.24408
C         11.32031       14.76547        7.51647
H         17.16249       11.68306       -0.57160
C         15.18319       10.91996       -0.91057
H         16.22572       14.71443        1.35156
C         17.79548       13.30114        1.51788
C         17.41594       14.81795       -0.45051
H         13.10404       10.39779       -1.07912
H         11.67712       13.57388        0.26660
C         11.24627       11.59736        0.97652
C         11.12682       12.40110       -1.42454
H         10.80803       19.90721        4.42631
C          9.33640       18.81110        3.30465
H         13.75703       17.79065        3.46762
C         13.22952       18.88126        5.24088
C         13.66871       19.87854        2.96771
H          8.08726       17.55323        2.08547
H         10.81424       15.38850        0.68086
C          8.92098       14.81351        1.48766
C          9.30273       16.46356       -0.38812
C         18.38011       14.72411        6.38946
C         17.95624       16.53220        4.76347
H         15.17320       18.46800        8.64217
H         17.35264       18.92674        7.92990
H         17.79695       17.52092        8.89975
H         18.39387       17.64861        7.22986
H         13.19256       18.33746        9.60246
H         12.01594       17.92868        8.32946
H         12.29164       16.79267        9.65076
C         11.94831       13.26580        9.80618
C         14.33214       14.11390        9.85678
C         10.36760       13.93088        8.11507
C         10.95706       15.53915        6.26457
H         15.53500        9.98907       -1.35837
H         18.42071       14.04405        2.03542
H         17.33339       12.66228        2.28157
H         18.45887       12.67615        0.90173
H         18.14151       15.53138       -0.03088
H         17.96055       14.13868       -1.12409
H         16.69543       15.37986       -1.05968
H         10.17136       11.79255        1.10841
H         11.36675       10.54593        0.67470
H         11.73947       11.72436        1.95066
H         10.05410       12.62073       -1.31121
H         11.54288       13.09353       -2.17019
H         11.21414       11.38086       -1.82631
H          8.50203       19.41193        3.67109
H         14.27875       19.00656        5.54439
H         12.68540       19.78308        5.56061
H         12.82034       18.02645        5.79587
H         13.64750       19.71817        1.88063
H         13.06415       20.77263        3.18511
H         14.70719       20.09165        3.26278
H          8.73146       14.03478        0.73411
H          9.35280       14.32995        2.37414
H          7.95065       15.24563        1.77401
H          9.17320       15.66673       -1.13550
H          8.32259       16.93610       -0.22420
H          9.97398       17.22560       -0.80899
C         19.57025       14.43146        5.71211
C         18.00045       13.92415        7.62484
C         19.16149       16.20119        4.13311
C         17.10783       17.66443        4.19585
H         12.18701       12.66363       10.68405
C         10.66953       13.19628        9.25663
H         15.01670       14.51284        9.09157
C         14.84154       12.72029       10.24912
C         14.40337       15.05593       11.07072
H          9.37118       13.85976        7.67473
H         11.85946       16.07278        5.92764
C         10.53303       14.59328        5.13551
C          9.86515       16.58568        6.53001
H         20.19645       13.61147        6.06635
C         19.96686       15.16617        4.59969
H         16.93002       14.09689        7.81428
C         18.19586       12.41545        7.43610
C         18.77084       14.41313        8.86209
H         19.46867       16.75977        3.24797
H         16.08711       17.53866        4.58895
C         17.01930       17.60936        2.66490
C         17.62025       19.05112        4.62020
H          9.91335       12.55445        9.71160
H         15.89782       12.78279       10.55065
H         14.28367       12.31003       11.10353
H         14.76403       12.01237        9.41378
H         15.41556       15.04457       11.50203
H         14.16375       16.09312       10.80556
H         13.69812       14.73140       11.85083
H         10.34314       15.16812        4.21887
H         11.30996       13.84524        4.92417
H          9.60762       14.05469        5.38951
H          9.66780       17.17012        5.62057
H          8.92591       16.10165        6.83773
H         10.15683       17.28089        7.32984
H         20.89899       14.92360        4.08677
H         17.77474       11.87330        8.29494
H         17.69026       12.05518        6.53122
H         19.26144       12.15012        7.36869
H         18.44964       13.85940        9.75712
H         19.85218       14.25331        8.73378
H         18.61084       15.48352        9.04577
H         16.27611       18.33577        2.30599
H         17.97882       17.86436        2.19152
H         16.71443       16.61080        2.32877
H         16.99265       19.83839        4.17609
H         17.61414       19.18925        5.70668
H         18.65126       19.20433        4.26675


COS_ORCA
3

C          1.02899        9.11425        8.09950
O          0.46253       10.10649        7.85343
S          1.78850        7.78357        8.42959


6_GaPAs_OCS_ORCA
144

P          3.25135        3.67883       14.94963
Ga         2.97980        5.39211       16.50145
As         5.19676        2.30946       14.44417
C          4.05028        5.17671       14.25069
N          1.10102        5.84673       16.88584
N          3.77839        6.25941       18.04450
O          3.70445        6.28467       14.90272
C          0.72920        6.27609       18.09441
C          3.03202        6.56259       19.12286
C          0.15957        5.74578       15.80085
C          5.16108        6.67208       18.00268
N          4.46494        1.48422       12.94004
N          4.69804        0.72535       15.35945
S          5.11827        5.09892       12.97519
C          1.63192        6.48643       19.15662
C         -0.71270        6.62913       18.35007
C          3.73222        7.03927       20.36839
C         -0.41231        4.48647       15.50021
C         -0.12512        6.88842       15.02186
C          6.17582        5.81240       18.47024
C          5.46121        7.95070       17.47820
C          3.51395        0.44264       13.31721
C          4.57503        1.93493       11.59577
C          4.13556       -0.30140       14.48983
C          5.28361        0.33773       16.59385
H          1.17319        6.75636       20.10576
H         -0.97312        6.44227       19.39926
H         -0.86092        7.70305       18.15873
H         -1.39802        6.08288       17.69284
H          3.00660        7.33072       21.13497
H          4.37402        6.24167       20.77053
H          4.39366        7.88956       20.15525
C         -1.30522        4.41012       14.42568
C         -0.10006        3.24345       16.31856
C         -1.02147        6.75310       13.95425
C          0.51543        8.24290       15.27761
C          7.49484        6.28276       18.46825
C          5.89701        4.38513       18.90095
C          6.79520        8.37304       17.50288
C          4.39480        8.87093       16.90412
H          3.33813       -0.22189       12.45954
H          2.54067        0.86583       13.63580
C          3.45592        2.47509       10.91279
C          5.82103        1.80240       10.93258
H          3.36726       -0.88579       15.02665
H          4.91291       -1.01097       14.13686
C          4.48156        0.35196       17.76275
C          6.64364       -0.05392       16.67063
H         -1.75966        3.45078       14.17722
C         -1.61443        5.53093       13.65901
H          0.89295        3.39366       16.76784
C         -0.02518        1.97641       15.45919
C         -1.10336        3.05068       17.46733
H         -1.24893        7.62546       13.33915
H          1.15880        8.15535       16.16598
C          1.40508        8.65671       14.09546
C         -0.53840        9.32298       15.56856
H          8.29209        5.63067       18.82962
C          7.80497        7.55712       18.00562
H          4.80635        4.23883       18.90090
C          6.50379        3.41540       17.87758
C          6.40686        4.06590       20.31242
H          7.04656        9.35933       17.11052
H          3.48298        8.27493       16.75571
C          4.80339        9.42784       15.53467
C          4.04771       10.00678       17.88020
C          3.59068        2.80561        9.56009
C          2.13307        2.75179       11.60734
C          5.91266        2.18552        9.58997
C          7.06098        1.27565       11.63194
C          5.05662       -0.01284       18.98542
C          3.01828        0.75233       17.70976
C          7.17943       -0.39914       17.91743
C          7.53130       -0.10648       15.44066
H         -2.30760        5.44580       12.82061
H          0.36744        1.13975       16.05355
H         -1.01485        1.67300       15.08703
H          0.64087        2.12620       14.59898
H         -1.08967        3.89144       18.17326
H         -2.12730        2.95314       17.07596
H         -0.86858        2.13550       18.03191
H          1.85532        9.64201       14.28501
H          2.21394        7.93232       13.93424
H          0.81455        8.73261       13.17048
H         -0.04922       10.27039       15.83848
H         -1.16527        9.51249       14.68464
H         -1.20697        9.03379       16.39202
H          8.83804        7.90835       18.01674
H          6.25953        2.37532       18.12666
H          6.12956        3.63116       16.86593
H          7.59940        3.51229       17.85221
H          6.14311        3.03303       20.58301
H          7.50166        4.15439       20.37189
H          5.97748        4.74023       21.06761
H          3.98684       10.03366       15.11722
H          5.68749       10.07768       15.60880
H          5.01969        8.61305       14.83174
H          3.26948       10.65539       17.45083
H          3.67488        9.62215       18.83991
H          4.93163       10.62921       18.08607
H          2.73013        3.21332        9.02602
C          4.80642        2.66733        8.89691
H          2.29995        2.64073       12.68864
C          1.66234        4.19887       11.39906
C          1.03965        1.76254       11.17653
H          6.87097        2.09341        9.07448
H          6.74763        0.91588       12.62247
C          8.09008        2.39589       11.84414
C          7.68260        0.07962       10.89846
H          4.44538       -0.00115       19.89066
C          6.39771       -0.38044       19.06944
H          2.82218        1.08912       16.67977
C          2.70953        1.92147       18.65423
C          2.10722       -0.44749       18.00940
H          8.23003       -0.69005       17.98466
H          6.90745        0.16667       14.57707
C          8.67755        0.91103       15.52591
C          8.06527       -1.52374       15.18726
H          4.89539        2.94855        7.84607
H          0.79108        4.40556       12.03851
H          2.45759        4.90939       11.66037
H          1.36482        4.38331       10.35568
H          0.10451        1.95831       11.72342
H          0.82835        1.86190       10.10065
H          1.33373        0.71978       11.36146
H          7.65760        3.22707       12.41898
H          8.96833        2.01734       12.38872
H          8.43637        2.79744       10.87977
H          6.94890       -0.72721       10.75913
H          8.06253        0.36366        9.90573
H          8.53050       -0.32117       11.47465
H          6.83294       -0.65314       20.03255
H          3.30478        2.80541       18.38594
H          1.64611        2.19656       18.59960
H          2.93219        1.66861       19.70178
H          2.30082       -1.27945       17.31731
H          2.26721       -0.82059       19.03245
H          1.04723       -0.16517       17.91824
H          9.29108        0.87878       14.61372
H          8.29322        1.93410       15.64054
H          9.33348        0.69481       16.38258
H          8.63138       -1.55671       14.24439
H          8.73855       -1.84894       15.99475
H          7.24417       -2.25156       15.12100


6_GaPAs_SCO_ORCA
144

P          3.42210        3.81910       14.75841
Ga         3.13848        5.63594       16.21762
As         5.21200        2.22371       14.37137
C          4.28334        5.12197       13.77454
N          1.22483        5.81022       16.74130
N          3.88774        6.24822       17.91673
S          3.87062        6.80044       14.39575
C          0.86175        5.93577       18.01794
C          3.16008        6.22874       19.04923
C          0.25648        5.79768       15.67564
C          5.20104        6.84204       17.93293
N          4.45509        1.29534       12.94726
N          4.58394        0.81686       15.45587
O          5.01275        4.92280       12.81979
C          1.77921        6.00847       19.08746
C         -0.59380        6.05935       18.39865
C          3.86401        6.47004       20.35923
C         -0.35413        4.57937       15.29573
C         -0.01914        7.00385       14.99100
C          6.34531        6.04641       18.14063
C          5.30395        8.23714       17.72060
C          3.45366        0.33995       13.41208
C          4.59720        1.63310       11.57125
C          4.03191       -0.28782       14.67262
C          5.17796        0.54327       16.72117
H          1.32965        6.01788       20.07894
H         -0.83765        5.32641       19.18025
H         -0.77696        7.05479       18.82814
H         -1.26530        5.91709       17.54680
H          3.14481        6.53949       21.18220
H          4.55929        5.64229       20.56482
H          4.47091        7.38436       20.33030
C         -1.28388        4.60892       14.24888
C         -0.05025        3.25411       15.97958
C         -0.95307        6.97321       13.94892
C          0.63638        8.32027       15.37693
C          7.59572        6.67643       18.17012
C          6.26370        4.54016       18.29220
C          6.57545        8.81881       17.76414
C          4.08355        9.10987       17.47071
H          3.27280       -0.41216       12.63038
H          2.49014        0.82457       13.65938
C          3.52120        2.19823       10.84233
C          5.83303        1.36578       10.92853
H          3.24370       -0.80269       15.24827
H          4.80521       -1.03760       14.40862
C          4.40937        0.78560       17.88713
C          6.50006        0.04362       16.82723
H         -1.77009        3.68074       13.94527
C         -1.58938        5.79121       13.58258
H          0.88607        3.38089       16.54267
C          0.17176        2.12362       14.96671
C         -1.15681        2.84960       16.96744
H         -1.18108        7.89403       13.41113
H          1.55160        8.08238       15.93999
C          1.05339        9.15419       14.16023
C         -0.27443        9.14300       16.30261
H          8.49073        6.07268       18.33155
C          7.71462        8.05101       17.99393
H          5.19952        4.26290       18.30368
C          6.90675        3.84907       17.08324
C          6.89121        4.03388       19.59795
H          6.67500        9.89430       17.60861
H          3.23897        8.44156       17.24730
C          4.26835       10.03486       16.26127
C          3.70479        9.92343       18.71901
C          3.68198        2.41902        9.46994
C          2.21613        2.60585       11.50376
C          5.95396        1.63970        9.56181
C          7.03246        0.81666       11.67931
C          4.98425        0.53791       19.13903
C          2.97046        1.26070       17.79258
C          7.03483       -0.18318       18.10146
C          7.34549       -0.26540       15.60404
H         -2.31381        5.78885       12.76654
H          0.55207        1.22754       15.47901
H         -0.76287        1.84000       14.46079
H          0.90508        2.42348       14.20833
H         -1.28584        3.57851       17.77642
H         -2.12106        2.75400       16.44566
H         -0.92484        1.87524       17.42292
H          1.61522       10.03985       14.48937
H          1.69637        8.57446       13.48534
H          0.18138        9.51433       13.59465
H          0.23077       10.06984       16.61326
H         -1.20369        9.41965       15.78185
H         -0.55168        8.58548       17.20660
H          8.69723        8.52471       18.02278
H          6.76466        2.76138       17.14865
H          6.46504        4.20676       16.14301
H          7.98820        4.04887       17.04247
H          6.74435        2.94798       19.68682
H          7.97358        4.22956       19.62257
H          6.44696        4.51630       20.48074
H          3.33894       10.59095       16.06982
H          5.06256       10.77591       16.43339
H          4.52018        9.46146       15.35902
H          2.80345       10.52433       18.52563
H          3.49999        9.27813       19.58396
H          4.51818       10.61106       18.99616
H          2.85320        2.84476        8.90080
C          4.88564        2.14544        8.82751
H          2.37109        2.55934       12.59139
C          1.84194        4.06260       11.19363
C          1.06654        1.65898       11.12873
H          6.90426        1.44228        9.06169
H          6.67995        0.52277       12.67876
C          8.10250        1.90457       11.85876
C          7.61922       -0.43835       11.02053
H          4.39996        0.72059       20.04327
C          6.28879        0.06204       19.25102
H          2.80627        1.55667       16.74425
C          2.69004        2.47567       18.68229
C          2.00295        0.11185       18.12000
H          8.05514       -0.56172       18.19277
H          6.75537        0.00579       14.71660
C          8.63384        0.56764       15.56679
C          7.65450       -1.76688       15.50475
H          4.99606        2.34056        7.75936
H          0.98112        4.37003       11.80680
H          2.67836        4.73854       11.41248
H          1.56444        4.19446       10.13697
H          0.13920        1.95451       11.64229
H          0.87680        1.68910       10.04482
H          1.29113        0.61706       11.39744
H          7.69037        2.78305       12.37499
H          8.95099        1.52339       12.44678
H          8.48690        2.23874       10.88316
H          6.85543       -1.21993       10.90080
H          8.03565       -0.21995       10.02601
H          8.43528       -0.84522       11.63692
H          6.72330       -0.12022       20.23565
H          3.35404        3.31222       18.42719
H          1.65324        2.81948       18.55804
H          2.83363        2.24723       19.74910
H          2.16984       -0.75295       17.46233
H          2.13540       -0.22926       19.15823
H          0.95795        0.43593       18.00193
H          9.21107        0.33926       14.65891
H          8.41226        1.64356       15.56702
H          9.27420        0.35072       16.43473
H          8.19800       -1.98565       14.57350
H          8.27917       -2.10207       16.34641
H          6.73214       -2.36481       15.51361


(3+2)_GaPAs_OSC_ORCA
144

As        12.89002       14.72063        2.40571
N         13.78721       14.49932        0.77347
N         12.64278       16.51630        1.86839
P         14.89854       14.93875        3.71841
C         14.23643       15.78278        0.24102
C         14.28676       13.25377        0.30067
C         13.10909       16.76876        0.50390
C         11.52615       17.26618        2.34264
Ga        14.71545       15.16738        6.04644
S         14.95014       12.74935        3.95308
H         14.43085       15.68150       -0.83684
H         15.15809       16.15396        0.72463
C         15.68012       12.98768        0.20911
C         13.34984       12.26617       -0.10797
H         13.47814       17.80525        0.41795
H         12.30034       16.63644       -0.24123
C         11.76679       18.31813        3.26233
C         10.20808       16.99154        1.89841
N         16.32946       16.22767        6.57260
N         13.59533       15.76114        7.54061
O         14.87774       13.25340        6.52610
C         16.27957       17.18546        7.49892
C         13.87970       16.87492        8.24551
C         12.57061       14.87408        8.03371
C         14.92567       12.33071        5.65159
C         16.09573       11.77403       -0.35198
C         16.74566       13.94884        0.71696
C         13.82184       11.05317       -0.61927
C         11.84891       12.47584       -0.00422
C         10.68387       19.08126        3.71370
C         13.17890       18.65546        3.70765
C          9.15583       17.77844        2.38300
C          9.90347       15.88006        0.90777
C         17.56401       15.89859        5.90651
C         15.09542       17.55946        8.16869
C         17.53441       17.90097        7.93491
C         12.83535       17.41539        9.18916
C         12.91147       13.99113        9.08788
C         11.27869       14.87990        7.47340
H         17.16473       11.57135       -0.43785
C         15.18368       10.80723       -0.76164
H         16.24595       14.67543        1.37202
C         17.80094       13.25643        1.59201
C         17.43058       14.70083       -0.43506
H         13.10260       10.29115       -0.92661
H         11.68560       13.51735        0.30587
C         11.23652       11.56427        1.06957
C         11.14305       12.29581       -1.35481
H         10.85736       19.89764        4.41738
C          9.38613       18.81703        3.28060
H         13.79943       17.77496        3.47677
C         13.28876       18.94610        5.20771
C         13.72524       19.83945        2.89296
H          8.13672       17.57201        2.04871
H         10.85280       15.38026        0.66781
C          8.96840       14.81652        1.49937
C          9.33323       16.44140       -0.40366
C         18.34216       14.81992        6.38391
C         17.94284       16.62893        4.75325
H         15.18313       18.43482        8.80978
H         17.34198       18.97706        8.03835
H         17.82815       17.53231        8.92940
H         18.37341       17.74126        7.25088
H         13.24070       18.23137        9.79685
H         11.98283       17.79844        8.60780
H         12.43749       16.63418        9.84853
C         11.91069       13.15809        9.59835
C         14.31197       13.92158        9.67954
C         10.31454       14.02146        8.01831
C         10.90085       15.77033        6.30553
H         15.53322        9.86059       -1.17711
H         18.44039       14.01335        2.07059
H         17.33174       12.66234        2.38704
H         18.45277       12.59350        1.00366
H         18.16376       15.42381       -0.04575
H         17.96725       13.99333       -1.08559
H         16.71112       15.24510       -1.06143
H         10.16216       11.77072        1.18836
H         11.35086       10.50408        0.79730
H         11.72444       11.71457        2.04305
H         10.06983       12.52080       -1.25804
H         11.56773       12.96434       -2.11724
H         11.23234       11.26350       -1.72390
H          8.55325       19.42074        3.64580
H         14.34144       19.07518        5.49829
H         12.75918       19.86906        5.48862
H         12.87322       18.12648        5.80935
H         13.70853       19.62661        1.81512
H         13.11982       20.74261        3.06543
H         14.76239       20.06534        3.18270
H          8.77565       14.02575        0.75936
H          9.40942       14.34873        2.38988
H          7.99939       15.25101        1.78661
H          9.19429       15.63405       -1.13788
H          8.35610       16.91960       -0.23828
H         10.00328       17.19472       -0.84185
C         19.53568       14.52040        5.71498
C         17.94114       14.00470        7.60273
C         19.14887       16.28943        4.12968
C         17.09507       17.75515        4.17635
H         12.15398       12.47450       10.41340
C         10.61850       13.17529        9.07895
H         14.98177       14.49305        9.02160
C         14.84167       12.48199        9.73157
C         14.37175       14.56775       11.07356
H          9.30669       14.02075        7.59886
H         11.80373       16.31348        5.98658
C         10.42353       14.93404        5.11217
C          9.83843       16.81036        6.68887
H         20.15170       13.69391        6.07205
C         19.94593       15.25228        4.60605
H         16.88407       14.21746        7.81687
C         18.06421       12.49425        7.36688
C         18.75630       14.41997        8.83871
H         19.46271       16.84122        3.24288
H         16.06923       17.61431        4.55014
C         17.03534       17.70814        2.64391
C         17.58108       19.14190        4.62985
H          9.85274       12.51707        9.49264
H         15.88867       12.48185       10.07005
H         14.27027       11.86573       10.44132
H         14.79688       12.01031        8.74227
H         15.39415       14.51178       11.47626
H         14.07629       15.62532       11.05046
H         13.70318       14.04594       11.77493
H         10.23008       15.58509        4.24929
H         11.17408       14.18453        4.82414
H          9.49025       14.39965        5.34515
H          9.61707       17.46091        5.83114
H          8.90253       16.31866        6.99431
H         10.16664       17.44356        7.52544
H         20.88018       15.00296        4.10026
H         17.66390       11.94764        8.23245
H         17.50003       12.17374        6.48137
H         19.11345       12.18887        7.24038
H         18.42598       13.85441        9.72282
H         19.82667       14.21458        8.68589
H         18.64997       15.49056        9.05875
H         16.29046       18.42708        2.27451
H         18.00023       17.97641        2.18932
H         16.74961       16.70738        2.29611
H         16.96339       19.92964        4.17313
H         17.53482       19.26688        5.71774
H         18.62268       19.30590        4.31482


1_Ph_ORCA
69

P          2.00159        9.56016        7.87401
As         0.05570       10.47218        8.74614
Ga         1.41952        7.62475        8.76473
N         -1.18217       10.04025        7.28746
N          0.15565       12.18252        7.91387
N          1.79391        5.82692        8.10243
N          0.80979        7.05600       10.55414
C          1.42499        4.70773        8.73880
C          0.62692        5.77481       10.90164
C          2.43039        5.77822        6.82156
C          0.46666        8.13869       11.42022
C         -0.93934       10.94593        6.17175
C         -1.43386        8.71039        7.04894
C         -0.72835       12.32919        6.76938
C          0.57730       13.28519        8.63637
C          0.88297        4.69816       10.03559
C          1.57879        3.38216        8.03854
C          0.14554        5.44001       12.29143
C          3.73806        5.29388        6.69317
C          1.76536        6.30215        5.70730
C          1.45720        9.06924       11.76307
C         -0.85794        8.35783       11.82402
H         -1.80343       10.95852        5.48841
H         -0.04317       10.63585        5.59859
C         -1.64803        8.17998        5.75447
C         -1.46579        7.79504        8.13831
H         -0.27312       12.99711        6.01801
H         -1.70284       12.76794        7.06468
C          1.41600       13.11646        9.76318
C          0.21236       14.60204        8.27788
H          0.65818        3.71256       10.43891
H          1.23736        3.45809        6.99669
H          1.00179        2.60782        8.55616
H          2.63041        3.06438        8.00450
H          0.56702        6.13198       13.03214
H          0.42493        4.41245       12.55098
H         -0.94879        5.52100       12.36488
C          4.36377        5.30298        5.44663
C          2.39816        6.30717        4.46408
C          1.12323       10.20053       12.50700
C         -1.18317        9.48845       12.57294
C         -1.90473        6.82193        5.57304
C         -1.72050        6.43701        7.93802
C          1.85027       14.21150       10.50059
C          0.66567       15.69141        9.02276
H          5.38406        4.92804        5.35262
C          3.69412        5.80569        4.32829
H          1.87419        6.71605        3.59888
H          1.89765       10.92630       12.75902
C         -0.19569       10.41539       12.91150
H         -2.21899        9.65691       12.87064
H         -2.07083        6.44776        4.56051
C         -1.93290        5.93299        6.65342
H         -1.74743        5.76703        8.80012
H          2.49962       14.04726       11.36329
C          1.48096       15.51268       10.14103
H          0.36701       16.69761        8.72114
H          4.18807        5.81814        3.35577
H         -0.45543       11.31067       13.47723
H         -2.12569        4.87165        6.49589
H          1.82972       16.36949       10.71823
H          0.75709        6.70153        5.82253
H          4.26579        4.93204        7.57724
H          2.47914        8.91170       11.41733
H         -1.63669        7.65480       11.52452
H         -1.61153        8.83657        4.88615
H         -1.39985        8.19183        9.15443
H         -0.43352       14.77527        7.41767
H          1.74876       12.11114       10.03454


(3+2)_GaPAs_CS2_Ph_ORCA
72

As        13.03212       14.58501        3.21408
N         13.12808       13.99161        1.41543
N         13.23673       16.31883        2.47563
P         15.36142       14.38248        3.74875
C         13.94377       14.91864        0.64099
C         13.28878       12.60968        1.22544
C         13.53161       16.33043        1.04728
C         13.20908       17.47173        3.23070
Ga        15.24300       14.76665        6.04327
S         15.73164       12.16437        4.08564
H         13.77008       14.76277       -0.43528
H         15.02306       14.77014        0.84206
C         14.18885       12.07827        0.28418
C         12.51973       11.71267        1.99689
H         14.35761       17.02657        0.82744
H         12.64444       16.66164        0.47665
C         12.95481       17.41015        4.62121
C         13.43559       18.74945        2.66728
N         15.96470       16.52292        6.55073
N         13.55967       14.94123        7.09289
S         16.39815       12.88905        6.89485
C         15.50628       17.21929        7.59193
C         13.47604       15.79076        8.13109
C         12.46590       14.14312        6.66453
C         16.29643       11.84697        5.59036
C         14.31251       10.69562        0.12780
C         12.66344       10.33914        1.84273
C         12.94288       18.55602        5.40694
C         13.42821       19.89095        3.46876
C         16.93536       17.05298        5.64727
C         14.42691       16.79011        8.39118
C         16.15656       18.52990        7.94951
C         12.32289       15.68781        9.10119
C         12.68566       12.79429        6.34272
C         11.19904       14.70346        6.42782
H         15.02103       10.30665       -0.60574
C         13.56146        9.81629        0.90560
H         12.06240        9.66707        2.45812
H         12.75261       18.46054        6.47781
C         13.18890       19.81329        4.84306
H         13.61026       20.86127        3.00240
C         18.16991       16.40528        5.51540
C         16.61986       18.13698        4.81810
H         14.24658       17.38115        9.28776
H         15.97894       18.76564        9.00543
H         17.23614       18.50922        7.75214
H         15.73066       19.34483        7.34499
H         12.67300       15.95149       10.10725
H         11.51233       16.38528        8.84475
H         11.89827       14.67698        9.11790
C         11.66023       12.02683        5.79282
C         10.17537       13.92677        5.88829
H         13.67181        8.73820        0.78656
H         13.18300       20.71249        5.45951
C         19.09534       16.85887        4.57486
C         17.55054       18.58199        3.88010
H         11.85460       10.98364        5.53941
C         10.40160       12.58751        5.56256
H          9.20129       14.38011        5.69847
H         20.05597       16.35113        4.47735
C         18.78982       17.94868        3.75685
H         17.29455       19.42096        3.23087
H          9.60277       11.98658        5.12612
H         19.51197       18.29599        3.01662
H         13.66474       12.35115        6.52821
H         18.39228       15.54444        6.14876
H         11.80229       12.10841        2.71964
H         14.80761       12.74171       -0.31865
H         11.03175       15.76179        6.62934
H         13.61275       18.85320        1.59772
H         15.63659       18.60373        4.88878
H         12.75281       16.44315        5.08412


10_Ph_ORCA
144

As        13.04040       13.89798        2.99333
N         13.42256       13.48767        1.19143
N         12.33394       15.51521        2.29059
P         15.20939       14.82636        3.55131
C         13.52384       14.69587        0.38727
C         14.01423       12.29198        0.76818
C         12.38380       15.59759        0.83902
C         11.70740       16.48062        3.05074
Ga        15.37942       14.94999        5.90340
S         16.38801       13.06457        3.40230
H         13.41275       14.43925       -0.67675
H         14.49556       15.20902        0.52434
C         14.88758       12.25592       -0.33666
C         13.70120       11.07929        1.41072
H         12.57193       16.63887        0.52983
H         11.43210       15.26811        0.37914
C         10.85845       17.45195        2.47218
C         11.92293       16.54360        4.44503
N         16.37477       16.59855        6.37185
N         13.90854       15.25833        7.19638
S         16.59884       13.13925        6.48777
C         15.82396       17.62000        7.03151
C         13.71758       16.44251        7.80176
C         13.11131       14.13335        7.59433
C         16.46546       12.23382        4.97962
C         15.40227       11.04106       -0.79342
C         14.21992        9.87777        0.94681
C         10.25712       18.42931        3.26367
C         11.31409       17.52268        5.22225
C         17.74601       16.62810        5.97409
C         14.54892       17.55944        7.62442
C         16.60084       18.90348        7.18047
C         12.57567       16.58075        8.77746
C         13.63112       13.22220        8.52262
C         11.82756       13.93362        7.07134
C         16.68130       10.88342        4.97002
H         16.07730       11.04093       -1.65156
C         15.07119        9.84235       -0.16286
H         13.95359        8.96079        1.47435
H          9.60348       19.16374        2.78879
C         10.47205       18.47674        4.64260
H         11.52023       17.55581        6.29288
C         18.75717       16.48077        6.93265
C         18.08348       16.71488        4.61781
H         14.21806       18.47258        8.11446
H         15.92982       19.72554        7.45440
H         17.36755       18.81260        7.96387
H         17.12556       19.15406        6.24859
H         12.51976       17.60392        9.16383
H         11.61336       16.31249        8.32075
H         12.71809       15.89100        9.62312
C         12.85713       12.14351        8.95163
C         11.05830       12.85296        7.50622
S         16.58731        9.95204        3.48523
S         17.19442       10.17333        6.54921
H         15.47259        8.89547       -0.52777
H          9.99967       19.24610        5.25364
C         20.09410       16.44380        6.53956
C         19.42385       16.66908        4.23040
H         13.27110       11.44177        9.67741
C         11.56658       11.95929        8.45057
H         10.05728       12.70660        7.09806
Ga        18.21536        8.46930        4.07557
P         17.61751        8.11963        6.31351
H         20.87516       16.32597        7.29262
C         20.43223       16.53771        5.18694
H         19.67815       16.73053        3.17121
H         10.96413       11.11227        8.78130
N         20.01852        9.19356        3.77167
N         18.36610        6.97482        2.81765
C         20.88333        8.68050        2.89695
C         19.46081        6.74108        2.07745
C         20.32148       10.37371        4.52729
C         17.22308        6.11976        2.74855
As        15.44343        7.12487        5.78174
H         21.47773       16.49323        4.87928
C         20.61671        7.53471        2.11897
C         22.21209        9.36521        2.71007
C         19.44735        5.57109        1.12744
C         21.03953       10.27809        5.72472
C         19.79571       11.60568        4.12053
C         17.21487        4.88466        3.40945
C         16.06620        6.56769        2.09861
N         14.29384        8.53351        6.18288
N         15.07161        6.50179        7.54045
H         21.41384        7.23341        1.44293
H         22.78888        8.88823        1.91072
H         22.06392       10.42751        2.46748
H         22.79864        9.33826        3.63946
H         20.31992        5.59918        0.46609
H         19.45622        4.61797        1.67589
H         18.53154        5.57347        0.51909
C         21.23691       11.41693        6.50606
C         19.98739       12.73761        4.91254
C         16.06111        4.10010        3.40983
C         14.91834        5.77395        2.09492
C         14.19997        8.73691        7.62654
C         13.31100        9.00163        5.30687
C         14.15553        7.35220        8.28143
C         15.44879        5.25311        7.98335
H         21.78554       11.33587        7.44582
C         20.70755       12.64536        6.10460
H         19.54430       13.68709        4.61020
H         16.05443        3.14994        3.94580
C         14.91136        4.54122        2.75053
H         14.02207        6.12982        1.58378
H         13.29412        9.31121        7.86101
H         15.07378        9.30333        7.98777
C         12.71433       10.26027        5.51953
C         12.87126        8.23391        4.20967
H         14.46777        7.42600        9.33748
H         13.12590        6.94388        8.25761
C         14.92886        4.68982        9.17155
C         16.38815        4.48779        7.25134
H         20.83477       13.53056        6.72890
H         14.00802        3.93022        2.76002
C         11.67351       10.69754        4.70183
C         11.84151        8.68854        3.39065
C         15.33365        3.42385        9.59324
C         16.77774        3.22537        7.68288
C         11.22012        9.91681        3.63619
H         11.50836        8.06663        2.55708
H         14.91189        3.01559       10.51405
C         16.25676        2.67639        8.85961
H         17.50696        2.66429        7.09438
H         10.41065       10.26722        2.99505
H         16.56732        1.68749        9.19739
H         12.61735       15.83929        4.90887
H         13.03933       11.07703        2.27791
H         11.42812       14.63134        6.33413
H         14.64372       13.36583        8.89918
H         10.65754       17.43090        1.40142
H         18.48206       16.37046        7.98282
H         15.18313       13.17986       -0.83284
H         17.28878       16.80011        3.87499
H         18.11068        4.55825        3.94132
H         16.07284        7.54295        1.60957
H         21.40973        9.30455        6.05057
H         19.20253       11.66088        3.20650
H         16.81916        4.89778        6.33443
H         14.19721        5.24198        9.76070
H         13.32597        7.25889        4.02302
H         11.23244       11.67694        4.89130
H         13.08029       10.90266        6.32003
