# Supplementary material for: Reactivity of an arsanyl-phosphagallene: decarbonylation of CO2 and COS to form phosphaketenes
Source: Chem Sci. 2025 Mar 17;16(17):7397–410. doi: 10.1039/d5sc00295h (PMC11938936; doi:10.1039/d5sc00295h)
Supplement: SC-016-D5SC00295H-s003 [file SC-016-D5SC00295H-s003.cif]

# Supplementary Information (SI) for Chemical Science.
# This journal is © The Royal Society of Chemistry 2025

####################################################################### 
# 
# This file contains crystal structure data downloaded from the 
# Cambridge Structural Database (CSD) hosted by the Cambridge 
# Crystallographic Data Centre (CCDC).
# 
# Full information about CCDC data access policies and citation 
# guidelines are available at http://www.ccdc.cam.ac.uk/access/V1 
# 
# Audit and citation data items may have been added by the CCDC. 
# Please retain this information to preserve the provenance of 
# this file and to allow appropriate attribution of the data. 
# 
#######################################################################

data_LS039
_database_code_depnum_ccdc_archive 'CCDC 2409889'
loop_
_audit_author_name
_audit_author_address
'Jose Goicoechea'
;Indiana University
United States of America
;
_audit_update_record             
;
2024-12-12 deposited with the CCDC.	2025-03-17 downloaded from the CCDC.
;

_audit_creation_method           SHELXL-2018/1
_shelx_SHELXL_version_number     2018/1
_chemical_name_systematic        
;
 [{N(2,6-iPr-C6H3)}2(CMe)2CH]GaP[As{N(2,6-iPr-C6H3)}2(CH2)2]
;
_contact_author_fax              '+1 (812) 855-8300'
_chemical_name_common            .
_chemical_melting_point          .
_chemical_formula_moiety         'C55 H79 As Ga N4 P'
_chemical_formula_sum            'C55 H79 As Ga N4 P'
_chemical_formula_weight         971.83

loop_
_atom_type_symbol
_atom_type_description
_atom_type_scat_dispersion_real
_atom_type_scat_dispersion_imag
_atom_type_scat_source
C C 0.0181 0.0091 'International Tables Vol C Tables 4.2.6.8 and 6.1.1.4'
H H 0.0000 0.0000 'International Tables Vol C Tables 4.2.6.8 and 6.1.1.4'
N N 0.0311 0.0180 'International Tables Vol C Tables 4.2.6.8 and 6.1.1.4'
P P 0.2955 0.4335 'International Tables Vol C Tables 4.2.6.8 and 6.1.1.4'
Ga Ga -1.2846 0.7763 'International Tables Vol C Tables 4.2.6.8 and 6.1.1.4'
As As -0.9300 1.0051 'International Tables Vol C Tables 4.2.6.8 and 6.1.1.4'

_space_group_crystal_system      monoclinic
_space_group_IT_number           14
_space_group_name_H-M_alt        'P 21/c'
_space_group_name_Hall           '-P 2ybc'

_shelx_space_group_comment       
;
The symmetry employed for this shelxl refinement is uniquely defined
by the following loop, which should always be used as a source of
symmetry information in preference to the above space-group names.
They are only intended as comments.
;

loop_
_space_group_symop_operation_xyz
'x, y, z'
'-x, y+1/2, -z+1/2'
'-x, -y, -z'
'x, -y-1/2, z-1/2'

_cell_length_a                   21.3086(2)
_cell_length_b                   13.95910(10)
_cell_length_c                   20.6685(2)
_cell_angle_alpha                90
_cell_angle_beta                 118.573(2)
_cell_angle_gamma                90
_cell_volume                     5399.07(12)
_cell_formula_units_Z            4
_cell_measurement_temperature    150(2)
_cell_measurement_reflns_used    68623
_cell_measurement_theta_min      3.9110
_cell_measurement_theta_max      76.3900

_exptl_crystal_description       block
_exptl_crystal_colour            orange
_exptl_crystal_density_meas      .
_exptl_crystal_density_method    .
_exptl_crystal_density_diffrn    1.196
_exptl_crystal_F_000             2064
_exptl_transmission_factor_min   .
_exptl_transmission_factor_max   .
_exptl_crystal_size_max          0.200
_exptl_crystal_size_mid          0.160
_exptl_crystal_size_min          0.160
_exptl_absorpt_coefficient_mu    1.930
_shelx_estimated_absorpt_T_min   0.699
_shelx_estimated_absorpt_T_max   0.748
_exptl_absorpt_correction_type   multi-scan
_exptl_absorpt_correction_T_min  0.88195
_exptl_absorpt_correction_T_max  1.00000
_exptl_absorpt_process_details   
;
CrysAlisPro 1.171.42.72a (Rigaku Oxford Diffraction, 2022)
Empirical absorption correction using spherical harmonics,
implemented in SCALE3 ABSPACK scaling algorithm.
;
_exptl_absorpt_special_details   .

_diffrn_ambient_temperature      150(2)
_diffrn_radiation_wavelength     1.54184
_diffrn_radiation_type           CuK\a
_diffrn_source                   'micro-focus sealed X-ray tube'
_diffrn_source_type              'SuperNova (Cu) X-ray Source'
_diffrn_measurement_device       'four-circle diffractometer'
_diffrn_measurement_device_type  'SuperNova, Dual, Cu at home/near, Atlas'
_diffrn_measurement_method       '\w scans'
_diffrn_detector                 'CCD plate'
_diffrn_detector_type            Atlas
_diffrn_detector_area_resol_mean 10.5035
_diffrn_reflns_number            138165
_diffrn_reflns_av_unetI/netI     0.0175
_diffrn_reflns_av_R_equivalents  0.0467
_diffrn_reflns_limit_h_min       -25
_diffrn_reflns_limit_h_max       26
_diffrn_reflns_limit_k_min       -17
_diffrn_reflns_limit_k_max       17
_diffrn_reflns_limit_l_min       -26
_diffrn_reflns_limit_l_max       25
_diffrn_reflns_theta_min         3.951
_diffrn_reflns_theta_max         76.669
_diffrn_reflns_theta_full        67.684
_diffrn_measured_fraction_theta_max 0.992
_diffrn_measured_fraction_theta_full 1.000
_diffrn_reflns_Laue_measured_fraction_max 0.992
_diffrn_reflns_Laue_measured_fraction_full 1.000
_diffrn_reflns_point_group_measured_fraction_max 0.992
_diffrn_reflns_point_group_measured_fraction_full 1.000
_reflns_number_total             11271
_reflns_number_gt                10089
_reflns_threshold_expression     'I > 2\s(I)'
_reflns_Friedel_coverage         0.000
_reflns_Friedel_fraction_max     .
_reflns_Friedel_fraction_full    .

_reflns_special_details          
;
 Reflections were merged by SHELXL according to the crystal
 class for the calculation of statistics and refinement.
 
 _reflns_Friedel_fraction is defined as the number of unique
 Friedel pairs measured divided by the number that would be
 possible theoretically, ignoring centric projections and
 systematic absences.
;

_computing_data_collection       'CrysAlisPro 1.171.42.72a (Rigaku OD, 2022)'
_computing_cell_refinement       'CrysAlisPro 1.171.42.72a (Rigaku OD, 2022)'
_computing_data_reduction        'CrysAlisPro 1.171.42.72a (Rigaku OD, 2022)'
_computing_structure_solution    'SHELXS-97 (Sheldrick, 1990)'
_computing_structure_refinement  'SHELXL-2018/1 (Sheldrick, 2018)'
_computing_molecular_graphics    .
_computing_publication_material  .
_refine_special_details          .

_refine_ls_structure_factor_coef Fsqd
_refine_ls_matrix_type           full
_refine_ls_weighting_scheme      calc
_refine_ls_weighting_details     
'w=1/[\s^2^(Fo^2^)+(0.0357P)^2^+1.9391P] where P=(Fo^2^+2Fc^2^)/3'
_atom_sites_solution_primary     .
_atom_sites_solution_secondary   .
_atom_sites_solution_hydrogens   geom
_refine_ls_hydrogen_treatment    constr
_refine_ls_extinction_method     none
_refine_ls_extinction_coef       .
_refine_ls_number_reflns         11271
_refine_ls_number_parameters     577
_refine_ls_number_restraints     0
_refine_ls_R_factor_all          0.0301
_refine_ls_R_factor_gt           0.0256
_refine_ls_wR_factor_ref         0.0685
_refine_ls_wR_factor_gt          0.0658
_refine_ls_goodness_of_fit_ref   1.024
_refine_ls_restrained_S_all      1.024
_refine_ls_shift/su_max          0.001
_refine_ls_shift/su_mean         0.000

loop_
_atom_site_label
_atom_site_type_symbol
_atom_site_fract_x
_atom_site_fract_y
_atom_site_fract_z
_atom_site_U_iso_or_equiv
_atom_site_adp_type
_atom_site_occupancy
_atom_site_site_symmetry_order
_atom_site_calc_flag
_atom_site_refinement_flags_posn
_atom_site_refinement_flags_adp
_atom_site_refinement_flags_occupancy
_atom_site_disorder_assembly
_atom_site_disorder_group
P1 P 0.26819(2) 0.65418(3) 0.40674(2) 0.02765(8) Uani 1 1 d . . . . .
As1 As 0.20560(2) 0.74373(2) 0.45133(2) 0.02063(4) Uani 1 1 d . . . . .
N1 N 0.11605(6) 0.76034(8) 0.36791(6) 0.0236(2) Uani 1 1 d . . . . .
N2 N 0.22553(6) 0.86578(8) 0.42649(6) 0.0234(2) Uani 1 1 d . . . . .
Ga1 Ga 0.30330(2) 0.53662(2) 0.48523(2) 0.02141(5) Uani 1 1 d . . . . .
N3 N 0.33494(6) 0.41500(8) 0.46533(6) 0.0235(2) Uani 1 1 d . . . . .
N4 N 0.32929(6) 0.50941(8) 0.58624(6) 0.0258(2) Uani 1 1 d . . . . .
C1 C 0.11905(8) 0.82924(10) 0.31647(8) 0.0284(3) Uani 1 1 d . . . . .
H1A H 0.070574 0.852516 0.281575 0.034 Uiso 1 1 calc R U . . .
H1B H 0.140595 0.799881 0.288094 0.034 Uiso 1 1 calc R U . . .
C2 C 0.16512(8) 0.91051(10) 0.36394(8) 0.0288(3) Uani 1 1 d . . . . .
H2A H 0.181885 0.950863 0.335861 0.035 Uiso 1 1 calc R U . . .
H2B H 0.137799 0.951152 0.380943 0.035 Uiso 1 1 calc R U . . .
C3 C 0.06081(7) 0.69072(10) 0.34473(8) 0.0268(3) Uani 1 1 d . . . . .
C4 C 0.04716(9) 0.62417(12) 0.28858(8) 0.0336(3) Uani 1 1 d . . . . .
C5 C -0.01009(11) 0.56090(15) 0.26735(10) 0.0493(5) Uani 1 1 d . . . . .
H5 H -0.020260 0.516559 0.228708 0.059 Uiso 1 1 calc R U . . .
C6 C -0.05204(11) 0.56147(16) 0.30123(11) 0.0545(5) Uani 1 1 d . . . . .
H6 H -0.090567 0.517564 0.286268 0.065 Uiso 1 1 calc R U . . .
C7 C -0.03791(10) 0.62646(15) 0.35741(10) 0.0446(4) Uani 1 1 d . . . . .
H7 H -0.066915 0.626342 0.380830 0.053 Uiso 1 1 calc R U . . .
C8 C 0.01795(8) 0.69169(12) 0.38000(8) 0.0320(3) Uani 1 1 d . . . . .
C9 C 0.09077(9) 0.62036(13) 0.24821(9) 0.0363(3) Uani 1 1 d . . . . .
H9 H 0.132853 0.663609 0.274978 0.044 Uiso 1 1 calc R U . . .
C10 C 0.11980(12) 0.52014(14) 0.24725(12) 0.0529(5) Uani 1 1 d . . . . .
H10A H 0.152854 0.500262 0.297789 0.079 Uiso 1 1 calc R U . . .
H10B H 0.145058 0.521507 0.218185 0.079 Uiso 1 1 calc R U . . .
H10C H 0.080025 0.474616 0.225173 0.079 Uiso 1 1 calc R U . . .
C11 C 0.04729(11) 0.6598(2) 0.17018(10) 0.0588(6) Uani 1 1 d . . . . .
H11A H 0.006530 0.617478 0.141681 0.088 Uiso 1 1 calc R U . . .
H11B H 0.077529 0.663071 0.146446 0.088 Uiso 1 1 calc R U . . .
H11C H 0.029895 0.724058 0.172340 0.088 Uiso 1 1 calc R U . . .
C12 C 0.03048(9) 0.76510(13) 0.43911(9) 0.0364(4) Uani 1 1 d . . . . .
H12 H 0.083304 0.773560 0.469748 0.044 Uiso 1 1 calc R U . . .
C13 C 0.00119(12) 0.73533(18) 0.49086(12) 0.0573(6) Uani 1 1 d . . . . .
H13A H -0.051004 0.730545 0.462896 0.086 Uiso 1 1 calc R U . . .
H13B H 0.014568 0.783345 0.529853 0.086 Uiso 1 1 calc R U . . .
H13C H 0.021243 0.673036 0.512935 0.086 Uiso 1 1 calc R U . . .
C14 C -0.00077(11) 0.86138(16) 0.40413(13) 0.0545(5) Uani 1 1 d . . . . .
H14A H 0.019613 0.881222 0.372613 0.082 Uiso 1 1 calc R U . . .
H14B H 0.010709 0.909278 0.442863 0.082 Uiso 1 1 calc R U . . .
H14C H -0.052766 0.855688 0.374385 0.082 Uiso 1 1 calc R U . . .
C15 C 0.27486(7) 0.92870(9) 0.48165(8) 0.0244(3) Uani 1 1 d . . . . .
C16 C 0.33951(8) 0.94869(10) 0.48162(8) 0.0297(3) Uani 1 1 d . . . . .
C17 C 0.38857(9) 1.00919(13) 0.53588(10) 0.0397(4) Uani 1 1 d . . . . .
H17 H 0.432871 1.022281 0.537103 0.048 Uiso 1 1 calc R U . . .
C18 C 0.37391(10) 1.05038(14) 0.58784(10) 0.0465(4) Uani 1 1 d . . . . .
H18 H 0.408139 1.091022 0.624689 0.056 Uiso 1 1 calc R U . . .
C19 C 0.30956(10) 1.03254(13) 0.58629(10) 0.0422(4) Uani 1 1 d . . . . .
H19 H 0.299566 1.062306 0.621689 0.051 Uiso 1 1 calc R U . . .
C20 C 0.25887(8) 0.97169(11) 0.53381(9) 0.0311(3) Uani 1 1 d . . . . .
C21 C 0.35529(9) 0.90861(12) 0.42264(10) 0.0361(3) Uani 1 1 d . . . . .
H21 H 0.314546 0.865997 0.390237 0.043 Uiso 1 1 calc R U . . .
C22 C 0.42319(10) 0.84830(16) 0.45472(13) 0.0537(5) Uani 1 1 d . . . . .
H22A H 0.464054 0.887956 0.487606 0.081 Uiso 1 1 calc R U . . .
H22B H 0.430824 0.823594 0.414648 0.081 Uiso 1 1 calc R U . . .
H22C H 0.418343 0.794583 0.482544 0.081 Uiso 1 1 calc R U . . .
C23 C 0.35959(13) 0.98899(16) 0.37431(12) 0.0553(5) Uani 1 1 d . . . . .
H23A H 0.314996 1.025805 0.352720 0.083 Uiso 1 1 calc R U . . .
H23B H 0.366812 0.961102 0.334859 0.083 Uiso 1 1 calc R U . . .
H23C H 0.399694 1.031430 0.404484 0.083 Uiso 1 1 calc R U . . .
C24 C 0.18972(9) 0.95300(12) 0.53599(10) 0.0375(4) Uani 1 1 d . . . . .
H24 H 0.159403 0.910813 0.493192 0.045 Uiso 1 1 calc R U . . .
C25 C 0.20409(13) 0.89927(18) 0.60584(12) 0.0583(5) Uani 1 1 d . . . . .
H25A H 0.230930 0.840617 0.609679 0.087 Uiso 1 1 calc R U . . .
H25B H 0.158576 0.882623 0.603982 0.087 Uiso 1 1 calc R U . . .
H25C H 0.232004 0.939987 0.648810 0.087 Uiso 1 1 calc R U . . .
C26 C 0.14741(13) 1.04522(16) 0.52792(15) 0.0618(6) Uani 1 1 d . . . . .
H26A H 0.177043 1.090017 0.567287 0.093 Uiso 1 1 calc R U . . .
H26B H 0.104200 1.029956 0.531343 0.093 Uiso 1 1 calc R U . . .
H26C H 0.133954 1.074580 0.479976 0.093 Uiso 1 1 calc R U . . .
C27 C 0.37728(7) 0.35449(10) 0.51844(8) 0.0262(3) Uani 1 1 d . . . . .
C28 C 0.39712(8) 0.36816(10) 0.59275(8) 0.0287(3) Uani 1 1 d . . . . .
H28 H 0.432492 0.325585 0.626312 0.034 Uiso 1 1 calc R U . . .
C29 C 0.37189(8) 0.43590(11) 0.62400(8) 0.0287(3) Uani 1 1 d . . . . .
C30 C 0.40445(10) 0.26531(11) 0.49895(10) 0.0378(4) Uani 1 1 d . . . . .
H30A H 0.370998 0.212493 0.490079 0.057 Uiso 1 1 calc R U . . .
H30B H 0.451441 0.248498 0.539703 0.057 Uiso 1 1 calc R U . . .
H30C H 0.408594 0.276945 0.454380 0.057 Uiso 1 1 calc R U . . .
C31 C 0.39389(11) 0.42416(13) 0.70471(9) 0.0425(4) Uani 1 1 d . . . . .
H31A H 0.429220 0.473274 0.733305 0.064 Uiso 1 1 calc R U . . .
H31B H 0.414851 0.360495 0.721290 0.064 Uiso 1 1 calc R U . . .
H31C H 0.351875 0.431109 0.711906 0.064 Uiso 1 1 calc R U . . .
C32 C 0.30772(8) 0.38751(10) 0.38895(8) 0.0269(3) Uani 1 1 d . . . . .
C33 C 0.33973(9) 0.42478(11) 0.34897(8) 0.0324(3) Uani 1 1 d . . . . .
C34 C 0.31231(11) 0.39678(14) 0.27572(10) 0.0462(4) Uani 1 1 d . . . . .
H34 H 0.333653 0.420303 0.247685 0.055 Uiso 1 1 calc R U . . .
C35 C 0.25458(12) 0.33536(15) 0.24316(10) 0.0524(5) Uani 1 1 d . . . . .
H35 H 0.236521 0.317314 0.193062 0.063 Uiso 1 1 calc R U . . .
C36 C 0.22324(10) 0.30033(13) 0.28282(10) 0.0464(4) Uani 1 1 d . . . . .
H36 H 0.183344 0.258575 0.259586 0.056 Uiso 1 1 calc R U . . .
C37 C 0.24887(9) 0.32488(11) 0.35679(9) 0.0344(3) Uani 1 1 d . . . . .
C38 C 0.40456(9) 0.49063(12) 0.38359(9) 0.0366(3) Uani 1 1 d . . . . .
H38 H 0.408863 0.514783 0.431089 0.044 Uiso 1 1 calc R U . . .
C39 C 0.39681(11) 0.57757(14) 0.33553(12) 0.0511(5) Uani 1 1 d . . . . .
H39A H 0.396779 0.556541 0.290278 0.077 Uiso 1 1 calc R U . . .
H39B H 0.436874 0.621490 0.362519 0.077 Uiso 1 1 calc R U . . .
H39C H 0.351790 0.610499 0.322939 0.077 Uiso 1 1 calc R U . . .
C40 C 0.47297(11) 0.43621(17) 0.40153(14) 0.0611(6) Uani 1 1 d . . . . .
H40A H 0.480387 0.385572 0.437329 0.092 Uiso 1 1 calc R U . . .
H40B H 0.513589 0.480508 0.422389 0.092 Uiso 1 1 calc R U . . .
H40C H 0.468925 0.407567 0.356399 0.092 Uiso 1 1 calc R U . . .
C41 C 0.21347(10) 0.28234(13) 0.39888(11) 0.0445(4) Uani 1 1 d . . . . .
H41 H 0.242043 0.301759 0.451698 0.053 Uiso 1 1 calc R U . . .
C42 C 0.13757(12) 0.3191(2) 0.37048(15) 0.0697(7) Uani 1 1 d . . . . .
H42A H 0.138540 0.388684 0.377285 0.105 Uiso 1 1 calc R U . . .
H42B H 0.116112 0.288469 0.397876 0.105 Uiso 1 1 calc R U . . .
H42C H 0.109179 0.303887 0.317990 0.105 Uiso 1 1 calc R U . . .
C43 C 0.21297(15) 0.17187(16) 0.39532(16) 0.0735(7) Uani 1 1 d . . . . .
H43A H 0.180390 0.150971 0.344925 0.110 Uiso 1 1 calc R U . . .
H43B H 0.196885 0.145850 0.428955 0.110 Uiso 1 1 calc R U . . .
H43C H 0.261306 0.148664 0.409834 0.110 Uiso 1 1 calc R U . . .
C44 C 0.29713(9) 0.56700(11) 0.62098(8) 0.0317(3) Uani 1 1 d . . . . .
C45 C 0.33553(10) 0.64286(12) 0.66757(9) 0.0372(4) Uani 1 1 d . . . . .
C46 C 0.30349(13) 0.69072(15) 0.70378(11) 0.0530(5) Uani 1 1 d . . . . .
H46 H 0.328541 0.741186 0.737021 0.064 Uiso 1 1 calc R U . . .
C47 C 0.23610(14) 0.66583(18) 0.69202(13) 0.0630(6) Uani 1 1 d . . . . .
H47 H 0.215867 0.698328 0.718030 0.076 Uiso 1 1 calc R U . . .
C48 C 0.19808(13) 0.59456(17) 0.64309(14) 0.0594(6) Uani 1 1 d . . . . .
H48 H 0.151219 0.579788 0.634578 0.071 Uiso 1 1 calc R U . . .
C49 C 0.22710(10) 0.54340(13) 0.60561(11) 0.0434(4) Uani 1 1 d . . . . .
C50 C 0.40777(9) 0.67324(13) 0.67804(9) 0.0411(4) Uani 1 1 d . . . . .
H50 H 0.425987 0.621299 0.658073 0.049 Uiso 1 1 calc R U . . .
C51 C 0.40213(12) 0.76445(17) 0.63550(13) 0.0599(6) Uani 1 1 d . . . . .
H51A H 0.368700 0.754378 0.583154 0.090 Uiso 1 1 calc R U . . .
H51B H 0.449289 0.781104 0.641479 0.090 Uiso 1 1 calc R U . . .
H51C H 0.384752 0.816702 0.654411 0.090 Uiso 1 1 calc R U . . .
C52 C 0.46212(12) 0.68725(18) 0.75957(11) 0.0628(6) Uani 1 1 d . . . . .
H52A H 0.450477 0.745669 0.777919 0.094 Uiso 1 1 calc R U . . .
H52B H 0.510205 0.692962 0.764901 0.094 Uiso 1 1 calc R U . . .
H52C H 0.460406 0.632058 0.787993 0.094 Uiso 1 1 calc R U . . .
C53 C 0.18494(11) 0.46404(15) 0.55162(13) 0.0531(5) Uani 1 1 d . . . . .
H53 H 0.203762 0.458893 0.515747 0.064 Uiso 1 1 calc R U . . .
C54 C 0.10549(12) 0.48515(19) 0.50706(15) 0.0680(7) Uani 1 1 d . . . . .
H54A H 0.084512 0.488203 0.540114 0.102 Uiso 1 1 calc R U . . .
H54B H 0.082167 0.434216 0.470685 0.102 Uiso 1 1 calc R U . . .
H54C H 0.098551 0.546655 0.481652 0.102 Uiso 1 1 calc R U . . .
C55 C 0.19825(12) 0.36722(16) 0.59080(18) 0.0761(8) Uani 1 1 d . . . . .
H55A H 0.247697 0.347183 0.607404 0.114 Uiso 1 1 calc R U . . .
H55B H 0.165512 0.319338 0.556658 0.114 Uiso 1 1 calc R U . . .
H55C H 0.190050 0.373154 0.633415 0.114 Uiso 1 1 calc R U . . .

loop_
_atom_site_aniso_label
_atom_site_aniso_U_11
_atom_site_aniso_U_22
_atom_site_aniso_U_33
_atom_site_aniso_U_23
_atom_site_aniso_U_13
_atom_site_aniso_U_12
P1 0.03300(19) 0.02505(17) 0.02958(18) 0.00994(14) 0.01873(15) 0.01015(14)
As1 0.01995(7) 0.01936(7) 0.02266(8) 0.00358(5) 0.01027(6) 0.00058(5)
N1 0.0183(5) 0.0254(6) 0.0245(5) 0.0044(4) 0.0082(4) -0.0007(4)
N2 0.0214(5) 0.0182(5) 0.0278(6) 0.0038(4) 0.0095(5) 0.0005(4)
Ga1 0.02249(8) 0.01745(8) 0.02438(9) 0.00394(6) 0.01128(7) 0.00169(6)
N3 0.0254(6) 0.0176(5) 0.0279(6) 0.0030(4) 0.0131(5) 0.0007(4)
N4 0.0298(6) 0.0226(6) 0.0275(6) 0.0057(5) 0.0156(5) 0.0032(5)
C1 0.0251(7) 0.0281(7) 0.0270(7) 0.0076(6) 0.0085(6) 0.0006(5)
C2 0.0248(7) 0.0240(7) 0.0325(7) 0.0087(6) 0.0095(6) 0.0022(5)
C3 0.0230(6) 0.0297(7) 0.0250(6) 0.0012(5) 0.0094(5) -0.0043(5)
C4 0.0341(8) 0.0383(8) 0.0276(7) -0.0023(6) 0.0142(6) -0.0072(6)
C5 0.0545(11) 0.0574(11) 0.0369(9) -0.0190(8) 0.0226(8) -0.0282(9)
C6 0.0511(11) 0.0694(13) 0.0439(10) -0.0186(9) 0.0235(9) -0.0383(10)
C7 0.0375(9) 0.0641(12) 0.0369(9) -0.0072(8) 0.0216(7) -0.0217(8)
C8 0.0262(7) 0.0411(8) 0.0283(7) -0.0013(6) 0.0126(6) -0.0073(6)
C9 0.0392(8) 0.0418(9) 0.0297(7) -0.0021(6) 0.0179(7) 0.0004(7)
C10 0.0592(12) 0.0445(10) 0.0546(11) -0.0147(9) 0.0269(10) -0.0020(9)
C11 0.0512(11) 0.0966(17) 0.0324(9) 0.0080(10) 0.0230(9) 0.0159(11)
C12 0.0288(8) 0.0465(9) 0.0383(8) -0.0083(7) 0.0197(7) -0.0083(7)
C13 0.0574(12) 0.0798(15) 0.0496(11) -0.0223(10) 0.0376(10) -0.0238(11)
C14 0.0432(10) 0.0560(12) 0.0713(13) -0.0038(10) 0.0329(10) 0.0066(9)
C15 0.0241(6) 0.0187(6) 0.0281(7) 0.0040(5) 0.0106(5) 0.0000(5)
C16 0.0270(7) 0.0247(7) 0.0353(8) 0.0041(6) 0.0131(6) -0.0018(5)
C17 0.0302(8) 0.0391(9) 0.0455(9) 0.0002(7) 0.0146(7) -0.0123(7)
C18 0.0464(10) 0.0444(10) 0.0398(9) -0.0104(8) 0.0135(8) -0.0207(8)
C19 0.0521(10) 0.0393(9) 0.0358(8) -0.0085(7) 0.0216(8) -0.0104(8)
C20 0.0342(8) 0.0269(7) 0.0332(7) 0.0003(6) 0.0168(6) -0.0022(6)
C21 0.0301(8) 0.0362(8) 0.0489(9) -0.0013(7) 0.0244(7) -0.0045(6)
C22 0.0398(10) 0.0565(12) 0.0758(14) 0.0043(10) 0.0364(10) 0.0076(9)
C23 0.0695(14) 0.0549(12) 0.0569(12) 0.0070(10) 0.0427(11) -0.0022(10)
C24 0.0389(9) 0.0380(9) 0.0442(9) -0.0066(7) 0.0269(8) -0.0029(7)
C25 0.0641(13) 0.0714(14) 0.0557(12) 0.0002(10) 0.0419(11) -0.0119(11)
C26 0.0566(13) 0.0534(12) 0.0874(16) -0.0126(11) 0.0441(12) 0.0060(10)
C27 0.0252(7) 0.0192(6) 0.0347(7) 0.0045(5) 0.0147(6) 0.0007(5)
C28 0.0276(7) 0.0246(7) 0.0315(7) 0.0095(6) 0.0123(6) 0.0050(5)
C29 0.0297(7) 0.0268(7) 0.0285(7) 0.0081(5) 0.0130(6) 0.0016(6)
C30 0.0443(9) 0.0270(7) 0.0416(9) 0.0055(6) 0.0201(8) 0.0123(7)
C31 0.0560(11) 0.0397(9) 0.0312(8) 0.0129(7) 0.0204(8) 0.0127(8)
C32 0.0307(7) 0.0189(6) 0.0291(7) 0.0000(5) 0.0127(6) 0.0028(5)
C33 0.0382(8) 0.0289(7) 0.0315(7) 0.0004(6) 0.0178(7) 0.0027(6)
C34 0.0582(11) 0.0501(10) 0.0339(8) -0.0022(8) 0.0248(8) 0.0013(9)
C35 0.0649(13) 0.0508(11) 0.0334(9) -0.0107(8) 0.0171(9) -0.0004(9)
C36 0.0479(10) 0.0333(9) 0.0428(9) -0.0094(7) 0.0095(8) -0.0059(7)
C37 0.0367(8) 0.0223(7) 0.0380(8) -0.0007(6) 0.0129(7) -0.0019(6)
C38 0.0414(9) 0.0390(9) 0.0379(8) 0.0006(7) 0.0259(7) -0.0050(7)
C39 0.0546(11) 0.0431(10) 0.0662(12) 0.0123(9) 0.0374(10) 0.0003(9)
C40 0.0397(10) 0.0550(12) 0.0844(16) 0.0174(11) 0.0263(11) 0.0020(9)
C41 0.0424(9) 0.0360(9) 0.0477(10) 0.0041(7) 0.0156(8) -0.0151(7)
C42 0.0510(12) 0.0796(17) 0.0850(17) 0.0206(14) 0.0378(12) -0.0042(11)
C43 0.0834(17) 0.0379(11) 0.0870(17) 0.0115(11) 0.0308(14) -0.0165(11)
C44 0.0409(8) 0.0308(7) 0.0307(7) 0.0124(6) 0.0230(7) 0.0111(6)
C45 0.0468(9) 0.0365(8) 0.0273(7) 0.0066(6) 0.0170(7) 0.0146(7)
C46 0.0754(14) 0.0486(11) 0.0403(9) 0.0043(8) 0.0320(10) 0.0209(10)
C47 0.0846(16) 0.0681(14) 0.0666(13) 0.0165(12) 0.0606(13) 0.0284(13)
C48 0.0669(14) 0.0616(13) 0.0805(15) 0.0215(12) 0.0602(13) 0.0158(11)
C49 0.0488(10) 0.0419(9) 0.0558(10) 0.0188(8) 0.0382(9) 0.0086(8)
C50 0.0409(9) 0.0377(9) 0.0333(8) -0.0078(7) 0.0085(7) 0.0050(7)
C51 0.0464(11) 0.0673(14) 0.0535(12) 0.0144(10) 0.0138(10) -0.0010(10)
C52 0.0577(13) 0.0618(13) 0.0413(10) -0.0010(9) 0.0013(9) 0.0012(10)
C53 0.0450(10) 0.0498(11) 0.0795(14) 0.0102(10) 0.0418(11) -0.0069(8)
C54 0.0525(12) 0.0672(14) 0.0850(17) 0.0311(13) 0.0336(12) -0.0006(11)
C55 0.0396(11) 0.0490(12) 0.134(2) 0.0262(14) 0.0368(13) 0.0028(9)

_geom_special_details            
;
 All esds (except the esd in the dihedral angle between two l.s. planes)
 are estimated using the full covariance matrix.  The cell esds are taken
 into account individually in the estimation of esds in distances, angles
 and torsion angles; correlations between esds in cell parameters are only
 used when they are defined by crystal symmetry.  An approximate (isotropic)
 treatment of cell esds is used for estimating esds involving l.s. planes.
;

loop_
_geom_bond_atom_site_label_1
_geom_bond_atom_site_label_2
_geom_bond_distance
_geom_bond_site_symmetry_2
_geom_bond_publ_flag
P1 Ga1 2.1734(4) . ?
P1 As1 2.3166(4) . ?
As1 N1 1.8764(11) . ?
As1 N2 1.8855(11) . ?
N1 C3 1.4213(18) . ?
N1 C1 1.4576(17) . ?
N2 C15 1.4247(18) . ?
N2 C2 1.4581(17) . ?
Ga1 N4 1.9245(12) . ?
Ga1 N3 1.9419(11) . ?
N3 C27 1.3361(18) . ?
N3 C32 1.4490(18) . ?
N4 C29 1.3448(18) . ?
N4 C44 1.4499(19) . ?
C1 C2 1.514(2) . ?
C1 H1A 0.9900 . ?
C1 H1B 0.9900 . ?
C2 H2A 0.9900 . ?
C2 H2B 0.9900 . ?
C3 C4 1.404(2) . ?
C3 C8 1.415(2) . ?
C4 C5 1.396(2) . ?
C4 C9 1.518(2) . ?
C5 C6 1.374(3) . ?
C5 H5 0.9500 . ?
C6 C7 1.388(3) . ?
C6 H6 0.9500 . ?
C7 C8 1.390(2) . ?
C7 H7 0.9500 . ?
C8 C12 1.517(2) . ?
C9 C11 1.527(2) . ?
C9 C10 1.534(3) . ?
C9 H9 1.0000 . ?
C10 H10A 0.9800 . ?
C10 H10B 0.9800 . ?
C10 H10C 0.9800 . ?
C11 H11A 0.9800 . ?
C11 H11B 0.9800 . ?
C11 H11C 0.9800 . ?
C12 C14 1.520(3) . ?
C12 C13 1.531(2) . ?
C12 H12 1.0000 . ?
C13 H13A 0.9800 . ?
C13 H13B 0.9800 . ?
C13 H13C 0.9800 . ?
C14 H14A 0.9800 . ?
C14 H14B 0.9800 . ?
C14 H14C 0.9800 . ?
C15 C16 1.406(2) . ?
C15 C20 1.410(2) . ?
C16 C17 1.394(2) . ?
C16 C21 1.518(2) . ?
C17 C18 1.379(3) . ?
C17 H17 0.9500 . ?
C18 C19 1.379(3) . ?
C18 H18 0.9500 . ?
C19 C20 1.394(2) . ?
C19 H19 0.9500 . ?
C20 C24 1.518(2) . ?
C21 C22 1.525(2) . ?
C21 C23 1.534(2) . ?
C21 H21 1.0000 . ?
C22 H22A 0.9800 . ?
C22 H22B 0.9800 . ?
C22 H22C 0.9800 . ?
C23 H23A 0.9800 . ?
C23 H23B 0.9800 . ?
C23 H23C 0.9800 . ?
C24 C25 1.522(3) . ?
C24 C26 1.534(3) . ?
C24 H24 1.0000 . ?
C25 H25A 0.9800 . ?
C25 H25B 0.9800 . ?
C25 H25C 0.9800 . ?
C26 H26A 0.9800 . ?
C26 H26B 0.9800 . ?
C26 H26C 0.9800 . ?
C27 C28 1.397(2) . ?
C27 C30 1.507(2) . ?
C28 C29 1.390(2) . ?
C28 H28 0.9500 . ?
C29 C31 1.510(2) . ?
C30 H30A 0.9800 . ?
C30 H30B 0.9800 . ?
C30 H30C 0.9800 . ?
C31 H31A 0.9800 . ?
C31 H31B 0.9800 . ?
C31 H31C 0.9800 . ?
C32 C33 1.399(2) . ?
C32 C37 1.407(2) . ?
C33 C34 1.393(2) . ?
C33 C38 1.523(2) . ?
C34 C35 1.382(3) . ?
C34 H34 0.9500 . ?
C35 C36 1.372(3) . ?
C35 H35 0.9500 . ?
C36 C37 1.398(2) . ?
C36 H36 0.9500 . ?
C37 C41 1.519(2) . ?
C38 C40 1.524(3) . ?
C38 C39 1.526(2) . ?
C38 H38 1.0000 . ?
C39 H39A 0.9800 . ?
C39 H39B 0.9800 . ?
C39 H39C 0.9800 . ?
C40 H40A 0.9800 . ?
C40 H40B 0.9800 . ?
C40 H40C 0.9800 . ?
C41 C42 1.522(3) . ?
C41 C43 1.544(3) . ?
C41 H41 1.0000 . ?
C42 H42A 0.9800 . ?
C42 H42B 0.9800 . ?
C42 H42C 0.9800 . ?
C43 H43A 0.9800 . ?
C43 H43B 0.9800 . ?
C43 H43C 0.9800 . ?
C44 C45 1.402(2) . ?
C44 C49 1.408(2) . ?
C45 C46 1.401(2) . ?
C45 C50 1.509(3) . ?
C46 C47 1.381(3) . ?
C46 H46 0.9500 . ?
C47 C48 1.373(4) . ?
C47 H47 0.9500 . ?
C48 C49 1.397(3) . ?
C48 H48 0.9500 . ?
C49 C53 1.523(3) . ?
C50 C51 1.519(3) . ?
C50 C52 1.534(2) . ?
C50 H50 1.0000 . ?
C51 H51A 0.9800 . ?
C51 H51B 0.9800 . ?
C51 H51C 0.9800 . ?
C52 H52A 0.9800 . ?
C52 H52B 0.9800 . ?
C52 H52C 0.9800 . ?
C53 C54 1.520(3) . ?
C53 C55 1.531(3) . ?
C53 H53 1.0000 . ?
C54 H54A 0.9800 . ?
C54 H54B 0.9800 . ?
C54 H54C 0.9800 . ?
C55 H55A 0.9800 . ?
C55 H55B 0.9800 . ?
C55 H55C 0.9800 . ?

loop_
_geom_angle_atom_site_label_1
_geom_angle_atom_site_label_2
_geom_angle_atom_site_label_3
_geom_angle
_geom_angle_site_symmetry_1
_geom_angle_site_symmetry_3
_geom_angle_publ_flag
Ga1 P1 As1 99.703(15) . . ?
N1 As1 N2 84.30(5) . . ?
N1 As1 P1 103.12(4) . . ?
N2 As1 P1 97.57(4) . . ?
C3 N1 C1 121.57(11) . . ?
C3 N1 As1 122.65(9) . . ?
C1 N1 As1 111.82(9) . . ?
C15 N2 C2 116.49(11) . . ?
C15 N2 As1 121.01(9) . . ?
C2 N2 As1 114.21(9) . . ?
N4 Ga1 N3 96.22(5) . . ?
N4 Ga1 P1 140.94(4) . . ?
N3 Ga1 P1 122.17(4) . . ?
C27 N3 C32 119.26(12) . . ?
C27 N3 Ga1 123.03(10) . . ?
C32 N3 Ga1 117.63(9) . . ?
C29 N4 C44 118.91(12) . . ?
C29 N4 Ga1 122.98(10) . . ?
C44 N4 Ga1 117.96(9) . . ?
N1 C1 C2 105.23(11) . . ?
N1 C1 H1A 110.7 . . ?
C2 C1 H1A 110.7 . . ?
N1 C1 H1B 110.7 . . ?
C2 C1 H1B 110.7 . . ?
H1A C1 H1B 108.8 . . ?
N2 C2 C1 106.12(11) . . ?
N2 C2 H2A 110.5 . . ?
C1 C2 H2A 110.5 . . ?
N2 C2 H2B 110.5 . . ?
C1 C2 H2B 110.5 . . ?
H2A C2 H2B 108.7 . . ?
C4 C3 C8 120.17(13) . . ?
C4 C3 N1 122.79(13) . . ?
C8 C3 N1 117.03(13) . . ?
C5 C4 C3 118.86(15) . . ?
C5 C4 C9 118.55(15) . . ?
C3 C4 C9 122.57(14) . . ?
C6 C5 C4 121.32(17) . . ?
C6 C5 H5 119.3 . . ?
C4 C5 H5 119.3 . . ?
C5 C6 C7 119.76(16) . . ?
C5 C6 H6 120.1 . . ?
C7 C6 H6 120.1 . . ?
C6 C7 C8 121.15(16) . . ?
C6 C7 H7 119.4 . . ?
C8 C7 H7 119.4 . . ?
C7 C8 C3 118.73(15) . . ?
C7 C8 C12 120.37(15) . . ?
C3 C8 C12 120.85(13) . . ?
C4 C9 C11 110.25(15) . . ?
C4 C9 C10 113.31(15) . . ?
C11 C9 C10 111.08(16) . . ?
C4 C9 H9 107.3 . . ?
C11 C9 H9 107.3 . . ?
C10 C9 H9 107.3 . . ?
C9 C10 H10A 109.5 . . ?
C9 C10 H10B 109.5 . . ?
H10A C10 H10B 109.5 . . ?
C9 C10 H10C 109.5 . . ?
H10A C10 H10C 109.5 . . ?
H10B C10 H10C 109.5 . . ?
C9 C11 H11A 109.5 . . ?
C9 C11 H11B 109.5 . . ?
H11A C11 H11B 109.5 . . ?
C9 C11 H11C 109.5 . . ?
H11A C11 H11C 109.5 . . ?
H11B C11 H11C 109.5 . . ?
C8 C12 C14 110.23(15) . . ?
C8 C12 C13 113.92(15) . . ?
C14 C12 C13 109.86(17) . . ?
C8 C12 H12 107.5 . . ?
C14 C12 H12 107.5 . . ?
C13 C12 H12 107.5 . . ?
C12 C13 H13A 109.5 . . ?
C12 C13 H13B 109.5 . . ?
H13A C13 H13B 109.5 . . ?
C12 C13 H13C 109.5 . . ?
H13A C13 H13C 109.5 . . ?
H13B C13 H13C 109.5 . . ?
C12 C14 H14A 109.5 . . ?
C12 C14 H14B 109.5 . . ?
H14A C14 H14B 109.5 . . ?
C12 C14 H14C 109.5 . . ?
H14A C14 H14C 109.5 . . ?
H14B C14 H14C 109.5 . . ?
C16 C15 C20 120.71(13) . . ?
C16 C15 N2 118.04(13) . . ?
C20 C15 N2 121.24(13) . . ?
C17 C16 C15 118.56(15) . . ?
C17 C16 C21 120.03(14) . . ?
C15 C16 C21 121.38(13) . . ?
C18 C17 C16 121.14(16) . . ?
C18 C17 H17 119.4 . . ?
C16 C17 H17 119.4 . . ?
C19 C18 C17 119.97(16) . . ?
C19 C18 H18 120.0 . . ?
C17 C18 H18 120.0 . . ?
C18 C19 C20 121.33(17) . . ?
C18 C19 H19 119.3 . . ?
C20 C19 H19 119.3 . . ?
C19 C20 C15 118.25(15) . . ?
C19 C20 C24 118.91(15) . . ?
C15 C20 C24 122.83(14) . . ?
C16 C21 C22 112.51(15) . . ?
C16 C21 C23 111.01(15) . . ?
C22 C21 C23 110.33(15) . . ?
C16 C21 H21 107.6 . . ?
C22 C21 H21 107.6 . . ?
C23 C21 H21 107.6 . . ?
C21 C22 H22A 109.5 . . ?
C21 C22 H22B 109.5 . . ?
H22A C22 H22B 109.5 . . ?
C21 C22 H22C 109.5 . . ?
H22A C22 H22C 109.5 . . ?
H22B C22 H22C 109.5 . . ?
C21 C23 H23A 109.5 . . ?
C21 C23 H23B 109.5 . . ?
H23A C23 H23B 109.5 . . ?
C21 C23 H23C 109.5 . . ?
H23A C23 H23C 109.5 . . ?
H23B C23 H23C 109.5 . . ?
C20 C24 C25 110.80(15) . . ?
C20 C24 C26 112.38(15) . . ?
C25 C24 C26 110.96(17) . . ?
C20 C24 H24 107.5 . . ?
C25 C24 H24 107.5 . . ?
C26 C24 H24 107.5 . . ?
C24 C25 H25A 109.5 . . ?
C24 C25 H25B 109.5 . . ?
H25A C25 H25B 109.5 . . ?
C24 C25 H25C 109.5 . . ?
H25A C25 H25C 109.5 . . ?
H25B C25 H25C 109.5 . . ?
C24 C26 H26A 109.5 . . ?
C24 C26 H26B 109.5 . . ?
H26A C26 H26B 109.5 . . ?
C24 C26 H26C 109.5 . . ?
H26A C26 H26C 109.5 . . ?
H26B C26 H26C 109.5 . . ?
N3 C27 C28 123.17(13) . . ?
N3 C27 C30 119.83(13) . . ?
C28 C27 C30 116.99(13) . . ?
C29 C28 C27 128.51(13) . . ?
C29 C28 H28 115.7 . . ?
C27 C28 H28 115.7 . . ?
N4 C29 C28 123.58(13) . . ?
N4 C29 C31 119.38(14) . . ?
C28 C29 C31 117.05(13) . . ?
C27 C30 H30A 109.5 . . ?
C27 C30 H30B 109.5 . . ?
H30A C30 H30B 109.5 . . ?
C27 C30 H30C 109.5 . . ?
H30A C30 H30C 109.5 . . ?
H30B C30 H30C 109.5 . . ?
C29 C31 H31A 109.5 . . ?
C29 C31 H31B 109.5 . . ?
H31A C31 H31B 109.5 . . ?
C29 C31 H31C 109.5 . . ?
H31A C31 H31C 109.5 . . ?
H31B C31 H31C 109.5 . . ?
C33 C32 C37 121.86(14) . . ?
C33 C32 N3 119.38(13) . . ?
C37 C32 N3 118.76(13) . . ?
C34 C33 C32 117.90(16) . . ?
C34 C33 C38 119.65(15) . . ?
C32 C33 C38 122.40(14) . . ?
C35 C34 C33 121.10(18) . . ?
C35 C34 H34 119.5 . . ?
C33 C34 H34 119.5 . . ?
C36 C35 C34 120.31(17) . . ?
C36 C35 H35 119.8 . . ?
C34 C35 H35 119.8 . . ?
C35 C36 C37 121.26(17) . . ?
C35 C36 H36 119.4 . . ?
C37 C36 H36 119.4 . . ?
C36 C37 C32 117.56(16) . . ?
C36 C37 C41 119.29(15) . . ?
C32 C37 C41 123.13(15) . . ?
C33 C38 C40 111.14(15) . . ?
C33 C38 C39 112.49(15) . . ?
C40 C38 C39 110.36(15) . . ?
C33 C38 H38 107.5 . . ?
C40 C38 H38 107.5 . . ?
C39 C38 H38 107.5 . . ?
C38 C39 H39A 109.5 . . ?
C38 C39 H39B 109.5 . . ?
H39A C39 H39B 109.5 . . ?
C38 C39 H39C 109.5 . . ?
H39A C39 H39C 109.5 . . ?
H39B C39 H39C 109.5 . . ?
C38 C40 H40A 109.5 . . ?
C38 C40 H40B 109.5 . . ?
H40A C40 H40B 109.5 . . ?
C38 C40 H40C 109.5 . . ?
H40A C40 H40C 109.5 . . ?
H40B C40 H40C 109.5 . . ?
C37 C41 C42 112.00(16) . . ?
C37 C41 C43 110.94(19) . . ?
C42 C41 C43 109.68(18) . . ?
C37 C41 H41 108.0 . . ?
C42 C41 H41 108.0 . . ?
C43 C41 H41 108.0 . . ?
C41 C42 H42A 109.5 . . ?
C41 C42 H42B 109.5 . . ?
H42A C42 H42B 109.5 . . ?
C41 C42 H42C 109.5 . . ?
H42A C42 H42C 109.5 . . ?
H42B C42 H42C 109.5 . . ?
C41 C43 H43A 109.5 . . ?
C41 C43 H43B 109.5 . . ?
H43A C43 H43B 109.5 . . ?
C41 C43 H43C 109.5 . . ?
H43A C43 H43C 109.5 . . ?
H43B C43 H43C 109.5 . . ?
C45 C44 C49 122.64(16) . . ?
C45 C44 N4 120.01(14) . . ?
C49 C44 N4 117.35(15) . . ?
C46 C45 C44 116.99(18) . . ?
C46 C45 C50 120.92(17) . . ?
C44 C45 C50 122.08(15) . . ?
C47 C46 C45 121.2(2) . . ?
C47 C46 H46 119.4 . . ?
C45 C46 H46 119.4 . . ?
C48 C47 C46 120.63(19) . . ?
C48 C47 H47 119.7 . . ?
C46 C47 H47 119.7 . . ?
C47 C48 C49 121.1(2) . . ?
C47 C48 H48 119.4 . . ?
C49 C48 H48 119.4 . . ?
C48 C49 C44 117.25(19) . . ?
C48 C49 C53 121.04(18) . . ?
C44 C49 C53 121.70(16) . . ?
C45 C50 C51 111.08(15) . . ?
C45 C50 C52 112.07(17) . . ?
C51 C50 C52 109.77(17) . . ?
C45 C50 H50 107.9 . . ?
C51 C50 H50 107.9 . . ?
C52 C50 H50 107.9 . . ?
C50 C51 H51A 109.5 . . ?
C50 C51 H51B 109.5 . . ?
H51A C51 H51B 109.5 . . ?
C50 C51 H51C 109.5 . . ?
H51A C51 H51C 109.5 . . ?
H51B C51 H51C 109.5 . . ?
C50 C52 H52A 109.5 . . ?
C50 C52 H52B 109.5 . . ?
H52A C52 H52B 109.5 . . ?
C50 C52 H52C 109.5 . . ?
H52A C52 H52C 109.5 . . ?
H52B C52 H52C 109.5 . . ?
C54 C53 C49 113.49(19) . . ?
C54 C53 C55 111.25(16) . . ?
C49 C53 C55 111.1(2) . . ?
C54 C53 H53 106.9 . . ?
C49 C53 H53 106.9 . . ?
C55 C53 H53 106.9 . . ?
C53 C54 H54A 109.5 . . ?
C53 C54 H54B 109.5 . . ?
H54A C54 H54B 109.5 . . ?
C53 C54 H54C 109.5 . . ?
H54A C54 H54C 109.5 . . ?
H54B C54 H54C 109.5 . . ?
C53 C55 H55A 109.5 . . ?
C53 C55 H55B 109.5 . . ?
H55A C55 H55B 109.5 . . ?
C53 C55 H55C 109.5 . . ?
H55A C55 H55C 109.5 . . ?
H55B C55 H55C 109.5 . . ?

_refine_diff_density_max         0.413
_refine_diff_density_min         -0.299
_refine_diff_density_rms         0.043

_shelx_res_file                  
;
TITL p21c in P2(1)/c
    shelx.res
    created by SHELXL-2018/1 at 09:40:11 on 06-Apr-2023
CELL  1.54184  21.3086  13.9591  20.6685   90.000  118.573   90.000
ZERR     4.00   0.0002   0.0001   0.0002    0.000    0.002    0.000
LATT   1
SYMM  - X, 1/2 + Y, 1/2 - Z
SFAC  C    H    N    P    GA   AS
UNIT  220  316  16   4    4    4
MERG   2
FMAP   2
PLAN   20
ACTA
TEMP -123
SIZE 0.16 0.16 0.20
BOND   $H
L.S.  24
WGHT    0.035700    1.939100
FVAR       0.08623
P1    4    0.268194    0.654180    0.406736    11.00000    0.03300    0.02505 =
         0.02958    0.00994    0.01873    0.01015
AS1   6    0.205603    0.743727    0.451330    11.00000    0.01995    0.01936 =
         0.02266    0.00358    0.01027    0.00058
N1    3    0.116052    0.760338    0.367905    11.00000    0.01834    0.02537 =
         0.02451    0.00437    0.00818   -0.00067
N2    3    0.225529    0.865777    0.426487    11.00000    0.02145    0.01825 =
         0.02781    0.00382    0.00952    0.00047
GA1   5    0.303301    0.536620    0.485231    11.00000    0.02249    0.01745 =
         0.02438    0.00394    0.01128    0.00169
N3    3    0.334935    0.414999    0.465326    11.00000    0.02536    0.01756 =
         0.02786    0.00297    0.01307    0.00072
N4    3    0.329291    0.509413    0.586242    11.00000    0.02977    0.02257 =
         0.02752    0.00566    0.01559    0.00320
C1    1    0.119051    0.829239    0.316467    11.00000    0.02511    0.02811 =
         0.02700    0.00763    0.00849    0.00061
AFIX  23
H1A   2    0.070574    0.852516    0.281575    11.00000   -1.20000
H1B   2    0.140595    0.799881    0.288094    11.00000   -1.20000
AFIX   0
C2    1    0.165122    0.910506    0.363941    11.00000    0.02480    0.02396 =
         0.03250    0.00875    0.00946    0.00221
AFIX  23
H2A   2    0.181885    0.950863    0.335861    11.00000   -1.20000
H2B   2    0.137799    0.951152    0.380943    11.00000   -1.20000
AFIX   0
C3    1    0.060808    0.690722    0.344731    11.00000    0.02303    0.02975 =
         0.02501    0.00116    0.00937   -0.00426
C4    1    0.047162    0.624171    0.288579    11.00000    0.03410    0.03832 =
         0.02764   -0.00232    0.01420   -0.00724
C5    1   -0.010095    0.560900    0.267353    11.00000    0.05451    0.05740 =
         0.03693   -0.01905    0.02264   -0.02817
AFIX  43
H5    2   -0.020260    0.516559    0.228708    11.00000   -1.20000
AFIX   0
C6    1   -0.052038    0.561473    0.301233    11.00000    0.05114    0.06935 =
         0.04389   -0.01855    0.02349   -0.03830
AFIX  43
H6    2   -0.090567    0.517564    0.286268    11.00000   -1.20000
AFIX   0
C7    1   -0.037905    0.626457    0.357415    11.00000    0.03752    0.06410 =
         0.03686   -0.00722    0.02160   -0.02174
AFIX  43
H7    2   -0.066915    0.626342    0.380830    11.00000   -1.20000
AFIX   0
C8    1    0.017950    0.691685    0.380002    11.00000    0.02615    0.04109 =
         0.02829   -0.00135    0.01258   -0.00729
C9    1    0.090773    0.620363    0.248209    11.00000    0.03916    0.04182 =
         0.02967   -0.00210    0.01791    0.00036
AFIX  13
H9    2    0.132853    0.663609    0.274978    11.00000   -1.20000
AFIX   0
C10   1    0.119797    0.520144    0.247253    11.00000    0.05923    0.04452 =
         0.05462   -0.01465    0.02693   -0.00200
AFIX 137
H10A  2    0.152854    0.500262    0.297789    11.00000   -1.50000
H10B  2    0.145058    0.521507    0.218185    11.00000   -1.50000
H10C  2    0.080025    0.474616    0.225173    11.00000   -1.50000
AFIX   0
C11   1    0.047286    0.659773    0.170178    11.00000    0.05118    0.09660 =
         0.03242    0.00802    0.02300    0.01588
AFIX 137
H11A  2    0.006530    0.617478    0.141681    11.00000   -1.50000
H11B  2    0.077529    0.663071    0.146446    11.00000   -1.50000
H11C  2    0.029895    0.724058    0.172340    11.00000   -1.50000
AFIX   0
C12   1    0.030484    0.765100    0.439107    11.00000    0.02881    0.04652 =
         0.03829   -0.00835    0.01971   -0.00828
AFIX  13
H12   2    0.083304    0.773560    0.469748    11.00000   -1.20000
AFIX   0
C13   1    0.001185    0.735326    0.490856    11.00000    0.05735    0.07979 =
         0.04961   -0.02235    0.03763   -0.02376
AFIX 137
H13A  2   -0.051004    0.730545    0.462896    11.00000   -1.50000
H13B  2    0.014568    0.783345    0.529853    11.00000   -1.50000
H13C  2    0.021243    0.673036    0.512935    11.00000   -1.50000
AFIX   0
C14   1   -0.000767    0.861377    0.404135    11.00000    0.04319    0.05600 =
         0.07127   -0.00384    0.03295    0.00657
AFIX 137
H14A  2    0.019613    0.881222    0.372613    11.00000   -1.50000
H14B  2    0.010709    0.909278    0.442863    11.00000   -1.50000
H14C  2   -0.052766    0.855688    0.374385    11.00000   -1.50000
AFIX   0
C15   1    0.274855    0.928697    0.481653    11.00000    0.02410    0.01865 =
         0.02812    0.00400    0.01062   -0.00001
C16   1    0.339507    0.948691    0.481624    11.00000    0.02702    0.02469 =
         0.03526    0.00413    0.01311   -0.00185
C17   1    0.388567    1.009187    0.535884    11.00000    0.03019    0.03906 =
         0.04546    0.00021    0.01459   -0.01227
AFIX  43
H17   2    0.432871    1.022281    0.537103    11.00000   -1.20000
AFIX   0
C18   1    0.373911    1.050377    0.587843    11.00000    0.04637    0.04439 =
         0.03980   -0.01044    0.01349   -0.02070
AFIX  43
H18   2    0.408139    1.091022    0.624689    11.00000   -1.20000
AFIX   0
C19   1    0.309564    1.032540    0.586288    11.00000    0.05209    0.03931 =
         0.03578   -0.00853    0.02157   -0.01036
AFIX  43
H19   2    0.299566    1.062306    0.621689    11.00000   -1.20000
AFIX   0
C20   1    0.258868    0.971694    0.533805    11.00000    0.03419    0.02687 =
         0.03318    0.00033    0.01680   -0.00218
C21   1    0.355291    0.908613    0.422640    11.00000    0.03013    0.03624 =
         0.04889   -0.00131    0.02442   -0.00448
AFIX  13
H21   2    0.314546    0.865997    0.390237    11.00000   -1.20000
AFIX   0
C22   1    0.423191    0.848301    0.454724    11.00000    0.03984    0.05646 =
         0.07579    0.00432    0.03642    0.00765
AFIX 137
H22A  2    0.464054    0.887956    0.487606    11.00000   -1.50000
H22B  2    0.430824    0.823594    0.414648    11.00000   -1.50000
H22C  2    0.418343    0.794583    0.482544    11.00000   -1.50000
AFIX   0
C23   1    0.359586    0.988993    0.374314    11.00000    0.06954    0.05493 =
         0.05689    0.00697    0.04272   -0.00224
AFIX 137
H23A  2    0.314996    1.025805    0.352720    11.00000   -1.50000
H23B  2    0.366812    0.961102    0.334859    11.00000   -1.50000
H23C  2    0.399694    1.031430    0.404484    11.00000   -1.50000
AFIX   0
C24   1    0.189721    0.953002    0.535990    11.00000    0.03895    0.03805 =
         0.04422   -0.00664    0.02691   -0.00288
AFIX  13
H24   2    0.159403    0.910813    0.493192    11.00000   -1.20000
AFIX   0
C25   1    0.204087    0.899272    0.605836    11.00000    0.06409    0.07143 =
         0.05568    0.00023    0.04189   -0.01188
AFIX 137
H25A  2    0.230930    0.840617    0.609679    11.00000   -1.50000
H25B  2    0.158576    0.882623    0.603982    11.00000   -1.50000
H25C  2    0.232004    0.939987    0.648810    11.00000   -1.50000
AFIX   0
C26   1    0.147408    1.045217    0.527920    11.00000    0.05658    0.05341 =
         0.08735   -0.01259    0.04411    0.00602
AFIX 137
H26A  2    0.177043    1.090017    0.567287    11.00000   -1.50000
H26B  2    0.104200    1.029956    0.531343    11.00000   -1.50000
H26C  2    0.133954    1.074580    0.479976    11.00000   -1.50000
AFIX   0
C27   1    0.377276    0.354489    0.518441    11.00000    0.02523    0.01918 =
         0.03467    0.00450    0.01473    0.00067
C28   1    0.397118    0.368164    0.592749    11.00000    0.02756    0.02462 =
         0.03150    0.00952    0.01227    0.00498
AFIX  43
H28   2    0.432492    0.325585    0.626312    11.00000   -1.20000
AFIX   0
C29   1    0.371887    0.435896    0.624002    11.00000    0.02966    0.02678 =
         0.02846    0.00808    0.01299    0.00159
C30   1    0.404453    0.265311    0.498947    11.00000    0.04430    0.02695 =
         0.04162    0.00549    0.02015    0.01226
AFIX 137
H30A  2    0.370998    0.212493    0.490079    11.00000   -1.50000
H30B  2    0.451441    0.248498    0.539703    11.00000   -1.50000
H30C  2    0.408594    0.276945    0.454380    11.00000   -1.50000
AFIX   0
C31   1    0.393890    0.424163    0.704711    11.00000    0.05602    0.03974 =
         0.03119    0.01292    0.02043    0.01265
AFIX 137
H31A  2    0.429220    0.473274    0.733305    11.00000   -1.50000
H31B  2    0.414851    0.360495    0.721290    11.00000   -1.50000
H31C  2    0.351875    0.431109    0.711906    11.00000   -1.50000
AFIX   0
C32   1    0.307715    0.387505    0.388952    11.00000    0.03069    0.01891 =
         0.02907   -0.00003    0.01273    0.00278
C33   1    0.339731    0.424784    0.348968    11.00000    0.03821    0.02885 =
         0.03152    0.00045    0.01780    0.00265
C34   1    0.312311    0.396783    0.275722    11.00000    0.05821    0.05010 =
         0.03388   -0.00225    0.02485    0.00130
AFIX  43
H34   2    0.333653    0.420303    0.247685    11.00000   -1.20000
AFIX   0
C35   1    0.254584    0.335362    0.243158    11.00000    0.06495    0.05082 =
         0.03340   -0.01069    0.01714   -0.00037
AFIX  43
H35   2    0.236521    0.317314    0.193062    11.00000   -1.20000
AFIX   0
C36   1    0.223239    0.300329    0.282823    11.00000    0.04790    0.03334 =
         0.04276   -0.00944    0.00948   -0.00589
AFIX  43
H36   2    0.183344    0.258575    0.259586    11.00000   -1.20000
AFIX   0
C37   1    0.248871    0.324885    0.356785    11.00000    0.03670    0.02232 =
         0.03800   -0.00067    0.01287   -0.00193
C38   1    0.404562    0.490626    0.383586    11.00000    0.04144    0.03904 =
         0.03795    0.00059    0.02589   -0.00503
AFIX  13
H38   2    0.408863    0.514783    0.431089    11.00000   -1.20000
AFIX   0
C39   1    0.396807    0.577570    0.335530    11.00000    0.05458    0.04308 =
         0.06624    0.01226    0.03740    0.00026
AFIX 137
H39A  2    0.396779    0.556541    0.290278    11.00000   -1.50000
H39B  2    0.436874    0.621490    0.362519    11.00000   -1.50000
H39C  2    0.351790    0.610499    0.322939    11.00000   -1.50000
AFIX   0
C40   1    0.472970    0.436213    0.401526    11.00000    0.03971    0.05502 =
         0.08438    0.01742    0.02634    0.00200
AFIX 137
H40A  2    0.480387    0.385572    0.437329    11.00000   -1.50000
H40B  2    0.513589    0.480508    0.422389    11.00000   -1.50000
H40C  2    0.468925    0.407567    0.356399    11.00000   -1.50000
AFIX   0
C41   1    0.213471    0.282342    0.398883    11.00000    0.04241    0.03604 =
         0.04775    0.00408    0.01558   -0.01510
AFIX  13
H41   2    0.242043    0.301759    0.451698    11.00000   -1.20000
AFIX   0
C42   1    0.137570    0.319119    0.370481    11.00000    0.05104    0.07958 =
         0.08499    0.02060    0.03779   -0.00421
AFIX 137
H42A  2    0.138540    0.388684    0.377285    11.00000   -1.50000
H42B  2    0.116112    0.288469    0.397876    11.00000   -1.50000
H42C  2    0.109179    0.303887    0.317990    11.00000   -1.50000
AFIX   0
C43   1    0.212967    0.171873    0.395324    11.00000    0.08339    0.03790 =
         0.08701    0.01154    0.03083   -0.01645
AFIX 137
H43A  2    0.180390    0.150971    0.344925    11.00000   -1.50000
H43B  2    0.196885    0.145850    0.428955    11.00000   -1.50000
H43C  2    0.261306    0.148664    0.409834    11.00000   -1.50000
AFIX   0
C44   1    0.297128    0.566996    0.620984    11.00000    0.04094    0.03079 =
         0.03072    0.01237    0.02299    0.01111
C45   1    0.335531    0.642860    0.667571    11.00000    0.04683    0.03649 =
         0.02732    0.00660    0.01697    0.01455
C46   1    0.303486    0.690716    0.703782    11.00000    0.07536    0.04862 =
         0.04031    0.00426    0.03200    0.02094
AFIX  43
H46   2    0.328541    0.741186    0.737021    11.00000   -1.20000
AFIX   0
C47   1    0.236100    0.665827    0.692018    11.00000    0.08455    0.06813 =
         0.06662    0.01654    0.06060    0.02836
AFIX  43
H47   2    0.215867    0.698328    0.718030    11.00000   -1.20000
AFIX   0
C48   1    0.198079    0.594561    0.643088    11.00000    0.06694    0.06162 =
         0.08049    0.02154    0.06024    0.01580
AFIX  43
H48   2    0.151219    0.579788    0.634578    11.00000   -1.20000
AFIX   0
C49   1    0.227105    0.543404    0.605606    11.00000    0.04878    0.04188 =
         0.05584    0.01880    0.03823    0.00864
C50   1    0.407770    0.673243    0.678041    11.00000    0.04091    0.03767 =
         0.03326   -0.00776    0.00846    0.00501
AFIX  13
H50   2    0.425987    0.621299    0.658073    11.00000   -1.20000
AFIX   0
C51   1    0.402127    0.764448    0.635497    11.00000    0.04641    0.06728 =
         0.05347    0.01441    0.01384   -0.00100
AFIX 137
H51A  2    0.368700    0.754378    0.583154    11.00000   -1.50000
H51B  2    0.449289    0.781104    0.641479    11.00000   -1.50000
H51C  2    0.384752    0.816702    0.654411    11.00000   -1.50000
AFIX   0
C52   1    0.462120    0.687247    0.759573    11.00000    0.05765    0.06180 =
         0.04132   -0.00096    0.00130    0.00122
AFIX 137
H52A  2    0.450477    0.745669    0.777919    11.00000   -1.50000
H52B  2    0.510205    0.692962    0.764901    11.00000   -1.50000
H52C  2    0.460406    0.632058    0.787993    11.00000   -1.50000
AFIX   0
C53   1    0.184943    0.464045    0.551617    11.00000    0.04497    0.04979 =
         0.07947    0.01020    0.04178   -0.00686
AFIX  13
H53   2    0.203762    0.458893    0.515747    11.00000   -1.20000
AFIX   0
C54   1    0.105487    0.485154    0.507060    11.00000    0.05255    0.06722 =
         0.08500    0.03107    0.03360   -0.00061
AFIX 137
H54A  2    0.084512    0.488203    0.540114    11.00000   -1.50000
H54B  2    0.082167    0.434216    0.470685    11.00000   -1.50000
H54C  2    0.098551    0.546655    0.481652    11.00000   -1.50000
AFIX   0
C55   1    0.198247    0.367220    0.590798    11.00000    0.03958    0.04896 =
         0.13395    0.02621    0.03681    0.00277
AFIX 137
H55A  2    0.247697    0.347183    0.607404    11.00000   -1.50000
H55B  2    0.165512    0.319338    0.556658    11.00000   -1.50000
H55C  2    0.190050    0.373154    0.633415    11.00000   -1.50000
AFIX   0
HKLF    4


REM  p21c in P2(1)/c
REM R1 =  0.0256 for   10089 Fo > 4sig(Fo)  and  0.0301 for all   11271 data
REM    577 parameters refined using      0 restraints

END

WGHT      0.0357      1.9386

REM Highest difference peak  0.413,  deepest hole -0.299,  1-sigma level  0.043
Q1    1   0.4934  0.6609  0.7356  11.00000  0.05    0.41
Q2    1   0.2119  0.4523  0.6000  11.00000  0.05    0.34
Q3    1   0.3705  0.6584  0.6690  11.00000  0.05    0.33
Q4    1   0.2405  0.6069  0.6833  11.00000  0.05    0.32
Q5    1   0.3220  0.4562  0.4719  11.00000  0.05    0.30
Q6    1  -0.0528  0.8206  0.4030  11.00000  0.05    0.29
Q7    1   0.2634  0.5419  0.6426  11.00000  0.05    0.29
Q8    1  -0.0108  0.5804  0.3899  11.00000  0.05    0.29
Q9    1   0.1501  0.7483  0.3948  11.00000  0.05    0.28
Q10   1   0.2193  0.8283  0.4379  11.00000  0.05    0.27
Q11   1   0.2609  0.9584  0.4989  11.00000  0.05    0.27
Q12   1   0.2446  0.8939  0.4487  11.00000  0.05    0.27
Q13   1   0.2325  0.3108  0.3800  11.00000  0.05    0.26
Q14   1   0.3678  0.4585  0.3645  11.00000  0.05    0.26
Q15   1   0.2719  0.3645  0.3693  11.00000  0.05    0.26
Q16   1   0.0591  0.7341  0.4988  11.00000  0.05    0.26
Q17   1   0.3899  0.3124  0.5070  11.00000  0.05    0.25
Q18   1   0.4202  0.6963  0.6532  11.00000  0.05    0.25
Q19   1   0.3482  0.9250  0.4547  11.00000  0.05    0.25
Q20   1   0.0357  0.6927  0.3607  11.00000  0.05    0.25
;
_shelx_res_checksum              25291
####################################################################### 
# 
# This file contains crystal structure data downloaded from the 
# Cambridge Structural Database (CSD) hosted by the Cambridge 
# Crystallographic Data Centre (CCDC).
# 
# Full information about CCDC data access policies and citation 
# guidelines are available at http://www.ccdc.cam.ac.uk/access/V1 
# 
# Audit and citation data items may have been added by the CCDC. 
# Please retain this information to preserve the provenance of 
# this file and to allow appropriate attribution of the data. 
# 
#######################################################################

data_shelx
_database_code_depnum_ccdc_archive 'CCDC 2409892'
loop_
_audit_author_name
_audit_author_address
'Jose Goicoechea'
;Indiana University
United States of America
;
_audit_update_record             
;
2024-12-12 deposited with the CCDC.	2025-03-17 downloaded from the CCDC.
;

_audit_creation_method           SHELXL-2018/1
_shelx_SHELXL_version_number     2018/1
_chemical_name_systematic        
;
 [{N(2,6-iPr-C6H3)}2(CMe)2CH]Ga[OCN(Mes)]PAs[{N(2,6-iPr-C6H3)}2(CH2)2]*0.5hex0.5C6H6
;
_contact_author_fax              '+1 (812) 855-8300'
_chemical_name_common            .
_chemical_melting_point          .
_chemical_formula_moiety         'C65 H90 As Ga N5 O P, 0.5(C6 H6)'
_chemical_formula_sum            'C68 H93 As Ga N5 O P'
_chemical_formula_weight         1172.08

loop_
_atom_type_symbol
_atom_type_description
_atom_type_scat_dispersion_real
_atom_type_scat_dispersion_imag
_atom_type_scat_source
C C 0.0181 0.0091 'International Tables Vol C Tables 4.2.6.8 and 6.1.1.4'
H H 0.0000 0.0000 'International Tables Vol C Tables 4.2.6.8 and 6.1.1.4'
N N 0.0311 0.0180 'International Tables Vol C Tables 4.2.6.8 and 6.1.1.4'
O O 0.0492 0.0322 'International Tables Vol C Tables 4.2.6.8 and 6.1.1.4'
P P 0.2955 0.4335 'International Tables Vol C Tables 4.2.6.8 and 6.1.1.4'
Ga Ga -1.2846 0.7763 'International Tables Vol C Tables 4.2.6.8 and 6.1.1.4'
As As -0.9300 1.0051 'International Tables Vol C Tables 4.2.6.8 and 6.1.1.4'

_space_group_crystal_system      monoclinic
_space_group_IT_number           14
_space_group_name_H-M_alt        'P 21/n'
_space_group_name_Hall           '-P 2yn'

_shelx_space_group_comment       
;
The symmetry employed for this shelxl refinement is uniquely defined
by the following loop, which should always be used as a source of
symmetry information in preference to the above space-group names.
They are only intended as comments.
;

loop_
_space_group_symop_operation_xyz
'x, y, z'
'-x+1/2, y+1/2, -z+1/2'
'-x, -y, -z'
'x-1/2, -y-1/2, z-1/2'

_cell_length_a                   12.2864(2)
_cell_length_b                   25.6905(3)
_cell_length_c                   20.8532(2)
_cell_angle_alpha                90
_cell_angle_beta                 92.4730(10)
_cell_angle_gamma                90
_cell_volume                     6576.05(15)
_cell_formula_units_Z            4
_cell_measurement_temperature    150(2)
_cell_measurement_reflns_used    20532
_cell_measurement_theta_min      3.9460
_cell_measurement_theta_max      76.3010

_exptl_crystal_description       block
_exptl_crystal_colour            colourless
_exptl_crystal_density_meas      .
_exptl_crystal_density_method    .
_exptl_crystal_density_diffrn    1.184
_exptl_crystal_F_000             2492
_exptl_transmission_factor_min   .
_exptl_transmission_factor_max   .
_exptl_crystal_size_max          0.200
_exptl_crystal_size_mid          0.140
_exptl_crystal_size_min          0.080
_exptl_absorpt_coefficient_mu    1.685
_shelx_estimated_absorpt_T_min   0.729
_shelx_estimated_absorpt_T_max   0.877
_exptl_absorpt_correction_type   multi-scan
_exptl_absorpt_correction_T_min  0.96000
_exptl_absorpt_correction_T_max  1.00000
_exptl_absorpt_process_details   
;
CrysAlisPro 1.171.42.72a (Rigaku Oxford Diffraction, 2022)
Empirical absorption correction using spherical harmonics,
implemented in SCALE3 ABSPACK scaling algorithm.
;
_exptl_absorpt_special_details   .

_diffrn_ambient_temperature      150(2)
_diffrn_radiation_wavelength     1.54184
_diffrn_radiation_type           CuK\a
_diffrn_source                   'micro-focus sealed X-ray tube'
_diffrn_source_type              'SuperNova (Cu) X-ray Source'
_diffrn_measurement_device       'four-circle diffractometer'
_diffrn_measurement_device_type  'SuperNova, Dual, Cu at home/near, Atlas'
_diffrn_measurement_method       '\w scans'
_diffrn_detector                 'CCD plate'
_diffrn_detector_type            Atlas
_diffrn_detector_area_resol_mean 10.5035
_diffrn_reflns_number            48216
_diffrn_reflns_av_unetI/netI     0.0397
_diffrn_reflns_av_R_equivalents  0.0409
_diffrn_reflns_limit_h_min       -15
_diffrn_reflns_limit_h_max       15
_diffrn_reflns_limit_k_min       -31
_diffrn_reflns_limit_k_max       32
_diffrn_reflns_limit_l_min       -26
_diffrn_reflns_limit_l_max       16
_diffrn_reflns_theta_min         3.991
_diffrn_reflns_theta_max         76.366
_diffrn_reflns_theta_full        67.684
_diffrn_measured_fraction_theta_max 0.986
_diffrn_measured_fraction_theta_full 1.000
_diffrn_reflns_Laue_measured_fraction_max 0.986
_diffrn_reflns_Laue_measured_fraction_full 1.000
_diffrn_reflns_point_group_measured_fraction_max 0.986
_diffrn_reflns_point_group_measured_fraction_full 1.000
_reflns_number_total             13608
_reflns_number_gt                11339
_reflns_threshold_expression     'I > 2\s(I)'
_reflns_Friedel_coverage         0.000
_reflns_Friedel_fraction_max     .
_reflns_Friedel_fraction_full    .

_reflns_special_details          
;
 Reflections were merged by SHELXL according to the crystal
 class for the calculation of statistics and refinement.
 
 _reflns_Friedel_fraction is defined as the number of unique
 Friedel pairs measured divided by the number that would be
 possible theoretically, ignoring centric projections and
 systematic absences.
;

_computing_data_collection       'CrysAlisPro 1.171.42.72a (Rigaku OD, 2022)'
_computing_cell_refinement       'CrysAlisPro 1.171.42.72a (Rigaku OD, 2022)'
_computing_data_reduction        'CrysAlisPro 1.171.42.72a (Rigaku OD, 2022)'
_computing_structure_solution    'SHELXS-97 (Sheldrick, 1990)'
_computing_structure_refinement  'SHELXL-2018/1 (Sheldrick, 2018)'
_computing_molecular_graphics    .
_computing_publication_material  .
_refine_special_details          .

_refine_ls_structure_factor_coef Fsqd
_refine_ls_matrix_type           full
_refine_ls_weighting_scheme      calc
_refine_ls_weighting_details     
'w=1/[\s^2^(Fo^2^)+(0.0514P)^2^+4.8732P] where P=(Fo^2^+2Fc^2^)/3'
_atom_sites_solution_primary     .
_atom_sites_solution_secondary   .
_atom_sites_solution_hydrogens   geom
_refine_ls_hydrogen_treatment    constr
_refine_ls_extinction_method     none
_refine_ls_extinction_coef       .
_refine_ls_number_reflns         13608
_refine_ls_number_parameters     710
_refine_ls_number_restraints     89
_refine_ls_R_factor_all          0.0532
_refine_ls_R_factor_gt           0.0419
_refine_ls_wR_factor_ref         0.1140
_refine_ls_wR_factor_gt          0.1047
_refine_ls_goodness_of_fit_ref   1.026
_refine_ls_restrained_S_all      1.027
_refine_ls_shift/su_max          0.002
_refine_ls_shift/su_mean         0.000

loop_
_atom_site_label
_atom_site_type_symbol
_atom_site_fract_x
_atom_site_fract_y
_atom_site_fract_z
_atom_site_U_iso_or_equiv
_atom_site_adp_type
_atom_site_occupancy
_atom_site_site_symmetry_order
_atom_site_calc_flag
_atom_site_refinement_flags_posn
_atom_site_refinement_flags_adp
_atom_site_refinement_flags_occupancy
_atom_site_disorder_assembly
_atom_site_disorder_group
P1 P 0.30819(4) 0.14358(2) 0.71721(3) 0.02396(11) Uani 1 1 d . . . . .
Ga1 Ga 0.30586(2) 0.21133(2) 0.79076(2) 0.02328(7) Uani 1 1 d . . . . .
As1 As 0.46347(2) 0.09065(2) 0.70040(2) 0.02646(7) Uani 1 1 d . . . . .
N1 N 0.40729(17) 0.06165(8) 0.62460(9) 0.0313(4) Uani 1 1 d . . . . .
N2 N 0.42852(18) 0.02794(8) 0.73886(10) 0.0343(4) Uani 1 1 d . . . . .
N3 N 0.15685(15) 0.23005(9) 0.80723(9) 0.0328(4) Uani 1 1 d . . . . .
N4 N 0.37394(15) 0.24309(9) 0.86496(9) 0.0319(4) Uani 1 1 d . . . . .
N5 N 0.44442(16) 0.19500(8) 0.63684(9) 0.0295(4) Uani 1 1 d . . . . .
O1 O 0.36371(12) 0.24353(6) 0.71709(7) 0.0258(3) Uani 1 1 d . . . . .
C1 C 0.38095(17) 0.19985(9) 0.68359(9) 0.0228(4) Uani 1 1 d . . . . .
C2 C 0.3355(3) 0.01790(12) 0.63794(15) 0.0530(8) Uani 1 1 d . . . . .
H2A H 0.328866 -0.005425 0.600192 0.064 Uiso 1 1 calc R U . . .
H2B H 0.262027 0.030783 0.647439 0.064 Uiso 1 1 calc R U . . .
C3 C 0.3833(3) -0.01051(11) 0.69368(14) 0.0477(7) Uani 1 1 d . . . . .
H3A H 0.326743 -0.031461 0.714092 0.057 Uiso 1 1 calc R U . . .
H3B H 0.441378 -0.034263 0.679968 0.057 Uiso 1 1 calc R U . . .
C4 C 0.4072(2) 0.08389(9) 0.56193(11) 0.0316(5) Uani 1 1 d . . . . .
C5 C 0.3087(2) 0.09643(10) 0.52799(12) 0.0375(6) Uani 1 1 d . . . . .
C6 C 0.3126(3) 0.10932(12) 0.46300(13) 0.0466(7) Uani 1 1 d . . . . .
H6 H 0.246551 0.115991 0.439023 0.056 Uiso 1 1 calc R U . . .
C7 C 0.4102(3) 0.11257(13) 0.43285(13) 0.0517(8) Uani 1 1 d . . . . .
H7 H 0.411007 0.120354 0.388338 0.062 Uiso 1 1 calc R U . . .
C8 C 0.5070(3) 0.10438(12) 0.46802(13) 0.0460(6) Uani 1 1 d . . . . .
H8 H 0.574214 0.108863 0.447816 0.055 Uiso 1 1 calc R U . . .
C9 C 0.5078(2) 0.08973(9) 0.53236(12) 0.0348(5) Uani 1 1 d . . . . .
C10 C 0.1987(2) 0.09892(12) 0.55805(14) 0.0441(6) Uani 1 1 d . . . . .
H10 H 0.210789 0.091919 0.604989 0.053 Uiso 1 1 calc R U . . .
C11 C 0.1488(3) 0.15358(14) 0.55101(16) 0.0571(8) Uani 1 1 d . . . . .
H11A H 0.077869 0.154221 0.570766 0.086 Uiso 1 1 calc R U . . .
H11B H 0.197429 0.179034 0.572385 0.086 Uiso 1 1 calc R U . . .
H11C H 0.139263 0.162352 0.505371 0.086 Uiso 1 1 calc R U . . .
C12 C 0.1184(3) 0.05763(17) 0.5311(2) 0.0678(10) Uani 1 1 d . . . . .
H12A H 0.048904 0.060974 0.552085 0.102 Uiso 1 1 calc R U . . .
H12B H 0.106508 0.062773 0.484739 0.102 Uiso 1 1 calc R U . . .
H12C H 0.148610 0.022832 0.539232 0.102 Uiso 1 1 calc R U . . .
C13 C 0.6162(2) 0.07950(11) 0.56801(12) 0.0374(5) Uani 1 1 d . . . . .
H13 H 0.601341 0.078196 0.614753 0.045 Uiso 1 1 calc R U . . .
C14 C 0.6968(3) 0.12235(17) 0.5595(2) 0.0747(12) Uani 1 1 d . . . . .
H14A H 0.664277 0.155663 0.571179 0.112 Uiso 1 1 calc R U . . .
H14B H 0.761956 0.115881 0.587137 0.112 Uiso 1 1 calc R U . . .
H14C H 0.717078 0.123556 0.514566 0.112 Uiso 1 1 calc R U . . .
C15 C 0.6616(5) 0.0277(2) 0.5508(3) 0.136(3) Uani 1 1 d . . . . .
H15A H 0.606668 0.000720 0.556991 0.204 Uiso 1 1 calc R U . . .
H15B H 0.681489 0.028065 0.505838 0.204 Uiso 1 1 calc R U . . .
H15C H 0.726368 0.020391 0.578409 0.204 Uiso 1 1 calc R U . . .
C16 C 0.4839(2) 0.00929(9) 0.79592(11) 0.0317(5) Uani 1 1 d . . . . .
C17 C 0.4243(2) 0.00561(11) 0.85189(12) 0.0398(6) Uani 1 1 d . . . . .
C18 C 0.4769(3) -0.01401(13) 0.90748(13) 0.0505(7) Uani 1 1 d . . . . .
H18 H 0.437683 -0.017100 0.945554 0.061 Uiso 1 1 calc R U . . .
C19 C 0.5850(3) -0.02901(14) 0.90817(14) 0.0545(8) Uani 1 1 d . . . . .
H19 H 0.619528 -0.041999 0.946533 0.065 Uiso 1 1 calc R U . . .
C20 C 0.6423(2) -0.02511(12) 0.85316(13) 0.0439(6) Uani 1 1 d . . . . .
H20 H 0.716692 -0.035343 0.854148 0.053 Uiso 1 1 calc R U . . .
C21 C 0.5938(2) -0.00643(10) 0.79589(12) 0.0342(5) Uani 1 1 d . . . . .
C22 C 0.3055(2) 0.02177(12) 0.85235(14) 0.0466(7) Uani 1 1 d . . . . .
H22 H 0.286469 0.036600 0.808967 0.056 Uiso 1 1 calc R U . . .
C23 C 0.2870(3) 0.06434(15) 0.90005(16) 0.0602(9) Uani 1 1 d . . . . .
H23A H 0.336629 0.093349 0.892399 0.090 Uiso 1 1 calc R U . . .
H23B H 0.211535 0.076493 0.895225 0.090 Uiso 1 1 calc R U . . .
H23C H 0.300947 0.050942 0.943635 0.090 Uiso 1 1 calc R U . . .
C24 C 0.2336(4) -0.02404(19) 0.8603(4) 0.123(3) Uani 1 1 d . . . . .
H24A H 0.249426 -0.050347 0.827959 0.184 Uiso 1 1 calc R U . . .
H24B H 0.246686 -0.038777 0.903280 0.184 Uiso 1 1 calc R U . . .
H24C H 0.157274 -0.013227 0.854870 0.184 Uiso 1 1 calc R U . . .
C25 C 0.6610(2) -0.00342(11) 0.73655(13) 0.0374(5) Uani 1 1 d . . . . .
H25 H 0.610076 0.004583 0.699133 0.045 Uiso 1 1 calc R U . . .
C26 C 0.7445(3) 0.04050(14) 0.74206(18) 0.0561(8) Uani 1 1 d . . . . .
H26A H 0.786512 0.041492 0.703193 0.084 Uiso 1 1 calc R U . . .
H26B H 0.706763 0.073775 0.747036 0.084 Uiso 1 1 calc R U . . .
H26C H 0.793821 0.034444 0.779508 0.084 Uiso 1 1 calc R U . . .
C27 C 0.7174(3) -0.05498(12) 0.72254(15) 0.0489(7) Uani 1 1 d . . . . .
H27A H 0.759704 -0.051273 0.684003 0.073 Uiso 1 1 calc R U . . .
H27B H 0.766279 -0.064419 0.759085 0.073 Uiso 1 1 calc R U . . .
H27C H 0.662507 -0.082286 0.715536 0.073 Uiso 1 1 calc R U . . .
C28 C 0.1288(2) 0.24927(16) 0.86317(13) 0.0525(9) Uani 1 1 d . . . . .
C29 C 0.2036(2) 0.25827(19) 0.91452(13) 0.0657(12) Uani 1 1 d . . . . .
H29 H 0.172790 0.265442 0.954588 0.079 Uiso 1 1 calc R U . . .
C30 C 0.3166(2) 0.25817(15) 0.91493(12) 0.0500(8) Uani 1 1 d . . . . .
C31 C 0.0122(2) 0.2649(2) 0.87241(16) 0.0790(15) Uani 1 1 d . . . . .
H31A H 0.005237 0.278241 0.916071 0.118 Uiso 1 1 calc R U . . .
H31B H -0.009099 0.292071 0.841357 0.118 Uiso 1 1 calc R U . . .
H31C H -0.035294 0.234555 0.865808 0.118 Uiso 1 1 calc R U . . .
C32 C 0.3770(3) 0.2771(2) 0.97536(15) 0.0734(13) Uani 1 1 d . . . . .
H32A H 0.324369 0.286665 1.007354 0.110 Uiso 1 1 calc R U . . .
H32B H 0.424478 0.249322 0.992566 0.110 Uiso 1 1 calc R U . . .
H32C H 0.421129 0.307547 0.965276 0.110 Uiso 1 1 calc R U . . .
C33 C 0.07543(17) 0.22232(10) 0.75555(10) 0.0303(5) Uani 1 1 d . . . . .
C34 C 0.0229(2) 0.17429(12) 0.74980(12) 0.0384(6) Uani 1 1 d . . . . .
C35 C -0.0560(2) 0.16837(13) 0.70023(14) 0.0447(6) Uani 1 1 d . . . . .
H35 H -0.094784 0.136450 0.696274 0.054 Uiso 1 1 calc R U . . .
C36 C -0.0790(2) 0.20752(12) 0.65710(13) 0.0414(6) Uani 1 1 d . . . . .
H36 H -0.132818 0.202504 0.623567 0.050 Uiso 1 1 calc R U . . .
C37 C -0.0243(2) 0.25394(11) 0.66240(12) 0.0371(5) Uani 1 1 d . . . . .
H37 H -0.040006 0.280693 0.631950 0.045 Uiso 1 1 calc R U . . .
C38 C 0.05444(19) 0.26268(10) 0.71184(11) 0.0323(5) Uani 1 1 d . . . . .
C39 C 0.0480(3) 0.12884(16) 0.79514(18) 0.0648(11) Uani 1 1 d . . . . .
H39 H 0.120898 0.135448 0.816840 0.078 Uiso 1 1 calc R U . . .
C40 C 0.0537(3) 0.07767(16) 0.7612(2) 0.0768(13) Uani 1 1 d . . . . .
H40A H 0.070035 0.050050 0.792606 0.115 Uiso 1 1 calc R U . . .
H40B H -0.016351 0.070505 0.738751 0.115 Uiso 1 1 calc R U . . .
H40C H 0.111241 0.078944 0.730140 0.115 Uiso 1 1 calc R U . . .
C41 C -0.0357(4) 0.1253(2) 0.8473(2) 0.0963(18) Uani 1 1 d . . . . .
H41A H -0.039593 0.158828 0.869626 0.144 Uiso 1 1 calc R U . . .
H41B H -0.107352 0.116848 0.827605 0.144 Uiso 1 1 calc R U . . .
H41C H -0.013745 0.098107 0.878154 0.144 Uiso 1 1 calc R U . . .
C42 C 0.1112(3) 0.31478(12) 0.71603(16) 0.0490(7) Uani 1 1 d . . . . .
H42 H 0.163315 0.314306 0.754197 0.059 Uiso 1 1 calc R U . . .
C43 C 0.1753(3) 0.32613(14) 0.65660(19) 0.0625(9) Uani 1 1 d . . . . .
H43A H 0.210711 0.360172 0.661232 0.094 Uiso 1 1 calc R U . . .
H43B H 0.230718 0.299147 0.651809 0.094 Uiso 1 1 calc R U . . .
H43C H 0.125560 0.326348 0.618560 0.094 Uiso 1 1 calc R U . . .
C44 C 0.0280(5) 0.35889(17) 0.7254(3) 0.1013(18) Uani 1 1 d . . . . .
H44A H 0.066115 0.392371 0.727986 0.152 Uiso 1 1 calc R U . . .
H44B H -0.025137 0.359355 0.688926 0.152 Uiso 1 1 calc R U . . .
H44C H -0.009923 0.352940 0.765121 0.152 Uiso 1 1 calc R U . . .
C45 C 0.48817(18) 0.25702(10) 0.86387(11) 0.0300(5) Uani 1 1 d . . . . .
C46 C 0.56775(19) 0.22173(10) 0.88586(10) 0.0302(5) Uani 1 1 d . . . . .
C47 C 0.6764(2) 0.23715(11) 0.88474(13) 0.0377(6) Uani 1 1 d . . . . .
H47 H 0.731715 0.213830 0.899922 0.045 Uiso 1 1 calc R U . . .
C48 C 0.7053(2) 0.28488(13) 0.86239(17) 0.0516(7) Uani 1 1 d . . . . .
H48 H 0.779847 0.294778 0.862722 0.062 Uiso 1 1 calc R U . . .
C49 C 0.6258(3) 0.31864(12) 0.83933(19) 0.0572(9) Uani 1 1 d . . . . .
H49 H 0.646568 0.351580 0.823155 0.069 Uiso 1 1 calc R U . . .
C50 C 0.5156(2) 0.30574(11) 0.83912(16) 0.0462(7) Uani 1 1 d . . . . .
C51 C 0.5405(2) 0.16787(13) 0.90992(15) 0.0501(7) Uani 1 1 d . . . . .
H51 H 0.459598 0.163468 0.905728 0.060 Uiso 1 1 calc R U . . .
C52 C 0.5920(4) 0.12623(13) 0.86924(18) 0.0738(12) Uani 1 1 d . . . . .
H52A H 0.573382 0.091731 0.885570 0.111 Uiso 1 1 calc R U . . .
H52B H 0.564500 0.129573 0.824610 0.111 Uiso 1 1 calc R U . . .
H52C H 0.671323 0.130532 0.871305 0.111 Uiso 1 1 calc R U . . .
C53 C 0.5758(4) 0.1605(2) 0.98108(18) 0.0837(13) Uani 1 1 d . . . . .
H53A H 0.556724 0.125237 0.994737 0.126 Uiso 1 1 calc R U . . .
H53B H 0.654701 0.165417 0.986603 0.126 Uiso 1 1 calc R U . . .
H53C H 0.538344 0.186008 1.007198 0.126 Uiso 1 1 calc R U . . .
C54 C 0.4321(3) 0.34431(13) 0.8121(2) 0.0718(12) Uani 1 1 d . . . . .
H54 H 0.360177 0.326077 0.808578 0.086 Uiso 1 1 calc R U . . .
C55 C 0.4582(4) 0.36322(15) 0.7452(2) 0.0881(16) Uani 1 1 d . . . . .
H55A H 0.402274 0.387951 0.729808 0.132 Uiso 1 1 calc R U . . .
H55B H 0.529527 0.380403 0.746904 0.132 Uiso 1 1 calc R U . . .
H55C H 0.459751 0.333460 0.715840 0.132 Uiso 1 1 calc R U . . .
C56 C 0.4206(5) 0.39047(19) 0.8584(3) 0.123(2) Uani 1 1 d . . . . .
H56A H 0.366480 0.415009 0.840303 0.184 Uiso 1 1 calc R U . . .
H56B H 0.397020 0.377680 0.899828 0.184 Uiso 1 1 calc R U . . .
H56C H 0.491028 0.408099 0.864496 0.184 Uiso 1 1 calc R U . . .
C57 C 0.5104(2) 0.23733(11) 0.61783(11) 0.0344(5) Uani 1 1 d . . . . .
C58 C 0.6090(2) 0.24789(12) 0.65148(11) 0.0381(6) Uani 1 1 d . . . . .
C59 C 0.6772(2) 0.28600(14) 0.62821(14) 0.0498(7) Uani 1 1 d . . . . .
H59 H 0.744039 0.293231 0.651085 0.060 Uiso 1 1 calc R U . . .
C60 C 0.6509(3) 0.31379(17) 0.57275(16) 0.0613(10) Uani 1 1 d . . . . .
C61 C 0.5519(3) 0.30334(18) 0.54099(15) 0.0645(10) Uani 1 1 d . . . . .
H61 H 0.531728 0.322545 0.503399 0.077 Uiso 1 1 calc R U . . .
C62 C 0.4809(2) 0.26543(14) 0.56264(12) 0.0460(7) Uani 1 1 d . . . . .
C63 C 0.6411(2) 0.21771(13) 0.71119(12) 0.0446(7) Uani 1 1 d . . . . .
H63A H 0.583513 0.192701 0.720312 0.067 Uiso 1 1 calc R U . . .
H63B H 0.709228 0.199005 0.704717 0.067 Uiso 1 1 calc R U . . .
H63C H 0.651290 0.241764 0.747419 0.067 Uiso 1 1 calc R U . . .
C64 C 0.7289(3) 0.3537(2) 0.5465(2) 0.0877(16) Uani 1 1 d . . . . .
H64A H 0.696303 0.369257 0.507297 0.132 Uiso 1 1 calc R U . . .
H64B H 0.743044 0.381056 0.578637 0.132 Uiso 1 1 calc R U . . .
H64C H 0.797567 0.336669 0.536790 0.132 Uiso 1 1 calc R U . . .
C65 C 0.3737(2) 0.25422(16) 0.52741(13) 0.0541(8) Uani 1 1 d . . . . .
H65A H 0.365254 0.277135 0.489947 0.081 Uiso 1 1 calc R U . . .
H65B H 0.372150 0.217837 0.513277 0.081 Uiso 1 1 calc R U . . .
H65C H 0.313886 0.260407 0.556098 0.081 Uiso 1 1 calc R U . . .
C1S C -0.0905(9) 0.0054(5) 0.9686(4) 0.114(4) Uani 0.5 1 d DG U P A -1
H1S H -0.122150 -0.015768 0.935395 0.137 Uiso 0.5 1 calc R U P A -1
C2S C 0.0008(9) -0.0116(4) 1.0034(5) 0.111(4) Uani 0.5 1 d DG U P A -1
H2S H 0.031942 -0.044447 0.994244 0.133 Uiso 0.5 1 calc R U P A -1
C3S C 0.0468(7) 0.0192(5) 1.0516(4) 0.109(4) Uani 0.5 1 d DG U P A -1
H3S H 0.109644 0.007531 1.075599 0.131 Uiso 0.5 1 calc R U P A -1
C4S C 0.0016(10) 0.0670(4) 1.0649(4) 0.131(4) Uani 0.5 1 d DG U P A -1
H4S H 0.033268 0.088197 1.098092 0.157 Uiso 0.5 1 calc R U P A -1
C5S C -0.0897(10) 0.0840(3) 1.0301(6) 0.141(5) Uani 0.5 1 d DG U P A -1
H5S H -0.120821 0.116877 1.039237 0.169 Uiso 0.5 1 calc R U P A -1
C6S C -0.1357(6) 0.0532(5) 0.9819(6) 0.140(5) Uani 0.5 1 d DG U P A -1
H6S H -0.198532 0.064895 0.957887 0.167 Uiso 0.5 1 calc R U P A -1

loop_
_atom_site_aniso_label
_atom_site_aniso_U_11
_atom_site_aniso_U_22
_atom_site_aniso_U_33
_atom_site_aniso_U_23
_atom_site_aniso_U_13
_atom_site_aniso_U_12
P1 0.0230(2) 0.0222(2) 0.0264(2) -0.0017(2) -0.00174(19) -0.00196(19)
Ga1 0.01801(12) 0.03102(15) 0.02070(12) -0.00498(10) -0.00032(9) -0.00079(10)
As1 0.02553(12) 0.02191(12) 0.03114(13) -0.00581(9) -0.00798(9) 0.00190(9)
N1 0.0346(10) 0.0274(10) 0.0308(9) -0.0061(8) -0.0103(8) -0.0003(8)
N2 0.0395(11) 0.0234(9) 0.0386(11) -0.0003(8) -0.0164(9) -0.0006(8)
N3 0.0181(8) 0.0564(13) 0.0237(9) -0.0059(9) -0.0005(7) 0.0022(8)
N4 0.0202(9) 0.0482(12) 0.0269(9) -0.0136(8) -0.0032(7) 0.0016(8)
N5 0.0262(9) 0.0408(11) 0.0219(8) -0.0059(8) 0.0030(7) -0.0030(8)
O1 0.0275(7) 0.0223(7) 0.0279(7) -0.0012(6) 0.0055(6) -0.0005(6)
C1 0.0214(9) 0.0262(10) 0.0204(9) -0.0018(8) -0.0031(7) 0.0009(8)
C2 0.068(2) 0.0386(15) 0.0494(16) 0.0046(13) -0.0294(14) -0.0201(14)
C3 0.0621(18) 0.0351(14) 0.0438(14) 0.0006(12) -0.0218(13) -0.0163(13)
C4 0.0405(13) 0.0250(11) 0.0281(11) -0.0075(9) -0.0120(9) 0.0044(9)
C5 0.0454(14) 0.0288(12) 0.0367(12) -0.0101(10) -0.0155(11) 0.0077(10)
C6 0.0594(18) 0.0412(15) 0.0372(13) -0.0105(11) -0.0209(12) 0.0155(13)
C7 0.075(2) 0.0497(17) 0.0287(12) -0.0062(12) -0.0115(13) 0.0122(15)
C8 0.0592(18) 0.0449(15) 0.0333(13) -0.0086(11) -0.0039(12) 0.0045(13)
C9 0.0442(14) 0.0270(11) 0.0322(12) -0.0088(9) -0.0082(10) 0.0031(10)
C10 0.0408(14) 0.0464(16) 0.0433(14) -0.0065(12) -0.0178(11) 0.0051(12)
C11 0.0521(18) 0.061(2) 0.0572(18) -0.0072(15) -0.0109(14) 0.0220(16)
C12 0.0504(19) 0.070(2) 0.080(2) -0.012(2) -0.0282(17) -0.0045(17)
C13 0.0397(13) 0.0378(14) 0.0342(12) -0.0064(10) -0.0053(10) 0.0010(11)
C14 0.0472(19) 0.069(2) 0.106(3) 0.023(2) -0.0156(19) -0.0124(17)
C15 0.134(5) 0.080(3) 0.183(6) -0.084(4) -0.116(4) 0.069(3)
C16 0.0385(12) 0.0217(10) 0.0337(11) -0.0061(9) -0.0134(9) 0.0036(9)
C17 0.0443(14) 0.0397(14) 0.0342(12) -0.0103(11) -0.0098(10) 0.0123(11)
C18 0.0612(19) 0.0600(19) 0.0299(13) -0.0095(12) -0.0042(12) 0.0201(15)
C19 0.068(2) 0.0603(19) 0.0336(13) -0.0044(13) -0.0207(13) 0.0270(16)
C20 0.0464(15) 0.0452(15) 0.0386(13) -0.0076(11) -0.0170(11) 0.0190(12)
C21 0.0392(13) 0.0265(11) 0.0356(12) -0.0060(9) -0.0116(10) 0.0038(10)
C22 0.0465(16) 0.0474(16) 0.0454(15) -0.0132(13) -0.0050(12) 0.0131(13)
C23 0.0574(19) 0.067(2) 0.0556(18) -0.0215(16) -0.0091(15) 0.0241(17)
C24 0.059(3) 0.051(2) 0.257(8) 0.002(4) -0.012(4) 0.002(2)
C25 0.0331(12) 0.0365(13) 0.0416(13) -0.0029(10) -0.0103(10) -0.0003(10)
C26 0.0425(16) 0.0508(18) 0.074(2) -0.0057(16) -0.0068(15) -0.0088(14)
C27 0.0526(17) 0.0459(16) 0.0482(15) -0.0080(13) 0.0029(13) 0.0068(13)
C28 0.0233(12) 0.103(3) 0.0316(13) -0.0201(15) 0.0022(10) 0.0080(14)
C29 0.0317(14) 0.137(4) 0.0285(13) -0.0333(17) 0.0020(11) 0.0123(18)
C30 0.0318(13) 0.090(2) 0.0276(12) -0.0254(14) -0.0044(10) 0.0085(14)
C31 0.0246(14) 0.162(5) 0.0505(18) -0.045(2) 0.0028(12) 0.0151(19)
C32 0.0403(16) 0.140(4) 0.0386(15) -0.048(2) -0.0123(13) 0.019(2)
C33 0.0180(10) 0.0481(14) 0.0247(10) -0.0034(9) -0.0003(8) 0.0026(9)
C34 0.0239(11) 0.0542(16) 0.0367(12) 0.0094(11) -0.0044(9) -0.0079(11)
C35 0.0309(13) 0.0534(17) 0.0485(15) 0.0065(13) -0.0126(11) -0.0145(12)
C36 0.0319(12) 0.0527(16) 0.0383(13) -0.0004(12) -0.0123(10) -0.0031(11)
C37 0.0337(12) 0.0448(14) 0.0322(12) -0.0001(10) -0.0065(9) 0.0042(11)
C38 0.0266(11) 0.0373(13) 0.0329(11) -0.0080(10) -0.0005(9) 0.0046(9)
C39 0.0398(16) 0.080(3) 0.073(2) 0.0411(19) -0.0226(15) -0.0276(16)
C40 0.0360(16) 0.063(2) 0.130(4) 0.047(2) -0.0103(19) -0.0120(15)
C41 0.111(4) 0.123(4) 0.055(2) 0.035(2) 0.001(2) -0.049(3)
C42 0.0516(17) 0.0345(14) 0.0594(17) -0.0108(13) -0.0159(13) 0.0005(12)
C43 0.058(2) 0.0466(18) 0.082(2) 0.0231(17) -0.0127(17) -0.0092(15)
C44 0.111(4) 0.049(2) 0.143(5) -0.040(3) -0.007(3) 0.024(2)
C45 0.0223(10) 0.0361(12) 0.0311(11) -0.0136(9) -0.0066(8) 0.0000(9)
C46 0.0285(11) 0.0370(12) 0.0243(10) -0.0072(9) -0.0070(8) 0.0006(9)
C47 0.0258(11) 0.0426(14) 0.0437(13) -0.0113(11) -0.0110(10) 0.0035(10)
C48 0.0260(13) 0.0524(18) 0.075(2) -0.0070(15) -0.0130(13) -0.0102(12)
C49 0.0439(16) 0.0353(15) 0.090(2) 0.0041(15) -0.0200(16) -0.0140(12)
C50 0.0384(14) 0.0298(13) 0.0686(19) -0.0109(13) -0.0199(13) -0.0007(11)
C51 0.0420(15) 0.0539(18) 0.0526(16) 0.0189(14) -0.0209(12) -0.0068(13)
C52 0.120(4) 0.0324(15) 0.065(2) -0.0068(15) -0.040(2) -0.0024(18)
C53 0.100(3) 0.099(3) 0.052(2) 0.030(2) -0.004(2) 0.013(3)
C54 0.057(2) 0.0291(15) 0.125(3) -0.0042(18) -0.040(2) 0.0047(14)
C55 0.089(3) 0.045(2) 0.124(4) 0.024(2) -0.059(3) -0.014(2)
C56 0.136(5) 0.059(3) 0.168(6) -0.031(3) -0.053(4) 0.054(3)
C57 0.0296(11) 0.0512(15) 0.0228(10) 0.0000(10) 0.0056(9) -0.0064(11)
C58 0.0304(12) 0.0574(17) 0.0265(11) 0.0038(11) 0.0003(9) -0.0087(11)
C59 0.0342(14) 0.074(2) 0.0409(14) 0.0101(14) -0.0005(11) -0.0182(14)
C60 0.0451(17) 0.090(3) 0.0491(17) 0.0224(17) 0.0022(13) -0.0260(17)
C61 0.0537(19) 0.100(3) 0.0392(15) 0.0324(17) -0.0035(13) -0.0215(19)
C62 0.0350(13) 0.075(2) 0.0279(12) 0.0100(12) 0.0016(10) -0.0115(13)
C63 0.0325(13) 0.070(2) 0.0308(12) 0.0082(12) -0.0050(10) -0.0113(13)
C64 0.064(2) 0.121(4) 0.078(3) 0.045(3) 0.000(2) -0.043(3)
C65 0.0401(15) 0.089(3) 0.0327(13) 0.0138(14) -0.0053(11) -0.0111(15)
C1S 0.114(9) 0.155(9) 0.072(6) 0.042(7) -0.005(6) -0.068(8)
C2S 0.108(6) 0.134(11) 0.092(6) 0.021(7) 0.026(5) -0.039(7)
C3S 0.074(6) 0.175(10) 0.079(6) 0.022(7) 0.015(5) -0.051(6)
C4S 0.155(11) 0.140(9) 0.101(8) 0.010(7) 0.042(6) -0.079(8)
C5S 0.151(10) 0.120(9) 0.158(11) 0.048(7) 0.081(8) -0.026(7)
C6S 0.127(9) 0.163(10) 0.130(9) 0.093(8) 0.023(7) -0.034(7)

_geom_special_details            
;
 All esds (except the esd in the dihedral angle between two l.s. planes)
 are estimated using the full covariance matrix.  The cell esds are taken
 into account individually in the estimation of esds in distances, angles
 and torsion angles; correlations between esds in cell parameters are only
 used when they are defined by crystal symmetry.  An approximate (isotropic)
 treatment of cell esds is used for estimating esds involving l.s. planes.
;

loop_
_geom_bond_atom_site_label_1
_geom_bond_atom_site_label_2
_geom_bond_distance
_geom_bond_site_symmetry_2
_geom_bond_publ_flag
P1 C1 1.853(2) . ?
P1 Ga1 2.3209(6) . ?
P1 As1 2.3811(6) . ?
Ga1 O1 1.9089(15) . ?
Ga1 N4 1.9099(19) . ?
Ga1 N3 1.9379(19) . ?
Ga1 C1 2.472(2) . ?
As1 N1 1.8537(19) . ?
As1 N2 1.858(2) . ?
N1 C4 1.426(3) . ?
N1 C2 1.462(4) . ?
N2 C16 1.428(3) . ?
N2 C3 1.458(3) . ?
N3 C28 1.326(3) . ?
N3 C33 1.452(3) . ?
N4 C30 1.340(3) . ?
N4 C45 1.450(3) . ?
N5 C1 1.280(3) . ?
N5 C57 1.423(3) . ?
O1 C1 1.343(3) . ?
C2 C3 1.473(4) . ?
C2 H2A 0.9900 . ?
C2 H2B 0.9900 . ?
C3 H3A 0.9900 . ?
C3 H3B 0.9900 . ?
C4 C9 1.413(4) . ?
C4 C5 1.413(3) . ?
C5 C6 1.398(4) . ?
C5 C10 1.515(4) . ?
C6 C7 1.380(5) . ?
C6 H6 0.9500 . ?
C7 C8 1.386(4) . ?
C7 H7 0.9500 . ?
C8 C9 1.393(4) . ?
C8 H8 0.9500 . ?
C9 C13 1.519(4) . ?
C10 C11 1.537(4) . ?
C10 C12 1.539(4) . ?
C10 H10 1.0000 . ?
C11 H11A 0.9800 . ?
C11 H11B 0.9800 . ?
C11 H11C 0.9800 . ?
C12 H12A 0.9800 . ?
C12 H12B 0.9800 . ?
C12 H12C 0.9800 . ?
C13 C15 1.492(5) . ?
C13 C14 1.497(4) . ?
C13 H13 1.0000 . ?
C14 H14A 0.9800 . ?
C14 H14B 0.9800 . ?
C14 H14C 0.9800 . ?
C15 H15A 0.9800 . ?
C15 H15B 0.9800 . ?
C15 H15C 0.9800 . ?
C16 C17 1.407(4) . ?
C16 C21 1.409(4) . ?
C17 C18 1.397(4) . ?
C17 C22 1.518(4) . ?
C18 C19 1.381(4) . ?
C18 H18 0.9500 . ?
C19 C20 1.376(5) . ?
C19 H19 0.9500 . ?
C20 C21 1.397(4) . ?
C20 H20 0.9500 . ?
C21 C25 1.519(4) . ?
C22 C24 1.485(6) . ?
C22 C23 1.502(4) . ?
C22 H22 1.0000 . ?
C23 H23A 0.9800 . ?
C23 H23B 0.9800 . ?
C23 H23C 0.9800 . ?
C24 H24A 0.9800 . ?
C24 H24B 0.9800 . ?
C24 H24C 0.9800 . ?
C25 C26 1.526(4) . ?
C25 C27 1.529(4) . ?
C25 H25 1.0000 . ?
C26 H26A 0.9800 . ?
C26 H26B 0.9800 . ?
C26 H26C 0.9800 . ?
C27 H27A 0.9800 . ?
C27 H27B 0.9800 . ?
C27 H27C 0.9800 . ?
C28 C29 1.400(4) . ?
C28 C31 1.508(4) . ?
C29 C30 1.388(4) . ?
C29 H29 0.9500 . ?
C30 C32 1.515(4) . ?
C31 H31A 0.9800 . ?
C31 H31B 0.9800 . ?
C31 H31C 0.9800 . ?
C32 H32A 0.9800 . ?
C32 H32B 0.9800 . ?
C32 H32C 0.9800 . ?
C33 C34 1.395(4) . ?
C33 C38 1.397(4) . ?
C34 C35 1.395(3) . ?
C34 C39 1.526(4) . ?
C35 C36 1.370(4) . ?
C35 H35 0.9500 . ?
C36 C37 1.371(4) . ?
C36 H36 0.9500 . ?
C37 C38 1.401(3) . ?
C37 H37 0.9500 . ?
C38 C42 1.510(4) . ?
C39 C40 1.496(6) . ?
C39 C41 1.532(6) . ?
C39 H39 1.0000 . ?
C40 H40A 0.9800 . ?
C40 H40B 0.9800 . ?
C40 H40C 0.9800 . ?
C41 H41A 0.9800 . ?
C41 H41B 0.9800 . ?
C41 H41C 0.9800 . ?
C42 C43 1.525(5) . ?
C42 C44 1.544(5) . ?
C42 H42 1.0000 . ?
C43 H43A 0.9800 . ?
C43 H43B 0.9800 . ?
C43 H43C 0.9800 . ?
C44 H44A 0.9800 . ?
C44 H44B 0.9800 . ?
C44 H44C 0.9800 . ?
C45 C46 1.396(3) . ?
C45 C50 1.401(4) . ?
C46 C47 1.393(3) . ?
C46 C51 1.514(4) . ?
C47 C48 1.365(4) . ?
C47 H47 0.9500 . ?
C48 C49 1.378(5) . ?
C48 H48 0.9500 . ?
C49 C50 1.393(4) . ?
C49 H49 0.9500 . ?
C50 C54 1.517(4) . ?
C51 C52 1.520(5) . ?
C51 C53 1.540(4) . ?
C51 H51 1.0000 . ?
C52 H52A 0.9800 . ?
C52 H52B 0.9800 . ?
C52 H52C 0.9800 . ?
C53 H53A 0.9800 . ?
C53 H53B 0.9800 . ?
C53 H53C 0.9800 . ?
C54 C55 1.525(7) . ?
C54 C56 1.539(6) . ?
C54 H54 1.0000 . ?
C55 H55A 0.9800 . ?
C55 H55B 0.9800 . ?
C55 H55C 0.9800 . ?
C56 H56A 0.9800 . ?
C56 H56B 0.9800 . ?
C56 H56C 0.9800 . ?
C57 C62 1.393(4) . ?
C57 C58 1.400(3) . ?
C58 C59 1.390(4) . ?
C58 C63 1.505(4) . ?
C59 C60 1.385(5) . ?
C59 H59 0.9500 . ?
C60 C61 1.387(5) . ?
C60 C64 1.522(4) . ?
C61 C62 1.395(4) . ?
C61 H61 0.9500 . ?
C62 C65 1.508(4) . ?
C63 H63A 0.9800 . ?
C63 H63B 0.9800 . ?
C63 H63C 0.9800 . ?
C64 H64A 0.9800 . ?
C64 H64B 0.9800 . ?
C64 H64C 0.9800 . ?
C65 H65A 0.9800 . ?
C65 H65B 0.9800 . ?
C65 H65C 0.9800 . ?
C1S C2S 1.381(4) . ?
C1S C6S 1.381(4) . ?
C1S H1S 0.9500 . ?
C2S C3S 1.381(4) . ?
C2S H2S 0.9500 . ?
C3S C4S 1.381(4) . ?
C3S H3S 0.9500 . ?
C4S C5S 1.381(4) . ?
C4S H4S 0.9500 . ?
C5S C6S 1.381(4) . ?
C5S H5S 0.9500 . ?
C6S H6S 0.9500 . ?

loop_
_geom_angle_atom_site_label_1
_geom_angle_atom_site_label_2
_geom_angle_atom_site_label_3
_geom_angle
_geom_angle_site_symmetry_1
_geom_angle_site_symmetry_3
_geom_angle_publ_flag
C1 P1 Ga1 71.63(7) . . ?
C1 P1 As1 89.26(7) . . ?
Ga1 P1 As1 123.94(2) . . ?
O1 Ga1 N4 107.56(8) . . ?
O1 Ga1 N3 114.99(8) . . ?
N4 Ga1 N3 97.73(8) . . ?
O1 Ga1 P1 77.14(5) . . ?
N4 Ga1 P1 146.97(7) . . ?
N3 Ga1 P1 109.99(7) . . ?
O1 Ga1 C1 32.61(7) . . ?
N4 Ga1 C1 128.02(8) . . ?
N3 Ga1 C1 125.60(7) . . ?
P1 Ga1 C1 45.36(5) . . ?
N1 As1 N2 86.28(9) . . ?
N1 As1 P1 94.81(7) . . ?
N2 As1 P1 103.30(7) . . ?
C4 N1 C2 120.4(2) . . ?
C4 N1 As1 127.28(16) . . ?
C2 N1 As1 110.61(17) . . ?
C16 N2 C3 117.7(2) . . ?
C16 N2 As1 122.69(16) . . ?
C3 N2 As1 113.39(17) . . ?
C28 N3 C33 120.5(2) . . ?
C28 N3 Ga1 122.12(17) . . ?
C33 N3 Ga1 117.41(14) . . ?
C30 N4 C45 118.9(2) . . ?
C30 N4 Ga1 121.81(17) . . ?
C45 N4 Ga1 118.90(14) . . ?
C1 N5 C57 120.7(2) . . ?
C1 O1 Ga1 97.42(12) . . ?
N5 C1 O1 126.3(2) . . ?
N5 C1 P1 122.11(18) . . ?
O1 C1 P1 111.43(14) . . ?
N5 C1 Ga1 164.41(16) . . ?
O1 C1 Ga1 49.97(9) . . ?
P1 C1 Ga1 63.01(6) . . ?
N1 C2 C3 107.9(2) . . ?
N1 C2 H2A 110.1 . . ?
C3 C2 H2A 110.1 . . ?
N1 C2 H2B 110.1 . . ?
C3 C2 H2B 110.1 . . ?
H2A C2 H2B 108.4 . . ?
N2 C3 C2 107.6(2) . . ?
N2 C3 H3A 110.2 . . ?
C2 C3 H3A 110.2 . . ?
N2 C3 H3B 110.2 . . ?
C2 C3 H3B 110.2 . . ?
H3A C3 H3B 108.5 . . ?
C9 C4 C5 120.3(2) . . ?
C9 C4 N1 118.5(2) . . ?
C5 C4 N1 121.1(2) . . ?
C6 C5 C4 118.3(3) . . ?
C6 C5 C10 117.4(2) . . ?
C4 C5 C10 124.2(2) . . ?
C7 C6 C5 121.5(3) . . ?
C7 C6 H6 119.2 . . ?
C5 C6 H6 119.2 . . ?
C6 C7 C8 119.5(3) . . ?
C6 C7 H7 120.2 . . ?
C8 C7 H7 120.2 . . ?
C7 C8 C9 121.4(3) . . ?
C7 C8 H8 119.3 . . ?
C9 C8 H8 119.3 . . ?
C8 C9 C4 118.6(2) . . ?
C8 C9 C13 119.2(3) . . ?
C4 C9 C13 122.2(2) . . ?
C5 C10 C11 111.0(3) . . ?
C5 C10 C12 112.9(3) . . ?
C11 C10 C12 110.4(3) . . ?
C5 C10 H10 107.4 . . ?
C11 C10 H10 107.4 . . ?
C12 C10 H10 107.4 . . ?
C10 C11 H11A 109.5 . . ?
C10 C11 H11B 109.5 . . ?
H11A C11 H11B 109.5 . . ?
C10 C11 H11C 109.5 . . ?
H11A C11 H11C 109.5 . . ?
H11B C11 H11C 109.5 . . ?
C10 C12 H12A 109.5 . . ?
C10 C12 H12B 109.5 . . ?
H12A C12 H12B 109.5 . . ?
C10 C12 H12C 109.5 . . ?
H12A C12 H12C 109.5 . . ?
H12B C12 H12C 109.5 . . ?
C15 C13 C14 111.8(4) . . ?
C15 C13 C9 111.4(2) . . ?
C14 C13 C9 112.7(3) . . ?
C15 C13 H13 106.9 . . ?
C14 C13 H13 106.9 . . ?
C9 C13 H13 106.9 . . ?
C13 C14 H14A 109.5 . . ?
C13 C14 H14B 109.5 . . ?
H14A C14 H14B 109.5 . . ?
C13 C14 H14C 109.5 . . ?
H14A C14 H14C 109.5 . . ?
H14B C14 H14C 109.5 . . ?
C13 C15 H15A 109.5 . . ?
C13 C15 H15B 109.5 . . ?
H15A C15 H15B 109.5 . . ?
C13 C15 H15C 109.5 . . ?
H15A C15 H15C 109.5 . . ?
H15B C15 H15C 109.5 . . ?
C17 C16 C21 120.9(2) . . ?
C17 C16 N2 117.9(2) . . ?
C21 C16 N2 121.2(2) . . ?
C18 C17 C16 118.3(3) . . ?
C18 C17 C22 120.3(3) . . ?
C16 C17 C22 121.4(2) . . ?
C19 C18 C17 121.3(3) . . ?
C19 C18 H18 119.4 . . ?
C17 C18 H18 119.4 . . ?
C20 C19 C18 119.8(3) . . ?
C20 C19 H19 120.1 . . ?
C18 C19 H19 120.1 . . ?
C19 C20 C21 121.5(3) . . ?
C19 C20 H20 119.2 . . ?
C21 C20 H20 119.2 . . ?
C20 C21 C16 118.2(2) . . ?
C20 C21 C25 119.1(2) . . ?
C16 C21 C25 122.7(2) . . ?
C24 C22 C23 113.3(4) . . ?
C24 C22 C17 111.1(3) . . ?
C23 C22 C17 112.1(3) . . ?
C24 C22 H22 106.6 . . ?
C23 C22 H22 106.6 . . ?
C17 C22 H22 106.6 . . ?
C22 C23 H23A 109.5 . . ?
C22 C23 H23B 109.5 . . ?
H23A C23 H23B 109.5 . . ?
C22 C23 H23C 109.5 . . ?
H23A C23 H23C 109.5 . . ?
H23B C23 H23C 109.5 . . ?
C22 C24 H24A 109.5 . . ?
C22 C24 H24B 109.5 . . ?
H24A C24 H24B 109.5 . . ?
C22 C24 H24C 109.5 . . ?
H24A C24 H24C 109.5 . . ?
H24B C24 H24C 109.5 . . ?
C21 C25 C26 111.3(2) . . ?
C21 C25 C27 112.2(2) . . ?
C26 C25 C27 110.2(2) . . ?
C21 C25 H25 107.6 . . ?
C26 C25 H25 107.6 . . ?
C27 C25 H25 107.6 . . ?
C25 C26 H26A 109.5 . . ?
C25 C26 H26B 109.5 . . ?
H26A C26 H26B 109.5 . . ?
C25 C26 H26C 109.5 . . ?
H26A C26 H26C 109.5 . . ?
H26B C26 H26C 109.5 . . ?
C25 C27 H27A 109.5 . . ?
C25 C27 H27B 109.5 . . ?
H27A C27 H27B 109.5 . . ?
C25 C27 H27C 109.5 . . ?
H27A C27 H27C 109.5 . . ?
H27B C27 H27C 109.5 . . ?
N3 C28 C29 123.2(2) . . ?
N3 C28 C31 119.7(2) . . ?
C29 C28 C31 117.0(2) . . ?
C30 C29 C28 128.9(2) . . ?
C30 C29 H29 115.6 . . ?
C28 C29 H29 115.6 . . ?
N4 C30 C29 123.7(2) . . ?
N4 C30 C32 119.0(2) . . ?
C29 C30 C32 117.3(2) . . ?
C28 C31 H31A 109.5 . . ?
C28 C31 H31B 109.5 . . ?
H31A C31 H31B 109.5 . . ?
C28 C31 H31C 109.5 . . ?
H31A C31 H31C 109.5 . . ?
H31B C31 H31C 109.5 . . ?
C30 C32 H32A 109.5 . . ?
C30 C32 H32B 109.5 . . ?
H32A C32 H32B 109.5 . . ?
C30 C32 H32C 109.5 . . ?
H32A C32 H32C 109.5 . . ?
H32B C32 H32C 109.5 . . ?
C34 C33 C38 121.9(2) . . ?
C34 C33 N3 119.1(2) . . ?
C38 C33 N3 119.0(2) . . ?
C35 C34 C33 117.7(3) . . ?
C35 C34 C39 119.4(3) . . ?
C33 C34 C39 122.9(2) . . ?
C36 C35 C34 121.6(3) . . ?
C36 C35 H35 119.2 . . ?
C34 C35 H35 119.2 . . ?
C35 C36 C37 119.9(2) . . ?
C35 C36 H36 120.0 . . ?
C37 C36 H36 120.0 . . ?
C36 C37 C38 121.3(3) . . ?
C36 C37 H37 119.4 . . ?
C38 C37 H37 119.4 . . ?
C33 C38 C37 117.6(2) . . ?
C33 C38 C42 123.3(2) . . ?
C37 C38 C42 119.1(2) . . ?
C40 C39 C34 113.1(3) . . ?
C40 C39 C41 109.3(3) . . ?
C34 C39 C41 111.1(4) . . ?
C40 C39 H39 107.7 . . ?
C34 C39 H39 107.7 . . ?
C41 C39 H39 107.7 . . ?
C39 C40 H40A 109.5 . . ?
C39 C40 H40B 109.5 . . ?
H40A C40 H40B 109.5 . . ?
C39 C40 H40C 109.5 . . ?
H40A C40 H40C 109.5 . . ?
H40B C40 H40C 109.5 . . ?
C39 C41 H41A 109.5 . . ?
C39 C41 H41B 109.5 . . ?
H41A C41 H41B 109.5 . . ?
C39 C41 H41C 109.5 . . ?
H41A C41 H41C 109.5 . . ?
H41B C41 H41C 109.5 . . ?
C38 C42 C43 112.1(3) . . ?
C38 C42 C44 110.6(3) . . ?
C43 C42 C44 109.3(3) . . ?
C38 C42 H42 108.3 . . ?
C43 C42 H42 108.3 . . ?
C44 C42 H42 108.3 . . ?
C42 C43 H43A 109.5 . . ?
C42 C43 H43B 109.5 . . ?
H43A C43 H43B 109.5 . . ?
C42 C43 H43C 109.5 . . ?
H43A C43 H43C 109.5 . . ?
H43B C43 H43C 109.5 . . ?
C42 C44 H44A 109.5 . . ?
C42 C44 H44B 109.5 . . ?
H44A C44 H44B 109.5 . . ?
C42 C44 H44C 109.5 . . ?
H44A C44 H44C 109.5 . . ?
H44B C44 H44C 109.5 . . ?
C46 C45 C50 121.7(2) . . ?
C46 C45 N4 120.0(2) . . ?
C50 C45 N4 118.4(2) . . ?
C47 C46 C45 117.9(2) . . ?
C47 C46 C51 119.4(2) . . ?
C45 C46 C51 122.7(2) . . ?
C48 C47 C46 121.7(3) . . ?
C48 C47 H47 119.2 . . ?
C46 C47 H47 119.2 . . ?
C47 C48 C49 119.6(3) . . ?
C47 C48 H48 120.2 . . ?
C49 C48 H48 120.2 . . ?
C48 C49 C50 121.7(3) . . ?
C48 C49 H49 119.1 . . ?
C50 C49 H49 119.1 . . ?
C49 C50 C45 117.4(3) . . ?
C49 C50 C54 119.1(3) . . ?
C45 C50 C54 123.4(3) . . ?
C46 C51 C52 110.8(3) . . ?
C46 C51 C53 112.0(3) . . ?
C52 C51 C53 110.1(3) . . ?
C46 C51 H51 107.9 . . ?
C52 C51 H51 107.9 . . ?
C53 C51 H51 107.9 . . ?
C51 C52 H52A 109.5 . . ?
C51 C52 H52B 109.5 . . ?
H52A C52 H52B 109.5 . . ?
C51 C52 H52C 109.5 . . ?
H52A C52 H52C 109.5 . . ?
H52B C52 H52C 109.5 . . ?
C51 C53 H53A 109.5 . . ?
C51 C53 H53B 109.5 . . ?
H53A C53 H53B 109.5 . . ?
C51 C53 H53C 109.5 . . ?
H53A C53 H53C 109.5 . . ?
H53B C53 H53C 109.5 . . ?
C50 C54 C55 112.5(4) . . ?
C50 C54 C56 110.4(3) . . ?
C55 C54 C56 110.9(4) . . ?
C50 C54 H54 107.6 . . ?
C55 C54 H54 107.6 . . ?
C56 C54 H54 107.6 . . ?
C54 C55 H55A 109.5 . . ?
C54 C55 H55B 109.5 . . ?
H55A C55 H55B 109.5 . . ?
C54 C55 H55C 109.5 . . ?
H55A C55 H55C 109.5 . . ?
H55B C55 H55C 109.5 . . ?
C54 C56 H56A 109.5 . . ?
C54 C56 H56B 109.5 . . ?
H56A C56 H56B 109.5 . . ?
C54 C56 H56C 109.5 . . ?
H56A C56 H56C 109.5 . . ?
H56B C56 H56C 109.5 . . ?
C62 C57 C58 120.2(2) . . ?
C62 C57 N5 119.7(2) . . ?
C58 C57 N5 120.0(2) . . ?
C59 C58 C57 118.9(2) . . ?
C59 C58 C63 120.8(2) . . ?
C57 C58 C63 120.3(2) . . ?
C60 C59 C58 122.2(3) . . ?
C60 C59 H59 118.9 . . ?
C58 C59 H59 118.9 . . ?
C59 C60 C61 117.8(3) . . ?
C59 C60 C64 121.3(3) . . ?
C61 C60 C64 120.8(3) . . ?
C60 C61 C62 121.9(3) . . ?
C60 C61 H61 119.0 . . ?
C62 C61 H61 119.0 . . ?
C57 C62 C61 119.0(3) . . ?
C57 C62 C65 119.6(3) . . ?
C61 C62 C65 121.4(3) . . ?
C58 C63 H63A 109.5 . . ?
C58 C63 H63B 109.5 . . ?
H63A C63 H63B 109.5 . . ?
C58 C63 H63C 109.5 . . ?
H63A C63 H63C 109.5 . . ?
H63B C63 H63C 109.5 . . ?
C60 C64 H64A 109.5 . . ?
C60 C64 H64B 109.5 . . ?
H64A C64 H64B 109.5 . . ?
C60 C64 H64C 109.5 . . ?
H64A C64 H64C 109.5 . . ?
H64B C64 H64C 109.5 . . ?
C62 C65 H65A 109.5 . . ?
C62 C65 H65B 109.5 . . ?
H65A C65 H65B 109.5 . . ?
C62 C65 H65C 109.5 . . ?
H65A C65 H65C 109.5 . . ?
H65B C65 H65C 109.5 . . ?
C2S C1S C6S 120.0 . . ?
C2S C1S H1S 120.0 . . ?
C6S C1S H1S 120.0 . . ?
C1S C2S C3S 120.0 . . ?
C1S C2S H2S 120.0 . . ?
C3S C2S H2S 120.0 . . ?
C2S C3S C4S 120.0 . . ?
C2S C3S H3S 120.0 . . ?
C4S C3S H3S 120.0 . . ?
C5S C4S C3S 120.0 . . ?
C5S C4S H4S 120.0 . . ?
C3S C4S H4S 120.0 . . ?
C4S C5S C6S 120.0 . . ?
C4S C5S H5S 120.0 . . ?
C6S C5S H5S 120.0 . . ?
C5S C6S C1S 120.0 . . ?
C5S C6S H6S 120.0 . . ?
C1S C6S H6S 120.0 . . ?

_refine_diff_density_max         1.241
_refine_diff_density_min         -0.524
_refine_diff_density_rms         0.063

_shelx_res_file                  
;
TITL p21n in P2(1)/n
    shelx.res
    created by SHELXL-2018/1 at 13:29:27 on 05-May-2023
CELL  1.54184  12.2864  25.6905  20.8532   90.000   92.473   90.000
ZERR     4.00   0.0002   0.0003   0.0002    0.000    0.001    0.000
LATT   1
SYMM  1/2 - X, 1/2 + Y, 1/2 - Z
SFAC  C    H    N    O    P    GA   AS
UNIT  272  372  20   4    4    4    4
MERG   2
FMAP   2
PLAN   20
DFIX 1.49 C1S C2S
DFIX 1.45 C2S C3S
DFIX 1.45 C3S C4S
DFIX 1.45 C4S C5S
DFIX 1.45 C5S C6S
SIMU C1S C2S C2S C3S C3S C4S C4S C5S C5S C6S C6S C1S
DELU C1S C2S C2S C3S C3S C4S C4S C5S C5S C6S C6S C1S
ISOR C1S C2S C3S C4S C5S C6S
ACTA
BOND $H
TEMP -123
SIZE 0.08 0.14 0.20
L.S.  24
WGHT    0.051400    4.873200
FVAR       0.08521
P1    5    0.308185    0.143581    0.717207    11.00000    0.02305    0.02224 =
         0.02636   -0.00171   -0.00174   -0.00196
GA1   6    0.305862    0.211331    0.790760    11.00000    0.01801    0.03102 =
         0.02070   -0.00498   -0.00032   -0.00079
AS1   7    0.463466    0.090648    0.700403    11.00000    0.02553    0.02191 =
         0.03114   -0.00581   -0.00798    0.00190
N1    3    0.407289    0.061646    0.624600    11.00000    0.03464    0.02736 =
         0.03079   -0.00615   -0.01034   -0.00026
N2    3    0.428524    0.027943    0.738861    11.00000    0.03945    0.02338 =
         0.03858   -0.00030   -0.01636   -0.00057
N3    3    0.156852    0.230050    0.807228    11.00000    0.01809    0.05644 =
         0.02373   -0.00591   -0.00049    0.00217
N4    3    0.373935    0.243092    0.864957    11.00000    0.02018    0.04823 =
         0.02693   -0.01364   -0.00324    0.00161
N5    3    0.444425    0.194998    0.636841    11.00000    0.02616    0.04077 =
         0.02189   -0.00593    0.00302   -0.00302
O1    4    0.363711    0.243528    0.717086    11.00000    0.02746    0.02227 =
         0.02794   -0.00116    0.00546   -0.00051
C1    1    0.380950    0.199853    0.683588    11.00000    0.02135    0.02620 =
         0.02040   -0.00183   -0.00312    0.00087
C2    1    0.335549    0.017905    0.637942    11.00000    0.06821    0.03860 =
         0.04938    0.00458   -0.02937   -0.02011
AFIX  23
H2A   2    0.328866   -0.005425    0.600192    11.00000   -1.20000
H2B   2    0.262027    0.030783    0.647439    11.00000   -1.20000
AFIX   0
C3    1    0.383342   -0.010510    0.693675    11.00000    0.06207    0.03512 =
         0.04377    0.00059   -0.02176   -0.01631
AFIX  23
H3A   2    0.326743   -0.031461    0.714092    11.00000   -1.20000
H3B   2    0.441378   -0.034263    0.679968    11.00000   -1.20000
AFIX   0
C4    1    0.407244    0.083889    0.561925    11.00000    0.04054    0.02500 =
         0.02812   -0.00746   -0.01200    0.00438
C5    1    0.308653    0.096428    0.527989    11.00000    0.04542    0.02882 =
         0.03666   -0.01011   -0.01551    0.00773
C6    1    0.312584    0.109316    0.462995    11.00000    0.05936    0.04118 =
         0.03720   -0.01053   -0.02088    0.01548
AFIX  43
H6    2    0.246551    0.115991    0.439023    11.00000   -1.20000
AFIX   0
C7    1    0.410187    0.112567    0.432850    11.00000    0.07538    0.04971 =
         0.02871   -0.00620   -0.01155    0.01218
AFIX  43
H7    2    0.411007    0.120354    0.388338    11.00000   -1.20000
AFIX   0
C8    1    0.507010    0.104383    0.468017    11.00000    0.05921    0.04494 =
         0.03327   -0.00858   -0.00388    0.00454
AFIX  43
H8    2    0.574214    0.108863    0.447816    11.00000   -1.20000
AFIX   0
C9    1    0.507838    0.089726    0.532362    11.00000    0.04424    0.02697 =
         0.03225   -0.00881   -0.00822    0.00305
C10   1    0.198685    0.098919    0.558050    11.00000    0.04081    0.04638 =
         0.04330   -0.00650   -0.01780    0.00510
AFIX  13
H10   2    0.210789    0.091919    0.604989    11.00000   -1.20000
AFIX   0
C11   1    0.148792    0.153583    0.551005    11.00000    0.05208    0.06077 =
         0.05724   -0.00724   -0.01087    0.02203
AFIX  33
H11A  2    0.077869    0.154221    0.570766    11.00000   -1.50000
H11B  2    0.197429    0.179034    0.572385    11.00000   -1.50000
H11C  2    0.139263    0.162352    0.505371    11.00000   -1.50000
AFIX   0
C12   1    0.118389    0.057627    0.531079    11.00000    0.05040    0.07031 =
         0.07993   -0.01243   -0.02815   -0.00451
AFIX  33
H12A  2    0.048904    0.060974    0.552085    11.00000   -1.50000
H12B  2    0.106508    0.062773    0.484739    11.00000   -1.50000
H12C  2    0.148610    0.022832    0.539232    11.00000   -1.50000
AFIX   0
C13   1    0.616187    0.079500    0.568006    11.00000    0.03967    0.03781 =
         0.03415   -0.00641   -0.00533    0.00097
AFIX  13
H13   2    0.601341    0.078196    0.614753    11.00000   -1.20000
AFIX   0
C14   1    0.696836    0.122349    0.559487    11.00000    0.04723    0.06904 =
         0.10614    0.02323   -0.01564   -0.01243
AFIX  33
H14A  2    0.664277    0.155663    0.571179    11.00000   -1.50000
H14B  2    0.761956    0.115881    0.587137    11.00000   -1.50000
H14C  2    0.717078    0.123556    0.514566    11.00000   -1.50000
AFIX   0
C15   1    0.661570    0.027729    0.550839    11.00000    0.13380    0.08027 =
         0.18346   -0.08407   -0.11632    0.06903
AFIX  33
H15A  2    0.606668    0.000720    0.556991    11.00000   -1.50000
H15B  2    0.681489    0.028065    0.505838    11.00000   -1.50000
H15C  2    0.726368    0.020391    0.578409    11.00000   -1.50000
AFIX   0
C16   1    0.483886    0.009290    0.795917    11.00000    0.03847    0.02166 =
         0.03367   -0.00612   -0.01343    0.00360
C17   1    0.424308    0.005611    0.851889    11.00000    0.04433    0.03974 =
         0.03421   -0.01025   -0.00976    0.01228
C18   1    0.476941   -0.014012    0.907477    11.00000    0.06117    0.05996 =
         0.02993   -0.00948   -0.00422    0.02015
AFIX  43
H18   2    0.437683   -0.017100    0.945554    11.00000   -1.20000
AFIX   0
C19   1    0.584954   -0.029014    0.908167    11.00000    0.06763    0.06031 =
         0.03356   -0.00437   -0.02066    0.02703
AFIX  43
H19   2    0.619528   -0.041999    0.946533    11.00000   -1.20000
AFIX   0
C20   1    0.642339   -0.025105    0.853157    11.00000    0.04635    0.04520 =
         0.03861   -0.00761   -0.01700    0.01900
AFIX  43
H20   2    0.716692   -0.035343    0.854148    11.00000   -1.20000
AFIX   0
C21   1    0.593782   -0.006429    0.795888    11.00000    0.03923    0.02655 =
         0.03559   -0.00599   -0.01160    0.00381
C22   1    0.305497    0.021774    0.852352    11.00000    0.04648    0.04737 =
         0.04543   -0.01324   -0.00501    0.01313
AFIX  13
H22   2    0.286469    0.036600    0.808967    11.00000   -1.20000
AFIX   0
C23   1    0.287049    0.064337    0.900046    11.00000    0.05737    0.06676 =
         0.05556   -0.02149   -0.00907    0.02408
AFIX  33
H23A  2    0.336629    0.093349    0.892399    11.00000   -1.50000
H23B  2    0.211535    0.076493    0.895225    11.00000   -1.50000
H23C  2    0.300947    0.050942    0.943635    11.00000   -1.50000
AFIX   0
C24   1    0.233608   -0.024039    0.860290    11.00000    0.05851    0.05105 =
         0.25685    0.00239   -0.01215    0.00161
AFIX  33
H24A  2    0.249426   -0.050347    0.827959    11.00000   -1.50000
H24B  2    0.246686   -0.038777    0.903280    11.00000   -1.50000
H24C  2    0.157274   -0.013227    0.854870    11.00000   -1.50000
AFIX   0
C25   1    0.660973   -0.003421    0.736548    11.00000    0.03306    0.03648 =
         0.04156   -0.00294   -0.01033   -0.00029
AFIX  13
H25   2    0.610076    0.004583    0.699133    11.00000   -1.20000
AFIX   0
C26   1    0.744489    0.040502    0.742065    11.00000    0.04251    0.05078 =
         0.07432   -0.00565   -0.00680   -0.00877
AFIX  33
H26A  2    0.786512    0.041492    0.703193    11.00000   -1.50000
H26B  2    0.706763    0.073775    0.747036    11.00000   -1.50000
H26C  2    0.793821    0.034444    0.779508    11.00000   -1.50000
AFIX   0
C27   1    0.717436   -0.054980    0.722535    11.00000    0.05258    0.04593 =
         0.04822   -0.00805    0.00286    0.00682
AFIX  33
H27A  2    0.759704   -0.051273    0.684003    11.00000   -1.50000
H27B  2    0.766279   -0.064419    0.759085    11.00000   -1.50000
H27C  2    0.662507   -0.082286    0.715536    11.00000   -1.50000
AFIX   0
C28   1    0.128811    0.249267    0.863170    11.00000    0.02329    0.10266 =
         0.03165   -0.02013    0.00219    0.00795
C29   1    0.203600    0.258275    0.914523    11.00000    0.03166    0.13702 =
         0.02850   -0.03334    0.00203    0.01231
AFIX  43
H29   2    0.172790    0.265442    0.954588    11.00000   -1.20000
AFIX   0
C30   1    0.316617    0.258171    0.914925    11.00000    0.03181    0.09021 =
         0.02756   -0.02540   -0.00445    0.00845
C31   1    0.012203    0.264903    0.872411    11.00000    0.02461    0.16192 =
         0.05045   -0.04529    0.00277    0.01509
AFIX  33
H31A  2    0.005237    0.278241    0.916071    11.00000   -1.50000
H31B  2   -0.009099    0.292071    0.841357    11.00000   -1.50000
H31C  2   -0.035294    0.234555    0.865808    11.00000   -1.50000
AFIX   0
C32   1    0.376975    0.277096    0.975364    11.00000    0.04025    0.14010 =
         0.03863   -0.04845   -0.01227    0.01912
AFIX  33
H32A  2    0.324369    0.286665    1.007354    11.00000   -1.50000
H32B  2    0.424478    0.249322    0.992566    11.00000   -1.50000
H32C  2    0.421129    0.307547    0.965276    11.00000   -1.50000
AFIX   0
C33   1    0.075432    0.222321    0.755548    11.00000    0.01796    0.04807 =
         0.02467   -0.00339   -0.00029    0.00264
C34   1    0.022883    0.174295    0.749797    11.00000    0.02393    0.05418 =
         0.03673    0.00944   -0.00443   -0.00789
C35   1   -0.056043    0.168372    0.700230    11.00000    0.03093    0.05343 =
         0.04848    0.00647   -0.01259   -0.01451
AFIX  43
H35   2   -0.094784    0.136450    0.696274    11.00000   -1.20000
AFIX   0
C36   1   -0.079022    0.207518    0.657098    11.00000    0.03192    0.05269 =
         0.03827   -0.00040   -0.01228   -0.00312
AFIX  43
H36   2   -0.132818    0.202504    0.623567    11.00000   -1.20000
AFIX   0
C37   1   -0.024260    0.253939    0.662402    11.00000    0.03373    0.04477 =
         0.03220   -0.00015   -0.00647    0.00415
AFIX  43
H37   2   -0.040006    0.280693    0.631950    11.00000   -1.20000
AFIX   0
C38   1    0.054439    0.262678    0.711843    11.00000    0.02656    0.03729 =
         0.03291   -0.00797   -0.00050    0.00455
C39   1    0.048039    0.128839    0.795139    11.00000    0.03978    0.07962 =
         0.07284    0.04108   -0.02259   -0.02759
AFIX  13
H39   2    0.120898    0.135448    0.816840    11.00000   -1.20000
AFIX   0
C40   1    0.053732    0.077675    0.761237    11.00000    0.03600    0.06283 =
         0.13037    0.04660   -0.01030   -0.01201
AFIX  33
H40A  2    0.070035    0.050050    0.792606    11.00000   -1.50000
H40B  2   -0.016351    0.070505    0.738751    11.00000   -1.50000
H40C  2    0.111241    0.078944    0.730140    11.00000   -1.50000
AFIX   0
C41   1   -0.035710    0.125340    0.847335    11.00000    0.11107    0.12270 =
         0.05489    0.03488    0.00098   -0.04919
AFIX  33
H41A  2   -0.039593    0.158828    0.869626    11.00000   -1.50000
H41B  2   -0.107352    0.116848    0.827605    11.00000   -1.50000
H41C  2   -0.013745    0.098107    0.878154    11.00000   -1.50000
AFIX   0
C42   1    0.111169    0.314780    0.716033    11.00000    0.05158    0.03449 =
         0.05937   -0.01077   -0.01594    0.00054
AFIX  13
H42   2    0.163315    0.314306    0.754197    11.00000   -1.20000
AFIX   0
C43   1    0.175266    0.326125    0.656599    11.00000    0.05776    0.04659 =
         0.08177    0.02305   -0.01274   -0.00925
AFIX  33
H43A  2    0.210711    0.360172    0.661232    11.00000   -1.50000
H43B  2    0.230718    0.299147    0.651809    11.00000   -1.50000
H43C  2    0.125560    0.326348    0.618560    11.00000   -1.50000
AFIX   0
C44   1    0.027955    0.358890    0.725369    11.00000    0.11057    0.04929 =
         0.14289   -0.03998   -0.00652    0.02382
AFIX  33
H44A  2    0.066115    0.392371    0.727986    11.00000   -1.50000
H44B  2   -0.025137    0.359355    0.688926    11.00000   -1.50000
H44C  2   -0.009923    0.352940    0.765121    11.00000   -1.50000
AFIX   0
C45   1    0.488167    0.257020    0.863870    11.00000    0.02227    0.03608 =
         0.03111   -0.01362   -0.00657   -0.00003
C46   1    0.567749    0.221727    0.885865    11.00000    0.02853    0.03703 =
         0.02432   -0.00723   -0.00702    0.00065
C47   1    0.676389    0.237146    0.884741    11.00000    0.02584    0.04262 =
         0.04365   -0.01129   -0.01095    0.00350
AFIX  43
H47   2    0.731715    0.213830    0.899922    11.00000   -1.20000
AFIX   0
C48   1    0.705322    0.284884    0.862388    11.00000    0.02596    0.05245 =
         0.07497   -0.00704   -0.01297   -0.01021
AFIX  43
H48   2    0.779847    0.294778    0.862722    11.00000   -1.20000
AFIX   0
C49   1    0.625768    0.318644    0.839333    11.00000    0.04395    0.03528 =
         0.09032    0.00410   -0.01999   -0.01398
AFIX  43
H49   2    0.646568    0.351580    0.823155    11.00000   -1.20000
AFIX   0
C50   1    0.515597    0.305742    0.839124    11.00000    0.03838    0.02983 =
         0.06858   -0.01091   -0.01985   -0.00066
C51   1    0.540461    0.167871    0.909919    11.00000    0.04202    0.05387 =
         0.05256    0.01892   -0.02094   -0.00679
AFIX  13
H51   2    0.459598    0.163468    0.905728    11.00000   -1.20000
AFIX   0
C52   1    0.591996    0.126226    0.869236    11.00000    0.11986    0.03245 =
         0.06534   -0.00677   -0.03958   -0.00241
AFIX  33
H52A  2    0.573382    0.091731    0.885570    11.00000   -1.50000
H52B  2    0.564500    0.129573    0.824610    11.00000   -1.50000
H52C  2    0.671323    0.130532    0.871305    11.00000   -1.50000
AFIX   0
C53   1    0.575767    0.160460    0.981082    11.00000    0.09982    0.09901 =
         0.05164    0.02953   -0.00425    0.01300
AFIX  33
H53A  2    0.556724    0.125237    0.994737    11.00000   -1.50000
H53B  2    0.654701    0.165417    0.986603    11.00000   -1.50000
H53C  2    0.538344    0.186008    1.007198    11.00000   -1.50000
AFIX   0
C54   1    0.432090    0.344315    0.812102    11.00000    0.05695    0.02911 =
         0.12541   -0.00415   -0.04039    0.00474
AFIX  13
H54   2    0.360177    0.326077    0.808578    11.00000   -1.20000
AFIX   0
C55   1    0.458247    0.363221    0.745186    11.00000    0.08929    0.04524 =
         0.12434    0.02368   -0.05939   -0.01442
AFIX  33
H55A  2    0.402274    0.387951    0.729808    11.00000   -1.50000
H55B  2    0.529527    0.380403    0.746904    11.00000   -1.50000
H55C  2    0.459751    0.333460    0.715840    11.00000   -1.50000
AFIX   0
C56   1    0.420612    0.390467    0.858386    11.00000    0.13593    0.05876 =
         0.16802   -0.03082   -0.05281    0.05425
AFIX  33
H56A  2    0.366480    0.415009    0.840303    11.00000   -1.50000
H56B  2    0.397020    0.377680    0.899828    11.00000   -1.50000
H56C  2    0.491028    0.408099    0.864496    11.00000   -1.50000
AFIX   0
C57   1    0.510403    0.237332    0.617829    11.00000    0.02964    0.05124 =
         0.02279   -0.00004    0.00557   -0.00637
C58   1    0.609020    0.247888    0.651476    11.00000    0.03036    0.05738 =
         0.02652    0.00383    0.00027   -0.00867
C59   1    0.677209    0.285998    0.628210    11.00000    0.03417    0.07422 =
         0.04092    0.01010   -0.00049   -0.01822
AFIX  43
H59   2    0.744039    0.293231    0.651085    11.00000   -1.20000
AFIX   0
C60   1    0.650940    0.313790    0.572754    11.00000    0.04511    0.08965 =
         0.04911    0.02239    0.00217   -0.02603
C61   1    0.551859    0.303337    0.540993    11.00000    0.05371    0.10019 =
         0.03921    0.03238   -0.00346   -0.02149
AFIX  43
H61   2    0.531728    0.322545    0.503399    11.00000   -1.20000
AFIX   0
C62   1    0.480881    0.265433    0.562644    11.00000    0.03497    0.07520 =
         0.02794    0.00997    0.00157   -0.01147
C63   1    0.641055    0.217708    0.711186    11.00000    0.03250    0.07003 =
         0.03081    0.00816   -0.00495   -0.01126
AFIX  33
H63A  2    0.583513    0.192701    0.720312    11.00000   -1.50000
H63B  2    0.709228    0.199005    0.704717    11.00000   -1.50000
H63C  2    0.651290    0.241764    0.747419    11.00000   -1.50000
AFIX   0
C64   1    0.728901    0.353749    0.546537    11.00000    0.06382    0.12082 =
         0.07833    0.04517    0.00023   -0.04317
AFIX  33
H64A  2    0.696303    0.369257    0.507297    11.00000   -1.50000
H64B  2    0.743044    0.381056    0.578637    11.00000   -1.50000
H64C  2    0.797567    0.336669    0.536790    11.00000   -1.50000
AFIX   0
C65   1    0.373653    0.254221    0.527406    11.00000    0.04009    0.08885 =
         0.03267    0.01381   -0.00526   -0.01113
AFIX  33
H65A  2    0.365254    0.277135    0.489947    11.00000   -1.50000
H65B  2    0.372150    0.217837    0.513277    11.00000   -1.50000
H65C  2    0.313886    0.260407    0.556098    11.00000   -1.50000
PART   -1
AFIX   9
C1S   1   -0.090476    0.005419    0.968550    10.50000    0.11380    0.15539 =
         0.07183    0.04226   -0.00516   -0.06806
AFIX  43
H1S   2   -0.122150   -0.015768    0.935395    10.50000   -1.20000
AFIX   5
C2S   1    0.000809   -0.011572    1.003415    10.50000    0.10763    0.13396 =
         0.09195    0.02093    0.02632   -0.03910
AFIX  43
H2S   2    0.031942   -0.044447    0.994244    10.50000   -1.20000
AFIX   5
C3S   1    0.046844    0.019222    1.051610    10.50000    0.07369    0.17459 =
         0.07898    0.02240    0.01455   -0.05060
AFIX  43
H3S   2    0.109644    0.007531    1.075599    10.50000   -1.20000
AFIX   5
C4S   1    0.001595    0.067011    1.064937    10.50000    0.15458    0.14020 =
         0.10091    0.01014    0.04153   -0.07867
AFIX  43
H4S   2    0.033268    0.088197    1.098092    10.50000   -1.20000
AFIX   5
C5S   1   -0.089691    0.084001    1.030069    10.50000    0.15074    0.12003 =
         0.15764    0.04828    0.08082   -0.02563
AFIX  43
H5S   2   -0.120821    0.116877    1.039237    10.50000   -1.20000
AFIX   5
C6S   1   -0.135729    0.053206    0.981875    10.50000    0.12683    0.16334 =
         0.12994    0.09281    0.02253   -0.03434
AFIX  43
H6S   2   -0.198532    0.064895    0.957887    10.50000   -1.20000
AFIX   0
HKLF    4


REM  p21n in P2(1)/n
REM R1 =  0.0419 for   11339 Fo > 4sig(Fo)  and  0.0532 for all   13608 data
REM    710 parameters refined using     89 restraints

END

WGHT      0.0514      4.8732

REM Highest difference peak  1.241,  deepest hole -0.524,  1-sigma level  0.063
Q1    1   0.4594  0.1341  0.6906  11.00000  0.05    1.24
Q2    1   0.2826  0.1961  0.8185  11.00000  0.05    0.61
Q3    1   0.6389  0.0232  0.5612  11.00000  0.05    0.56
Q4    1   0.6847  0.0410  0.5169  11.00000  0.05    0.49
Q5    1   0.2518 -0.0268  0.9080  11.00000  0.05    0.48
Q6    1   0.6427  0.1781  0.6985  11.00000  0.05    0.48
Q7    1   0.2374 -0.0259  0.8438  11.00000  0.05    0.48
Q8    1   0.2936  0.1804  0.7037  11.00000  0.05    0.47
Q9    1   0.7185  0.2300  0.7311  11.00000  0.05    0.43
Q10   1   0.3324  0.0103  0.7044  11.00000  0.05    0.42
Q11   1   0.4571  0.0496  0.7146  11.00000  0.05    0.42
Q12   1   0.5902  0.2233  0.7448  11.00000  0.05    0.41
Q13   1   0.3074  0.1697  0.7764  11.00000  0.05    0.36
Q14   1   0.3980  0.0051  0.6253  11.00000  0.05    0.36
Q15   1  -0.1000  0.1325  0.8345  11.00000  0.05    0.35
Q16   1   0.6566  0.0079  0.5165  11.00000  0.05    0.35
Q17   1   0.2617 -0.0588  0.8812  11.00000  0.05    0.33
Q18   1   0.7944  0.3620  0.5799  11.00000  0.05    0.31
Q19   1   0.1434  0.2279  0.8434  11.00000  0.05    0.30
Q20   1   0.0789  0.3472  0.7679  11.00000  0.05    0.30
;
_shelx_res_checksum              31287
####################################################################### 
# 
# This file contains crystal structure data downloaded from the 
# Cambridge Structural Database (CSD) hosted by the Cambridge 
# Crystallographic Data Centre (CCDC).
# 
# Full information about CCDC data access policies and citation 
# guidelines are available at http://www.ccdc.cam.ac.uk/access/V1 
# 
# Audit and citation data items may have been added by the CCDC. 
# Please retain this information to preserve the provenance of 
# this file and to allow appropriate attribution of the data. 
# 
#######################################################################

data_LS050_4_3
_database_code_depnum_ccdc_archive 'CCDC 2409895'
loop_
_audit_author_name
_audit_author_address
'Jose Goicoechea'
;Indiana University
United States of America
;
_audit_update_record             
;
2024-12-12 deposited with the CCDC.	2025-03-17 downloaded from the CCDC.
;

_audit_creation_method           SHELXL-2018/1
_shelx_SHELXL_version_number     2018/1
_chemical_name_systematic        
;
 [{N(2,6-iPr-C6H3)}2(CMe)2CH]Ga(PCO)OAs[{N(2,6-iPr-C6H3)}2(CH2)2]*hex
;
_contact_author_fax              '+1 (812) 855-8300'
_chemical_name_common            .
_chemical_melting_point          .
_chemical_formula_moiety         'C56 H79 As Ga N4 O2 P, C6 H14'
_chemical_formula_sum            'C62 H93 As Ga N4 O2 P'
_chemical_formula_weight         1102.01

loop_
_atom_type_symbol
_atom_type_description
_atom_type_scat_dispersion_real
_atom_type_scat_dispersion_imag
_atom_type_scat_source
C C 0.0181 0.0091 'International Tables Vol C Tables 4.2.6.8 and 6.1.1.4'
H H 0.0000 0.0000 'International Tables Vol C Tables 4.2.6.8 and 6.1.1.4'
N N 0.0311 0.0180 'International Tables Vol C Tables 4.2.6.8 and 6.1.1.4'
O O 0.0492 0.0322 'International Tables Vol C Tables 4.2.6.8 and 6.1.1.4'
P P 0.2955 0.4335 'International Tables Vol C Tables 4.2.6.8 and 6.1.1.4'
Ga Ga -1.2846 0.7763 'International Tables Vol C Tables 4.2.6.8 and 6.1.1.4'
As As -0.9300 1.0051 'International Tables Vol C Tables 4.2.6.8 and 6.1.1.4'

_space_group_crystal_system      monoclinic
_space_group_IT_number           14
_space_group_name_H-M_alt        'P 21/c'
_space_group_name_Hall           '-P 2ybc'

_shelx_space_group_comment       
;
The symmetry employed for this shelxl refinement is uniquely defined
by the following loop, which should always be used as a source of
symmetry information in preference to the above space-group names.
They are only intended as comments.
;

loop_
_space_group_symop_operation_xyz
'x, y, z'
'-x, y+1/2, -z+1/2'
'-x, -y, -z'
'x, -y-1/2, z-1/2'

_cell_length_a                   13.35620(10)
_cell_length_b                   24.7151(2)
_cell_length_c                   18.59200(10)
_cell_angle_alpha                90
_cell_angle_beta                 91.8310(10)
_cell_angle_gamma                90
_cell_volume                     6134.08(8)
_cell_formula_units_Z            4
_cell_measurement_temperature    200(2)
_cell_measurement_reflns_used    39856
_cell_measurement_theta_min      4.2460
_cell_measurement_theta_max      76.4000

_exptl_crystal_description       block
_exptl_crystal_colour            colourless
_exptl_crystal_density_meas      .
_exptl_crystal_density_method    .
_exptl_crystal_density_diffrn    1.193
_exptl_crystal_F_000             2352
_exptl_transmission_factor_min   .
_exptl_transmission_factor_max   .
_exptl_crystal_size_max          0.180
_exptl_crystal_size_mid          0.080
_exptl_crystal_size_min          0.060
_exptl_absorpt_coefficient_mu    1.780
_shelx_estimated_absorpt_T_min   0.740
_shelx_estimated_absorpt_T_max   0.901
_exptl_absorpt_correction_type   multi-scan
_exptl_absorpt_correction_T_min  0.87875
_exptl_absorpt_correction_T_max  1.00000
_exptl_absorpt_process_details   
;
CrysAlisPro 1.171.42.72a (Rigaku Oxford Diffraction, 2022)
Empirical absorption correction using spherical harmonics,
implemented in SCALE3 ABSPACK scaling algorithm.
;
_exptl_absorpt_special_details   .

_diffrn_ambient_temperature      200(2)
_diffrn_radiation_wavelength     1.54184
_diffrn_radiation_type           CuK\a
_diffrn_source                   'micro-focus sealed X-ray tube'
_diffrn_source_type              'SuperNova (Cu) X-ray Source'
_diffrn_measurement_device       'four-circle diffractometer'
_diffrn_measurement_device_type  'SuperNova, Dual, Cu at home/near, Atlas'
_diffrn_measurement_method       '\w scans'
_diffrn_detector                 'CCD plate'
_diffrn_detector_type            Atlas
_diffrn_detector_area_resol_mean 10.5035
_diffrn_reflns_number            73862
_diffrn_reflns_av_unetI/netI     0.0209
_diffrn_reflns_av_R_equivalents  0.0319
_diffrn_reflns_limit_h_min       -14
_diffrn_reflns_limit_h_max       16
_diffrn_reflns_limit_k_min       -30
_diffrn_reflns_limit_k_max       30
_diffrn_reflns_limit_l_min       -22
_diffrn_reflns_limit_l_max       23
_diffrn_reflns_theta_min         3.577
_diffrn_reflns_theta_max         76.357
_diffrn_reflns_theta_full        67.684
_diffrn_measured_fraction_theta_max 0.993
_diffrn_measured_fraction_theta_full 1.000
_diffrn_reflns_Laue_measured_fraction_max 0.993
_diffrn_reflns_Laue_measured_fraction_full 1.000
_diffrn_reflns_point_group_measured_fraction_max 0.993
_diffrn_reflns_point_group_measured_fraction_full 1.000
_reflns_number_total             12771
_reflns_number_gt                11404
_reflns_threshold_expression     'I > 2\s(I)'
_reflns_Friedel_coverage         0.000
_reflns_Friedel_fraction_max     .
_reflns_Friedel_fraction_full    .

_reflns_special_details          
;
 Reflections were merged by SHELXL according to the crystal
 class for the calculation of statistics and refinement.
 
 _reflns_Friedel_fraction is defined as the number of unique
 Friedel pairs measured divided by the number that would be
 possible theoretically, ignoring centric projections and
 systematic absences.
;

_computing_data_collection       'CrysAlisPro 1.171.42.72a (Rigaku OD, 2022)'
_computing_cell_refinement       'CrysAlisPro 1.171.42.72a (Rigaku OD, 2022)'
_computing_data_reduction        'CrysAlisPro 1.171.42.72a (Rigaku OD, 2022)'
_computing_structure_solution    'SHELXS-97 (Sheldrick, 1990)'
_computing_structure_refinement  'SHELXL-2018/1 (Sheldrick, 2018)'
_computing_molecular_graphics    .
_computing_publication_material  .
_refine_special_details          .

_refine_ls_structure_factor_coef Fsqd
_refine_ls_matrix_type           full
_refine_ls_weighting_scheme      calc
_refine_ls_weighting_details     
'w=1/[\s^2^(Fo^2^)+(0.0327P)^2^+2.2755P] where P=(Fo^2^+2Fc^2^)/3'
_atom_sites_solution_primary     .
_atom_sites_solution_secondary   .
_atom_sites_solution_hydrogens   geom
_refine_ls_hydrogen_treatment    constr
_refine_ls_extinction_method     none
_refine_ls_extinction_coef       .
_refine_ls_number_reflns         12771
_refine_ls_number_parameters     658
_refine_ls_number_restraints     0
_refine_ls_R_factor_all          0.0323
_refine_ls_R_factor_gt           0.0274
_refine_ls_wR_factor_ref         0.0721
_refine_ls_wR_factor_gt          0.0683
_refine_ls_goodness_of_fit_ref   1.029
_refine_ls_restrained_S_all      1.029
_refine_ls_shift/su_max          0.003
_refine_ls_shift/su_mean         0.000

loop_
_atom_site_label
_atom_site_type_symbol
_atom_site_fract_x
_atom_site_fract_y
_atom_site_fract_z
_atom_site_U_iso_or_equiv
_atom_site_adp_type
_atom_site_occupancy
_atom_site_site_symmetry_order
_atom_site_calc_flag
_atom_site_refinement_flags_posn
_atom_site_refinement_flags_adp
_atom_site_refinement_flags_occupancy
_atom_site_disorder_assembly
_atom_site_disorder_group
Ga1 Ga 0.38345(2) 0.72590(2) 0.87132(2) 0.02482(5) Uani 1 1 d . . . . .
As1 As 0.27765(2) 0.61581(2) 0.81968(2) 0.02414(4) Uani 1 1 d . . . . .
O1 O 0.34447(8) 0.65606(4) 0.88468(5) 0.0289(2) Uani 1 1 d . . . . .
N1 N 0.22507(9) 0.56294(5) 0.87744(6) 0.0280(2) Uani 1 1 d . . . . .
N2 N 0.37469(9) 0.56547(5) 0.79561(6) 0.0280(2) Uani 1 1 d . . . . .
N3 N 0.29145(9) 0.78126(5) 0.90330(6) 0.0292(2) Uani 1 1 d . . . . .
N4 N 0.48904(9) 0.73909(5) 0.94418(6) 0.0280(2) Uani 1 1 d . . . . .
P2 P 0.43475(4) 0.73983(2) 0.75295(2) 0.04516(11) Uani 1 1 d . . . . .
C1 C 0.32031(16) 0.73327(8) 0.71879(9) 0.0464(4) Uani 1 1 d . . . . .
O2 O 0.24301(13) 0.72869(9) 0.68917(8) 0.0734(5) Uani 1 1 d . . . . .
C2 C 0.29944(12) 0.52159(6) 0.89707(8) 0.0328(3) Uani 1 1 d . . . . .
H2A H 0.265941 0.487584 0.910903 0.039 Uiso 1 1 calc R U . . .
H2B H 0.342540 0.534014 0.938120 0.039 Uiso 1 1 calc R U . . .
C3 C 0.36160(12) 0.51263(6) 0.83096(8) 0.0333(3) Uani 1 1 d . . . . .
H3A H 0.427653 0.497156 0.845239 0.040 Uiso 1 1 calc R U . . .
H3B H 0.326984 0.487096 0.797519 0.040 Uiso 1 1 calc R U . . .
C4 C 0.14115(11) 0.57163(6) 0.92245(8) 0.0304(3) Uani 1 1 d . . . . .
C5 C 0.15298(11) 0.59007(6) 0.99387(8) 0.0329(3) Uani 1 1 d . . . . .
C6 C 0.06760(13) 0.59476(8) 1.03500(9) 0.0423(4) Uani 1 1 d . . . . .
H6 H 0.074482 0.606937 1.083371 0.051 Uiso 1 1 calc R U . . .
C7 C -0.02647(13) 0.58211(9) 1.00701(10) 0.0495(4) Uani 1 1 d . . . . .
H7 H -0.083294 0.585060 1.036215 0.059 Uiso 1 1 calc R U . . .
C8 C -0.03772(13) 0.56522(8) 0.93666(10) 0.0460(4) Uani 1 1 d . . . . .
H8 H -0.102788 0.557106 0.917511 0.055 Uiso 1 1 calc R U . . .
C9 C 0.04433(12) 0.55982(7) 0.89318(9) 0.0372(3) Uani 1 1 d . . . . .
C10 C 0.25422(12) 0.60372(7) 1.02880(8) 0.0347(3) Uani 1 1 d . . . . .
H10 H 0.304853 0.603783 0.990329 0.042 Uiso 1 1 calc R U . . .
C11 C 0.25552(15) 0.65948(8) 1.06413(11) 0.0506(4) Uani 1 1 d . . . . .
H11A H 0.235649 0.686899 1.028368 0.076 Uiso 1 1 calc R U . . .
H11B H 0.323218 0.667403 1.083143 0.076 Uiso 1 1 calc R U . . .
H11C H 0.208540 0.659936 1.103545 0.076 Uiso 1 1 calc R U . . .
C12 C 0.28435(15) 0.55982(9) 1.08364(9) 0.0484(4) Uani 1 1 d . . . . .
H12A H 0.236535 0.559484 1.122541 0.073 Uiso 1 1 calc R U . . .
H12B H 0.351645 0.567485 1.103622 0.073 Uiso 1 1 calc R U . . .
H12C H 0.284117 0.524457 1.059806 0.073 Uiso 1 1 calc R U . . .
C13 C 0.03050(13) 0.54011(8) 0.81597(9) 0.0451(4) Uani 1 1 d . . . . .
H13 H 0.078995 0.560388 0.786206 0.054 Uiso 1 1 calc R U . . .
C14 C -0.07498(16) 0.55056(13) 0.78352(12) 0.0720(7) Uani 1 1 d . . . . .
H14A H -0.123659 0.528310 0.808515 0.108 Uiso 1 1 calc R U . . .
H14B H -0.076600 0.541142 0.732288 0.108 Uiso 1 1 calc R U . . .
H14C H -0.091939 0.588876 0.789044 0.108 Uiso 1 1 calc R U . . .
C15 C 0.05636(19) 0.48028(9) 0.81091(11) 0.0609(6) Uani 1 1 d . . . . .
H15A H 0.126616 0.474814 0.825985 0.091 Uiso 1 1 calc R U . . .
H15B H 0.045948 0.468013 0.761105 0.091 Uiso 1 1 calc R U . . .
H15C H 0.013184 0.459490 0.842373 0.091 Uiso 1 1 calc R U . . .
C16 C 0.40555(11) 0.56388(6) 0.72194(8) 0.0302(3) Uani 1 1 d . . . . .
C17 C 0.50341(12) 0.58062(6) 0.70675(8) 0.0331(3) Uani 1 1 d . . . . .
C18 C 0.53416(13) 0.57837(8) 0.63580(9) 0.0421(4) Uani 1 1 d . . . . .
H18 H 0.600128 0.589504 0.625124 0.050 Uiso 1 1 calc R U . . .
C19 C 0.47065(15) 0.56027(8) 0.58058(9) 0.0473(4) Uani 1 1 d . . . . .
H19 H 0.492902 0.558947 0.532584 0.057 Uiso 1 1 calc R U . . .
C20 C 0.37478(14) 0.54419(8) 0.59593(9) 0.0437(4) Uani 1 1 d . . . . .
H20 H 0.331367 0.531812 0.557939 0.052 Uiso 1 1 calc R U . . .
C21 C 0.33992(12) 0.54567(6) 0.66598(8) 0.0342(3) Uani 1 1 d . . . . .
C22 C 0.57654(12) 0.59890(7) 0.76610(9) 0.0362(3) Uani 1 1 d . . . . .
H22 H 0.536979 0.615143 0.805443 0.043 Uiso 1 1 calc R U . . .
C23 C 0.65120(15) 0.64139(9) 0.74147(11) 0.0510(4) Uani 1 1 d . . . . .
H23A H 0.698040 0.624699 0.708559 0.077 Uiso 1 1 calc R U . . .
H23B H 0.688460 0.655951 0.783412 0.077 Uiso 1 1 calc R U . . .
H23C H 0.614974 0.670778 0.716636 0.077 Uiso 1 1 calc R U . . .
C24 C 0.63375(14) 0.55018(8) 0.79726(11) 0.0500(4) Uani 1 1 d . . . . .
H24A H 0.586086 0.523698 0.815334 0.075 Uiso 1 1 calc R U . . .
H24B H 0.678711 0.562142 0.836808 0.075 Uiso 1 1 calc R U . . .
H24C H 0.673113 0.533502 0.759585 0.075 Uiso 1 1 calc R U . . .
C25 C 0.23317(12) 0.52764(7) 0.67818(8) 0.0369(3) Uani 1 1 d . . . . .
H25 H 0.221525 0.530091 0.730946 0.044 Uiso 1 1 calc R U . . .
C26 C 0.15690(14) 0.56448(9) 0.63931(10) 0.0511(4) Uani 1 1 d . . . . .
H26A H 0.168174 0.602017 0.654510 0.077 Uiso 1 1 calc R U . . .
H26B H 0.088991 0.553412 0.651322 0.077 Uiso 1 1 calc R U . . .
H26C H 0.164709 0.561606 0.587221 0.077 Uiso 1 1 calc R U . . .
C27 C 0.21735(18) 0.46851(8) 0.65530(12) 0.0569(5) Uani 1 1 d . . . . .
H27A H 0.233698 0.464361 0.604586 0.085 Uiso 1 1 calc R U . . .
H27B H 0.147269 0.458368 0.661717 0.085 Uiso 1 1 calc R U . . .
H27C H 0.260997 0.445041 0.684996 0.085 Uiso 1 1 calc R U . . .
C28 C 0.29788(12) 0.80007(6) 0.97083(8) 0.0329(3) Uani 1 1 d . . . . .
C29 C 0.37740(13) 0.78890(6) 1.01890(8) 0.0349(3) Uani 1 1 d . . . . .
H29 H 0.367740 0.798948 1.067503 0.042 Uiso 1 1 calc R U . . .
C30 C 0.46911(12) 0.76495(6) 1.00504(8) 0.0312(3) Uani 1 1 d . . . . .
C31 C 0.21802(15) 0.83697(8) 0.99893(10) 0.0464(4) Uani 1 1 d . . . . .
H31A H 0.164191 0.841115 0.962280 0.070 Uiso 1 1 calc R U . . .
H31B H 0.247272 0.872461 1.010167 0.070 Uiso 1 1 calc R U . . .
H31C H 0.190745 0.821303 1.042588 0.070 Uiso 1 1 calc R U . . .
C32 C 0.54861(14) 0.77044(8) 1.06425(9) 0.0434(4) Uani 1 1 d . . . . .
H32A H 0.535408 0.744486 1.102655 0.065 Uiso 1 1 calc R U . . .
H32B H 0.547422 0.807273 1.083737 0.065 Uiso 1 1 calc R U . . .
H32C H 0.614578 0.763129 1.044776 0.065 Uiso 1 1 calc R U . . .
C33 C 0.22324(12) 0.80801(6) 0.85250(8) 0.0344(3) Uani 1 1 d . . . . .
C34 C 0.13217(13) 0.78313(7) 0.83281(9) 0.0398(4) Uani 1 1 d . . . . .
C35 C 0.06695(16) 0.81119(9) 0.78601(12) 0.0550(5) Uani 1 1 d . . . . .
H35 H 0.004275 0.795488 0.772319 0.066 Uiso 1 1 calc R U . . .
C36 C 0.09183(19) 0.86123(9) 0.75932(12) 0.0636(6) Uani 1 1 d . . . . .
H36 H 0.046265 0.879736 0.727702 0.076 Uiso 1 1 calc R U . . .
C37 C 0.1825(2) 0.88451(8) 0.77829(11) 0.0589(5) Uani 1 1 d . . . . .
H37 H 0.198802 0.918962 0.759293 0.071 Uiso 1 1 calc R U . . .
C38 C 0.25090(16) 0.85846(7) 0.82495(9) 0.0461(4) Uani 1 1 d . . . . .
C39 C 0.10265(12) 0.72829(8) 0.86202(11) 0.0448(4) Uani 1 1 d . . . . .
H39 H 0.165969 0.707877 0.872976 0.054 Uiso 1 1 calc R U . . .
C40 C 0.04090(15) 0.69472(9) 0.80803(13) 0.0570(5) Uani 1 1 d . . . . .
H40A H -0.025975 0.710658 0.801602 0.086 Uiso 1 1 calc R U . . .
H40B H 0.034882 0.657619 0.825987 0.086 Uiso 1 1 calc R U . . .
H40C H 0.074081 0.694294 0.761772 0.086 Uiso 1 1 calc R U . . .
C41 C 0.04731(16) 0.73307(11) 0.93198(12) 0.0617(6) Uani 1 1 d . . . . .
H41A H 0.090162 0.751420 0.968131 0.093 Uiso 1 1 calc R U . . .
H41B H 0.030376 0.696856 0.949288 0.093 Uiso 1 1 calc R U . . .
H41C H -0.014262 0.754015 0.923598 0.093 Uiso 1 1 calc R U . . .
C42 C 0.3502(2) 0.88586(8) 0.84324(12) 0.0655(7) Uani 1 1 d . . . . .
H42 H 0.390415 0.861121 0.875434 0.079 Uiso 1 1 calc R U . . .
C43 C 0.4101(2) 0.89648(10) 0.77587(15) 0.0744(7) Uani 1 1 d . . . . .
H43A H 0.421891 0.862200 0.751052 0.112 Uiso 1 1 calc R U . . .
H43B H 0.474448 0.913100 0.789765 0.112 Uiso 1 1 calc R U . . .
H43C H 0.372241 0.920948 0.743662 0.112 Uiso 1 1 calc R U . . .
C44 C 0.3351(3) 0.93927(12) 0.88356(15) 0.1078(13) Uani 1 1 d . . . . .
H44A H 0.294317 0.963852 0.853401 0.162 Uiso 1 1 calc R U . . .
H44B H 0.400361 0.955924 0.894572 0.162 Uiso 1 1 calc R U . . .
H44C H 0.300885 0.932129 0.928442 0.162 Uiso 1 1 calc R U . . .
C45 C 0.58942(11) 0.71918(6) 0.93388(8) 0.0322(3) Uani 1 1 d . . . . .
C46 C 0.61911(11) 0.66955(7) 0.96420(9) 0.0360(3) Uani 1 1 d . . . . .
C47 C 0.71756(13) 0.65254(8) 0.95395(11) 0.0470(4) Uani 1 1 d . . . . .
H47 H 0.739321 0.618787 0.973249 0.056 Uiso 1 1 calc R U . . .
C48 C 0.78354(13) 0.68372(10) 0.91647(12) 0.0551(5) Uani 1 1 d . . . . .
H48 H 0.850360 0.671661 0.910815 0.066 Uiso 1 1 calc R U . . .
C49 C 0.75275(13) 0.73248(9) 0.88711(11) 0.0522(5) Uani 1 1 d . . . . .
H49 H 0.799036 0.753616 0.861388 0.063 Uiso 1 1 calc R U . . .
C50 C 0.65552(12) 0.75137(8) 0.89433(9) 0.0405(4) Uani 1 1 d . . . . .
C51 C 0.55102(12) 0.63457(7) 1.00895(9) 0.0382(3) Uani 1 1 d . . . . .
H51 H 0.484433 0.652904 1.010985 0.046 Uiso 1 1 calc R U . . .
C52 C 0.53501(14) 0.57895(7) 0.97486(10) 0.0452(4) Uani 1 1 d . . . . .
H52A H 0.504017 0.583162 0.926693 0.068 Uiso 1 1 calc R U . . .
H52B H 0.491028 0.557358 1.004788 0.068 Uiso 1 1 calc R U . . .
H52C H 0.599701 0.560609 0.971201 0.068 Uiso 1 1 calc R U . . .
C53 C 0.59283(18) 0.62755(9) 1.08673(11) 0.0554(5) Uani 1 1 d . . . . .
H53A H 0.655970 0.607373 1.086194 0.083 Uiso 1 1 calc R U . . .
H53B H 0.544328 0.607601 1.114989 0.083 Uiso 1 1 calc R U . . .
H53C H 0.604738 0.663207 1.108406 0.083 Uiso 1 1 calc R U . . .
C54 C 0.62317(15) 0.80584(8) 0.86351(10) 0.0469(4) Uani 1 1 d . . . . .
H54 H 0.549271 0.803927 0.853365 0.056 Uiso 1 1 calc R U . . .
C55 C 0.67243(19) 0.81900(11) 0.79243(12) 0.0679(6) Uani 1 1 d . . . . .
H55A H 0.744008 0.825865 0.801434 0.102 Uiso 1 1 calc R U . . .
H55B H 0.640885 0.851231 0.770968 0.102 Uiso 1 1 calc R U . . .
H55C H 0.663964 0.788351 0.759358 0.102 Uiso 1 1 calc R U . . .
C56 C 0.6416(2) 0.85166(9) 0.91773(13) 0.0658(6) Uani 1 1 d . . . . .
H56A H 0.605364 0.844072 0.961619 0.099 Uiso 1 1 calc R U . . .
H56B H 0.617753 0.885881 0.896780 0.099 Uiso 1 1 calc R U . . .
H56C H 0.713465 0.854372 0.929503 0.099 Uiso 1 1 calc R U . . .
C1S C 0.8684(6) 0.9432(4) 1.0502(3) 0.266(6) Uani 1 1 d . . . . .
H1S1 H 0.900864 0.967726 1.016691 0.400 Uiso 1 1 calc R U . . .
H1S2 H 0.795875 0.943546 1.040612 0.400 Uiso 1 1 calc R U . . .
H1S3 H 0.882960 0.955130 1.099728 0.400 Uiso 1 1 calc R U . . .
C2S C 0.9063(5) 0.8889(4) 1.0408(4) 0.224(5) Uani 1 1 d . . . . .
H2S1 H 0.979820 0.889061 1.049464 0.268 Uiso 1 1 calc R U . . .
H2S2 H 0.892773 0.877483 0.990374 0.268 Uiso 1 1 calc R U . . .
C3S C 0.8597(5) 0.8480(5) 1.0910(3) 0.215(5) Uani 1 1 d . . . . .
H3S1 H 0.872626 0.860288 1.141154 0.259 Uiso 1 1 calc R U . . .
H3S2 H 0.786207 0.848489 1.082062 0.259 Uiso 1 1 calc R U . . .
C4S C 0.8930(5) 0.7935(4) 1.0856(4) 0.226(5) Uani 1 1 d . . . . .
H4S1 H 0.966602 0.792904 1.094090 0.272 Uiso 1 1 calc R U . . .
H4S2 H 0.879092 0.780855 1.035816 0.272 Uiso 1 1 calc R U . . .
C5S C 0.8469(4) 0.7541(4) 1.1365(3) 0.191(4) Uani 1 1 d . . . . .
H5S1 H 0.863931 0.765598 1.186442 0.229 Uiso 1 1 calc R U . . .
H5S2 H 0.773113 0.756039 1.129913 0.229 Uiso 1 1 calc R U . . .
C6S C 0.8776(5) 0.6986(3) 1.1280(3) 0.225(4) Uani 1 1 d . . . . .
H6S1 H 0.844067 0.675924 1.163134 0.338 Uiso 1 1 calc R U . . .
H6S2 H 0.859335 0.686309 1.079233 0.338 Uiso 1 1 calc R U . . .
H6S3 H 0.950345 0.695888 1.135881 0.338 Uiso 1 1 calc R U . . .

loop_
_atom_site_aniso_label
_atom_site_aniso_U_11
_atom_site_aniso_U_22
_atom_site_aniso_U_33
_atom_site_aniso_U_23
_atom_site_aniso_U_13
_atom_site_aniso_U_12
Ga1 0.03095(9) 0.02201(8) 0.02149(8) 0.00005(6) 0.00093(6) -0.00095(6)
As1 0.02745(8) 0.02186(7) 0.02305(7) 0.00093(5) -0.00026(5) 0.00066(5)
O1 0.0360(5) 0.0235(5) 0.0271(5) -0.0003(4) -0.0010(4) -0.0025(4)
N1 0.0318(6) 0.0247(6) 0.0275(6) 0.0023(4) 0.0012(4) -0.0027(5)
N2 0.0347(6) 0.0245(6) 0.0248(6) 0.0014(4) 0.0031(4) 0.0036(5)
N3 0.0380(6) 0.0234(5) 0.0263(6) 0.0020(4) 0.0018(5) 0.0034(5)
N4 0.0313(6) 0.0271(6) 0.0256(6) 0.0004(4) -0.0005(4) -0.0045(5)
P2 0.0540(3) 0.0559(3) 0.02611(19) 0.00111(17) 0.00915(17) -0.0072(2)
C1 0.0657(12) 0.0487(10) 0.0250(7) 0.0042(7) 0.0047(7) -0.0016(8)
O2 0.0683(10) 0.1106(15) 0.0405(8) 0.0096(8) -0.0098(7) -0.0070(9)
C2 0.0396(8) 0.0274(7) 0.0313(7) 0.0054(6) 0.0006(6) 0.0003(6)
C3 0.0426(8) 0.0258(7) 0.0316(7) 0.0033(6) 0.0003(6) 0.0053(6)
C4 0.0313(7) 0.0293(7) 0.0306(7) 0.0040(5) 0.0029(5) -0.0042(5)
C5 0.0359(7) 0.0323(7) 0.0307(7) 0.0042(6) 0.0031(6) -0.0026(6)
C6 0.0438(9) 0.0508(10) 0.0327(8) 0.0015(7) 0.0083(7) -0.0026(7)
C7 0.0371(9) 0.0656(12) 0.0465(10) 0.0056(9) 0.0132(7) -0.0014(8)
C8 0.0319(8) 0.0588(11) 0.0474(10) 0.0049(8) 0.0026(7) -0.0083(7)
C9 0.0342(7) 0.0402(8) 0.0371(8) 0.0036(6) 0.0009(6) -0.0093(6)
C10 0.0380(8) 0.0396(8) 0.0266(7) -0.0002(6) 0.0014(6) -0.0045(6)
C11 0.0546(10) 0.0488(10) 0.0486(10) -0.0122(8) 0.0052(8) -0.0101(8)
C12 0.0521(10) 0.0608(12) 0.0321(8) 0.0090(8) -0.0036(7) -0.0006(9)
C13 0.0380(8) 0.0585(11) 0.0387(9) -0.0002(8) -0.0009(7) -0.0203(8)
C14 0.0453(11) 0.121(2) 0.0493(12) -0.0040(13) -0.0106(9) -0.0225(12)
C15 0.0829(15) 0.0533(12) 0.0470(11) -0.0090(9) 0.0090(10) -0.0330(11)
C16 0.0380(7) 0.0259(7) 0.0267(7) 0.0001(5) 0.0026(5) 0.0076(6)
C17 0.0373(7) 0.0314(7) 0.0308(7) 0.0007(6) 0.0039(6) 0.0081(6)
C18 0.0415(8) 0.0497(10) 0.0355(8) 0.0016(7) 0.0092(7) 0.0059(7)
C19 0.0547(10) 0.0601(11) 0.0277(8) -0.0013(7) 0.0086(7) 0.0083(9)
C20 0.0497(9) 0.0527(10) 0.0286(8) -0.0044(7) -0.0013(7) 0.0060(8)
C21 0.0416(8) 0.0317(7) 0.0293(7) 0.0001(6) 0.0002(6) 0.0063(6)
C22 0.0352(7) 0.0393(8) 0.0344(8) -0.0017(6) 0.0030(6) 0.0039(6)
C23 0.0469(10) 0.0560(11) 0.0504(10) -0.0007(9) 0.0049(8) -0.0089(8)
C24 0.0461(10) 0.0508(11) 0.0526(11) 0.0012(8) -0.0081(8) 0.0107(8)
C25 0.0431(8) 0.0360(8) 0.0311(7) -0.0017(6) -0.0032(6) -0.0003(6)
C26 0.0434(9) 0.0673(13) 0.0423(9) 0.0110(9) -0.0042(7) 0.0051(9)
C27 0.0734(13) 0.0468(11) 0.0507(11) -0.0144(9) 0.0034(9) -0.0110(10)
C28 0.0455(8) 0.0253(7) 0.0283(7) 0.0010(5) 0.0069(6) 0.0023(6)
C29 0.0496(9) 0.0325(7) 0.0227(7) -0.0027(6) 0.0031(6) 0.0001(6)
C30 0.0414(8) 0.0275(7) 0.0246(6) 0.0017(5) -0.0013(6) -0.0068(6)
C31 0.0591(11) 0.0420(9) 0.0384(9) -0.0065(7) 0.0062(7) 0.0152(8)
C32 0.0513(10) 0.0471(9) 0.0311(8) -0.0054(7) -0.0077(7) -0.0047(8)
C33 0.0470(8) 0.0282(7) 0.0279(7) 0.0008(6) 0.0000(6) 0.0102(6)
C34 0.0409(8) 0.0378(8) 0.0406(8) 0.0029(7) -0.0005(7) 0.0132(7)
C35 0.0527(11) 0.0547(11) 0.0569(11) 0.0078(9) -0.0111(9) 0.0182(9)
C36 0.0791(15) 0.0564(12) 0.0543(12) 0.0127(10) -0.0152(11) 0.0278(11)
C37 0.0943(16) 0.0365(9) 0.0454(10) 0.0120(8) -0.0072(10) 0.0129(10)
C38 0.0735(12) 0.0307(8) 0.0338(8) 0.0046(6) -0.0057(8) 0.0027(8)
C39 0.0298(7) 0.0435(9) 0.0606(11) 0.0094(8) -0.0054(7) 0.0057(7)
C40 0.0440(10) 0.0507(11) 0.0757(14) -0.0007(10) -0.0070(9) 0.0024(8)
C41 0.0485(11) 0.0781(15) 0.0583(12) 0.0155(11) -0.0024(9) -0.0097(10)
C42 0.1004(18) 0.0396(10) 0.0551(12) 0.0199(9) -0.0215(12) -0.0211(11)
C43 0.0924(18) 0.0502(12) 0.0800(17) 0.0212(12) -0.0056(14) -0.0161(12)
C44 0.201(4) 0.0642(17) 0.0579(15) -0.0066(13) 0.0005(19) -0.060(2)
C45 0.0292(7) 0.0380(8) 0.0292(7) -0.0028(6) -0.0013(5) -0.0058(6)
C46 0.0297(7) 0.0426(9) 0.0354(8) -0.0011(6) -0.0039(6) -0.0012(6)
C47 0.0320(8) 0.0552(11) 0.0532(10) 0.0002(8) -0.0047(7) 0.0028(7)
C48 0.0273(8) 0.0729(14) 0.0649(12) -0.0042(10) -0.0005(8) -0.0019(8)
C49 0.0342(8) 0.0684(13) 0.0544(11) -0.0014(9) 0.0062(8) -0.0178(8)
C50 0.0365(8) 0.0482(10) 0.0367(8) -0.0009(7) -0.0009(6) -0.0129(7)
C51 0.0366(8) 0.0379(8) 0.0400(8) 0.0076(7) -0.0004(6) 0.0041(6)
C52 0.0451(9) 0.0407(9) 0.0494(10) 0.0041(8) -0.0031(7) -0.0006(7)
C53 0.0733(13) 0.0505(11) 0.0418(10) 0.0084(8) -0.0067(9) 0.0005(10)
C54 0.0499(10) 0.0472(10) 0.0438(9) 0.0065(8) 0.0041(7) -0.0193(8)
C55 0.0760(15) 0.0749(16) 0.0535(12) 0.0153(11) 0.0129(11) -0.0215(12)
C56 0.0886(16) 0.0485(12) 0.0605(13) 0.0013(10) 0.0039(11) -0.0217(11)
C1S 0.247(9) 0.450(17) 0.097(4) -0.014(7) -0.080(5) 0.061(10)
C2S 0.114(4) 0.386(15) 0.170(7) -0.128(8) 0.000(4) -0.069(6)
C3S 0.125(4) 0.449(15) 0.073(3) -0.039(6) 0.016(3) 0.047(7)
C4S 0.149(5) 0.368(13) 0.165(6) -0.170(8) 0.055(4) -0.031(6)
C5S 0.128(4) 0.337(11) 0.104(4) -0.058(5) -0.028(3) 0.083(5)
C6S 0.189(6) 0.327(10) 0.154(5) -0.143(6) -0.079(4) 0.125(7)

_geom_special_details            
;
 All esds (except the esd in the dihedral angle between two l.s. planes)
 are estimated using the full covariance matrix.  The cell esds are taken
 into account individually in the estimation of esds in distances, angles
 and torsion angles; correlations between esds in cell parameters are only
 used when they are defined by crystal symmetry.  An approximate (isotropic)
 treatment of cell esds is used for estimating esds involving l.s. planes.
;

loop_
_geom_bond_atom_site_label_1
_geom_bond_atom_site_label_2
_geom_bond_distance
_geom_bond_site_symmetry_2
_geom_bond_publ_flag
Ga1 O1 1.8220(10) . ?
Ga1 N3 1.9447(12) . ?
Ga1 N4 1.9514(12) . ?
Ga1 P2 2.3512(4) . ?
As1 O1 1.7826(10) . ?
As1 N1 1.8444(12) . ?
As1 N2 1.8615(12) . ?
N1 C4 1.4362(19) . ?
N1 C2 1.4632(19) . ?
N2 C16 1.4436(18) . ?
N2 C3 1.4750(18) . ?
N3 C28 1.3390(19) . ?
N3 C33 1.4505(19) . ?
N4 C30 1.3339(19) . ?
N4 C45 1.4465(19) . ?
P2 C1 1.644(2) . ?
C1 O2 1.160(3) . ?
C2 C3 1.521(2) . ?
C2 H2A 0.9900 . ?
C2 H2B 0.9900 . ?
C3 H3A 0.9900 . ?
C3 H3B 0.9900 . ?
C4 C5 1.408(2) . ?
C4 C9 1.417(2) . ?
C5 C6 1.398(2) . ?
C5 C10 1.519(2) . ?
C6 C7 1.380(3) . ?
C6 H6 0.9500 . ?
C7 C8 1.377(3) . ?
C7 H7 0.9500 . ?
C8 C9 1.389(2) . ?
C8 H8 0.9500 . ?
C9 C13 1.522(2) . ?
C10 C11 1.526(2) . ?
C10 C12 1.534(2) . ?
C10 H10 1.0000 . ?
C11 H11A 0.9800 . ?
C11 H11B 0.9800 . ?
C11 H11C 0.9800 . ?
C12 H12A 0.9800 . ?
C12 H12B 0.9800 . ?
C12 H12C 0.9800 . ?
C13 C15 1.522(3) . ?
C13 C14 1.537(3) . ?
C13 H13 1.0000 . ?
C14 H14A 0.9800 . ?
C14 H14B 0.9800 . ?
C14 H14C 0.9800 . ?
C15 H15A 0.9800 . ?
C15 H15B 0.9800 . ?
C15 H15C 0.9800 . ?
C16 C17 1.408(2) . ?
C16 C21 1.412(2) . ?
C17 C18 1.395(2) . ?
C17 C22 1.519(2) . ?
C18 C19 1.385(3) . ?
C18 H18 0.9500 . ?
C19 C20 1.379(3) . ?
C19 H19 0.9500 . ?
C20 C21 1.397(2) . ?
C20 H20 0.9500 . ?
C21 C25 1.518(2) . ?
C22 C23 1.529(2) . ?
C22 C24 1.530(2) . ?
C22 H22 1.0000 . ?
C23 H23A 0.9800 . ?
C23 H23B 0.9800 . ?
C23 H23C 0.9800 . ?
C24 H24A 0.9800 . ?
C24 H24B 0.9800 . ?
C24 H24C 0.9800 . ?
C25 C26 1.530(2) . ?
C25 C27 1.535(2) . ?
C25 H25 1.0000 . ?
C26 H26A 0.9800 . ?
C26 H26B 0.9800 . ?
C26 H26C 0.9800 . ?
C27 H27A 0.9800 . ?
C27 H27B 0.9800 . ?
C27 H27C 0.9800 . ?
C28 C29 1.394(2) . ?
C28 C31 1.509(2) . ?
C29 C30 1.392(2) . ?
C29 H29 0.9500 . ?
C30 C32 1.511(2) . ?
C31 H31A 0.9800 . ?
C31 H31B 0.9800 . ?
C31 H31C 0.9800 . ?
C32 H32A 0.9800 . ?
C32 H32B 0.9800 . ?
C32 H32C 0.9800 . ?
C33 C34 1.401(2) . ?
C33 C38 1.402(2) . ?
C34 C35 1.396(2) . ?
C34 C39 1.517(2) . ?
C35 C36 1.377(3) . ?
C35 H35 0.9500 . ?
C36 C37 1.376(4) . ?
C36 H36 0.9500 . ?
C37 C38 1.397(3) . ?
C37 H37 0.9500 . ?
C38 C42 1.518(3) . ?
C39 C41 1.521(3) . ?
C39 C40 1.524(3) . ?
C39 H39 1.0000 . ?
C40 H40A 0.9800 . ?
C40 H40B 0.9800 . ?
C40 H40C 0.9800 . ?
C41 H41A 0.9800 . ?
C41 H41B 0.9800 . ?
C41 H41C 0.9800 . ?
C42 C43 1.530(4) . ?
C42 C44 1.535(4) . ?
C42 H42 1.0000 . ?
C43 H43A 0.9800 . ?
C43 H43B 0.9800 . ?
C43 H43C 0.9800 . ?
C44 H44A 0.9800 . ?
C44 H44B 0.9800 . ?
C44 H44C 0.9800 . ?
C45 C46 1.402(2) . ?
C45 C50 1.412(2) . ?
C46 C47 1.399(2) . ?
C46 C51 1.522(2) . ?
C47 C48 1.377(3) . ?
C47 H47 0.9500 . ?
C48 C49 1.380(3) . ?
C48 H48 0.9500 . ?
C49 C50 1.391(3) . ?
C49 H49 0.9500 . ?
C50 C54 1.520(3) . ?
C51 C52 1.526(2) . ?
C51 C53 1.543(2) . ?
C51 H51 1.0000 . ?
C52 H52A 0.9800 . ?
C52 H52B 0.9800 . ?
C52 H52C 0.9800 . ?
C53 H53A 0.9800 . ?
C53 H53B 0.9800 . ?
C53 H53C 0.9800 . ?
C54 C55 1.530(3) . ?
C54 C56 1.531(3) . ?
C54 H54 1.0000 . ?
C55 H55A 0.9800 . ?
C55 H55B 0.9800 . ?
C55 H55C 0.9800 . ?
C56 H56A 0.9800 . ?
C56 H56B 0.9800 . ?
C56 H56C 0.9800 . ?
C1S C2S 1.447(11) . ?
C1S H1S1 0.9800 . ?
C1S H1S2 0.9800 . ?
C1S H1S3 0.9800 . ?
C2S C3S 1.523(12) . ?
C2S H2S1 0.9900 . ?
C2S H2S2 0.9900 . ?
C3S C4S 1.423(12) . ?
C3S H3S1 0.9900 . ?
C3S H3S2 0.9900 . ?
C4S C5S 1.504(11) . ?
C4S H4S1 0.9900 . ?
C4S H4S2 0.9900 . ?
C5S C6S 1.442(9) . ?
C5S H5S1 0.9900 . ?
C5S H5S2 0.9900 . ?
C6S H6S1 0.9800 . ?
C6S H6S2 0.9800 . ?
C6S H6S3 0.9800 . ?

loop_
_geom_angle_atom_site_label_1
_geom_angle_atom_site_label_2
_geom_angle_atom_site_label_3
_geom_angle
_geom_angle_site_symmetry_1
_geom_angle_site_symmetry_3
_geom_angle_publ_flag
O1 Ga1 N3 116.02(5) . . ?
O1 Ga1 N4 105.48(5) . . ?
N3 Ga1 N4 96.89(5) . . ?
O1 Ga1 P2 111.06(3) . . ?
N3 Ga1 P2 112.89(4) . . ?
N4 Ga1 P2 113.54(4) . . ?
O1 As1 N1 101.09(5) . . ?
O1 As1 N2 101.46(5) . . ?
N1 As1 N2 86.99(5) . . ?
As1 O1 Ga1 125.12(6) . . ?
C4 N1 C2 119.68(12) . . ?
C4 N1 As1 123.51(10) . . ?
C2 N1 As1 111.84(9) . . ?
C16 N2 C3 116.11(11) . . ?
C16 N2 As1 117.94(9) . . ?
C3 N2 As1 113.04(9) . . ?
C28 N3 C33 118.19(12) . . ?
C28 N3 Ga1 120.58(10) . . ?
C33 N3 Ga1 120.76(9) . . ?
C30 N4 C45 119.09(12) . . ?
C30 N4 Ga1 120.63(10) . . ?
C45 N4 Ga1 120.24(9) . . ?
C1 P2 Ga1 92.98(6) . . ?
O2 C1 P2 174.38(17) . . ?
N1 C2 C3 106.49(12) . . ?
N1 C2 H2A 110.4 . . ?
C3 C2 H2A 110.4 . . ?
N1 C2 H2B 110.4 . . ?
C3 C2 H2B 110.4 . . ?
H2A C2 H2B 108.6 . . ?
N2 C3 C2 107.85(12) . . ?
N2 C3 H3A 110.1 . . ?
C2 C3 H3A 110.1 . . ?
N2 C3 H3B 110.1 . . ?
C2 C3 H3B 110.1 . . ?
H3A C3 H3B 108.4 . . ?
C5 C4 C9 120.15(14) . . ?
C5 C4 N1 122.12(13) . . ?
C9 C4 N1 117.72(13) . . ?
C6 C5 C4 118.28(15) . . ?
C6 C5 C10 118.57(14) . . ?
C4 C5 C10 123.13(14) . . ?
C7 C6 C5 121.57(16) . . ?
C7 C6 H6 119.2 . . ?
C5 C6 H6 119.2 . . ?
C8 C7 C6 119.82(16) . . ?
C8 C7 H7 120.1 . . ?
C6 C7 H7 120.1 . . ?
C7 C8 C9 121.20(16) . . ?
C7 C8 H8 119.4 . . ?
C9 C8 H8 119.4 . . ?
C8 C9 C4 118.95(15) . . ?
C8 C9 C13 120.37(15) . . ?
C4 C9 C13 120.66(14) . . ?
C5 C10 C11 112.47(14) . . ?
C5 C10 C12 109.77(14) . . ?
C11 C10 C12 110.70(15) . . ?
C5 C10 H10 107.9 . . ?
C11 C10 H10 107.9 . . ?
C12 C10 H10 107.9 . . ?
C10 C11 H11A 109.5 . . ?
C10 C11 H11B 109.5 . . ?
H11A C11 H11B 109.5 . . ?
C10 C11 H11C 109.5 . . ?
H11A C11 H11C 109.5 . . ?
H11B C11 H11C 109.5 . . ?
C10 C12 H12A 109.5 . . ?
C10 C12 H12B 109.5 . . ?
H12A C12 H12B 109.5 . . ?
C10 C12 H12C 109.5 . . ?
H12A C12 H12C 109.5 . . ?
H12B C12 H12C 109.5 . . ?
C9 C13 C15 110.39(16) . . ?
C9 C13 C14 113.51(17) . . ?
C15 C13 C14 110.24(18) . . ?
C9 C13 H13 107.5 . . ?
C15 C13 H13 107.5 . . ?
C14 C13 H13 107.5 . . ?
C13 C14 H14A 109.5 . . ?
C13 C14 H14B 109.5 . . ?
H14A C14 H14B 109.5 . . ?
C13 C14 H14C 109.5 . . ?
H14A C14 H14C 109.5 . . ?
H14B C14 H14C 109.5 . . ?
C13 C15 H15A 109.5 . . ?
C13 C15 H15B 109.5 . . ?
H15A C15 H15B 109.5 . . ?
C13 C15 H15C 109.5 . . ?
H15A C15 H15C 109.5 . . ?
H15B C15 H15C 109.5 . . ?
C17 C16 C21 120.27(14) . . ?
C17 C16 N2 118.51(13) . . ?
C21 C16 N2 121.22(14) . . ?
C18 C17 C16 118.75(15) . . ?
C18 C17 C22 119.80(15) . . ?
C16 C17 C22 121.41(13) . . ?
C19 C18 C17 121.46(16) . . ?
C19 C18 H18 119.3 . . ?
C17 C18 H18 119.3 . . ?
C20 C19 C18 119.37(16) . . ?
C20 C19 H19 120.3 . . ?
C18 C19 H19 120.3 . . ?
C19 C20 C21 121.63(16) . . ?
C19 C20 H20 119.2 . . ?
C21 C20 H20 119.2 . . ?
C20 C21 C16 118.51(15) . . ?
C20 C21 C25 118.31(15) . . ?
C16 C21 C25 123.18(14) . . ?
C17 C22 C23 113.40(14) . . ?
C17 C22 C24 110.05(14) . . ?
C23 C22 C24 109.36(15) . . ?
C17 C22 H22 108.0 . . ?
C23 C22 H22 108.0 . . ?
C24 C22 H22 108.0 . . ?
C22 C23 H23A 109.5 . . ?
C22 C23 H23B 109.5 . . ?
H23A C23 H23B 109.5 . . ?
C22 C23 H23C 109.5 . . ?
H23A C23 H23C 109.5 . . ?
H23B C23 H23C 109.5 . . ?
C22 C24 H24A 109.5 . . ?
C22 C24 H24B 109.5 . . ?
H24A C24 H24B 109.5 . . ?
C22 C24 H24C 109.5 . . ?
H24A C24 H24C 109.5 . . ?
H24B C24 H24C 109.5 . . ?
C21 C25 C26 111.66(14) . . ?
C21 C25 C27 111.08(15) . . ?
C26 C25 C27 110.61(16) . . ?
C21 C25 H25 107.8 . . ?
C26 C25 H25 107.8 . . ?
C27 C25 H25 107.8 . . ?
C25 C26 H26A 109.5 . . ?
C25 C26 H26B 109.5 . . ?
H26A C26 H26B 109.5 . . ?
C25 C26 H26C 109.5 . . ?
H26A C26 H26C 109.5 . . ?
H26B C26 H26C 109.5 . . ?
C25 C27 H27A 109.5 . . ?
C25 C27 H27B 109.5 . . ?
H27A C27 H27B 109.5 . . ?
C25 C27 H27C 109.5 . . ?
H27A C27 H27C 109.5 . . ?
H27B C27 H27C 109.5 . . ?
N3 C28 C29 123.86(14) . . ?
N3 C28 C31 120.63(14) . . ?
C29 C28 C31 115.49(14) . . ?
C30 C29 C28 128.52(14) . . ?
C30 C29 H29 115.7 . . ?
C28 C29 H29 115.7 . . ?
N4 C30 C29 124.15(14) . . ?
N4 C30 C32 120.43(14) . . ?
C29 C30 C32 115.42(14) . . ?
C28 C31 H31A 109.5 . . ?
C28 C31 H31B 109.5 . . ?
H31A C31 H31B 109.5 . . ?
C28 C31 H31C 109.5 . . ?
H31A C31 H31C 109.5 . . ?
H31B C31 H31C 109.5 . . ?
C30 C32 H32A 109.5 . . ?
C30 C32 H32B 109.5 . . ?
H32A C32 H32B 109.5 . . ?
C30 C32 H32C 109.5 . . ?
H32A C32 H32C 109.5 . . ?
H32B C32 H32C 109.5 . . ?
C34 C33 C38 122.10(15) . . ?
C34 C33 N3 119.48(14) . . ?
C38 C33 N3 118.41(15) . . ?
C35 C34 C33 117.66(17) . . ?
C35 C34 C39 120.20(17) . . ?
C33 C34 C39 122.13(14) . . ?
C36 C35 C34 121.2(2) . . ?
C36 C35 H35 119.4 . . ?
C34 C35 H35 119.4 . . ?
C37 C36 C35 120.24(18) . . ?
C37 C36 H36 119.9 . . ?
C35 C36 H36 119.9 . . ?
C36 C37 C38 121.28(19) . . ?
C36 C37 H37 119.4 . . ?
C38 C37 H37 119.4 . . ?
C37 C38 C33 117.50(19) . . ?
C37 C38 C42 118.89(18) . . ?
C33 C38 C42 123.61(16) . . ?
C34 C39 C41 112.06(17) . . ?
C34 C39 C40 113.07(16) . . ?
C41 C39 C40 109.75(17) . . ?
C34 C39 H39 107.2 . . ?
C41 C39 H39 107.2 . . ?
C40 C39 H39 107.2 . . ?
C39 C40 H40A 109.5 . . ?
C39 C40 H40B 109.5 . . ?
H40A C40 H40B 109.5 . . ?
C39 C40 H40C 109.5 . . ?
H40A C40 H40C 109.5 . . ?
H40B C40 H40C 109.5 . . ?
C39 C41 H41A 109.5 . . ?
C39 C41 H41B 109.5 . . ?
H41A C41 H41B 109.5 . . ?
C39 C41 H41C 109.5 . . ?
H41A C41 H41C 109.5 . . ?
H41B C41 H41C 109.5 . . ?
C38 C42 C43 111.66(19) . . ?
C38 C42 C44 111.4(3) . . ?
C43 C42 C44 109.4(2) . . ?
C38 C42 H42 108.1 . . ?
C43 C42 H42 108.1 . . ?
C44 C42 H42 108.1 . . ?
C42 C43 H43A 109.5 . . ?
C42 C43 H43B 109.5 . . ?
H43A C43 H43B 109.5 . . ?
C42 C43 H43C 109.5 . . ?
H43A C43 H43C 109.5 . . ?
H43B C43 H43C 109.5 . . ?
C42 C44 H44A 109.5 . . ?
C42 C44 H44B 109.5 . . ?
H44A C44 H44B 109.5 . . ?
C42 C44 H44C 109.5 . . ?
H44A C44 H44C 109.5 . . ?
H44B C44 H44C 109.5 . . ?
C46 C45 C50 121.92(15) . . ?
C46 C45 N4 119.73(13) . . ?
C50 C45 N4 118.33(14) . . ?
C47 C46 C45 117.59(16) . . ?
C47 C46 C51 118.98(16) . . ?
C45 C46 C51 123.42(14) . . ?
C48 C47 C46 121.35(19) . . ?
C48 C47 H47 119.3 . . ?
C46 C47 H47 119.3 . . ?
C47 C48 C49 120.11(17) . . ?
C47 C48 H48 119.9 . . ?
C49 C48 H48 119.9 . . ?
C48 C49 C50 121.48(17) . . ?
C48 C49 H49 119.3 . . ?
C50 C49 H49 119.3 . . ?
C49 C50 C45 117.54(17) . . ?
C49 C50 C54 121.06(16) . . ?
C45 C50 C54 121.35(16) . . ?
C46 C51 C52 111.29(14) . . ?
C46 C51 C53 111.81(15) . . ?
C52 C51 C53 109.25(15) . . ?
C46 C51 H51 108.1 . . ?
C52 C51 H51 108.1 . . ?
C53 C51 H51 108.1 . . ?
C51 C52 H52A 109.5 . . ?
C51 C52 H52B 109.5 . . ?
H52A C52 H52B 109.5 . . ?
C51 C52 H52C 109.5 . . ?
H52A C52 H52C 109.5 . . ?
H52B C52 H52C 109.5 . . ?
C51 C53 H53A 109.5 . . ?
C51 C53 H53B 109.5 . . ?
H53A C53 H53B 109.5 . . ?
C51 C53 H53C 109.5 . . ?
H53A C53 H53C 109.5 . . ?
H53B C53 H53C 109.5 . . ?
C50 C54 C55 112.89(18) . . ?
C50 C54 C56 111.66(16) . . ?
C55 C54 C56 110.30(17) . . ?
C50 C54 H54 107.2 . . ?
C55 C54 H54 107.2 . . ?
C56 C54 H54 107.2 . . ?
C54 C55 H55A 109.5 . . ?
C54 C55 H55B 109.5 . . ?
H55A C55 H55B 109.5 . . ?
C54 C55 H55C 109.5 . . ?
H55A C55 H55C 109.5 . . ?
H55B C55 H55C 109.5 . . ?
C54 C56 H56A 109.5 . . ?
C54 C56 H56B 109.5 . . ?
H56A C56 H56B 109.5 . . ?
C54 C56 H56C 109.5 . . ?
H56A C56 H56C 109.5 . . ?
H56B C56 H56C 109.5 . . ?
C2S C1S H1S1 109.5 . . ?
C2S C1S H1S2 109.5 . . ?
H1S1 C1S H1S2 109.5 . . ?
C2S C1S H1S3 109.5 . . ?
H1S1 C1S H1S3 109.5 . . ?
H1S2 C1S H1S3 109.5 . . ?
C1S C2S C3S 113.0(8) . . ?
C1S C2S H2S1 109.0 . . ?
C3S C2S H2S1 109.0 . . ?
C1S C2S H2S2 109.0 . . ?
C3S C2S H2S2 109.0 . . ?
H2S1 C2S H2S2 107.8 . . ?
C4S C3S C2S 116.7(6) . . ?
C4S C3S H3S1 108.1 . . ?
C2S C3S H3S1 108.1 . . ?
C4S C3S H3S2 108.1 . . ?
C2S C3S H3S2 108.1 . . ?
H3S1 C3S H3S2 107.3 . . ?
C3S C4S C5S 115.6(6) . . ?
C3S C4S H4S1 108.4 . . ?
C5S C4S H4S1 108.4 . . ?
C3S C4S H4S2 108.4 . . ?
C5S C4S H4S2 108.4 . . ?
H4S1 C4S H4S2 107.4 . . ?
C6S C5S C4S 115.0(6) . . ?
C6S C5S H5S1 108.5 . . ?
C4S C5S H5S1 108.5 . . ?
C6S C5S H5S2 108.5 . . ?
C4S C5S H5S2 108.5 . . ?
H5S1 C5S H5S2 107.5 . . ?
C5S C6S H6S1 109.5 . . ?
C5S C6S H6S2 109.5 . . ?
H6S1 C6S H6S2 109.5 . . ?
C5S C6S H6S3 109.5 . . ?
H6S1 C6S H6S3 109.5 . . ?
H6S2 C6S H6S3 109.5 . . ?

_refine_diff_density_max         0.307
_refine_diff_density_min         -0.350
_refine_diff_density_rms         0.042

_shelx_res_file                  
;
TITL p21c in P2(1)/c
    shelx.res
    created by SHELXL-2018/1 at 14:13:59 on 27-Jun-2024
CELL  1.54184  13.3562  24.7151  18.5920   90.000   91.831   90.000
ZERR     4.00   0.0001   0.0002   0.0001    0.000    0.001    0.000
LATT   1
SYMM  - X, 1/2 + Y, 1/2 - Z
SFAC  C    H    N    O    P    GA   AS
UNIT  248  372  16   8    4    4    4
MERG   2
FMAP   2
PLAN   30
SIZE     0.060   0.080   0.180
ACTA
BOND   $H
L.S.  24
TEMP  -73.00
WGHT    0.032700    2.275500
FVAR       0.09290
GA1   6    0.383448    0.725897    0.871325    11.00000    0.03095    0.02201 =
         0.02149    0.00005    0.00093   -0.00095
AS1   7    0.277649    0.615814    0.819684    11.00000    0.02745    0.02186 =
         0.02305    0.00093   -0.00026    0.00066
O1    4    0.344468    0.656064    0.884685    11.00000    0.03597    0.02346 =
         0.02714   -0.00027   -0.00097   -0.00250
N1    3    0.225074    0.562945    0.877440    11.00000    0.03176    0.02471 =
         0.02755    0.00235    0.00117   -0.00269
N2    3    0.374687    0.565473    0.795612    11.00000    0.03468    0.02449 =
         0.02483    0.00143    0.00313    0.00365
N3    3    0.291455    0.781259    0.903300    11.00000    0.03800    0.02341 =
         0.02631    0.00198    0.00178    0.00344
N4    3    0.489045    0.739089    0.944176    11.00000    0.03127    0.02710 =
         0.02563    0.00036   -0.00049   -0.00449
P2    5    0.434751    0.739829    0.752952    11.00000    0.05396    0.05593 =
         0.02611    0.00111    0.00915   -0.00718
C1    1    0.320305    0.733268    0.718789    11.00000    0.06572    0.04866 =
         0.02496    0.00421    0.00468   -0.00155
O2    4    0.243014    0.728686    0.689175    11.00000    0.06831    0.11062 =
         0.04052    0.00960   -0.00980   -0.00702
C2    1    0.299435    0.521593    0.897070    11.00000    0.03955    0.02741 =
         0.03133    0.00539    0.00062    0.00028
AFIX  23
H2A   2    0.265941    0.487584    0.910903    11.00000   -1.20000
H2B   2    0.342540    0.534014    0.938120    11.00000   -1.20000
AFIX   0
C3    1    0.361598    0.512629    0.830958    11.00000    0.04263    0.02576 =
         0.03157    0.00330    0.00027    0.00532
AFIX  23
H3A   2    0.427653    0.497156    0.845239    11.00000   -1.20000
H3B   2    0.326984    0.487096    0.797519    11.00000   -1.20000
AFIX   0
C4    1    0.141150    0.571625    0.922446    11.00000    0.03134    0.02930 =
         0.03061    0.00399    0.00287   -0.00417
C5    1    0.152979    0.590071    0.993871    11.00000    0.03588    0.03231 =
         0.03068    0.00416    0.00306   -0.00264
C6    1    0.067596    0.594758    1.035001    11.00000    0.04384    0.05076 =
         0.03271    0.00145    0.00831   -0.00259
AFIX  43
H6    2    0.074482    0.606937    1.083371    11.00000   -1.20000
AFIX   0
C7    1   -0.026468    0.582113    1.007010    11.00000    0.03707    0.06558 =
         0.04648    0.00559    0.01319   -0.00141
AFIX  43
H7    2   -0.083294    0.585060    1.036215    11.00000   -1.20000
AFIX   0
C8    1   -0.037720    0.565219    0.936664    11.00000    0.03194    0.05882 =
         0.04744    0.00494    0.00263   -0.00835
AFIX  43
H8    2   -0.102788    0.557106    0.917511    11.00000   -1.20000
AFIX   0
C9    1    0.044334    0.559819    0.893181    11.00000    0.03420    0.04018 =
         0.03709    0.00358    0.00088   -0.00926
C10   1    0.254217    0.603718    1.028804    11.00000    0.03795    0.03959 =
         0.02655   -0.00023    0.00145   -0.00446
AFIX  13
H10   2    0.304853    0.603783    0.990329    11.00000   -1.20000
AFIX   0
C11   1    0.255523    0.659479    1.064126    11.00000    0.05464    0.04878 =
         0.04857   -0.01218    0.00520   -0.01012
AFIX 137
H11A  2    0.235649    0.686899    1.028368    11.00000   -1.50000
H11B  2    0.323218    0.667403    1.083143    11.00000   -1.50000
H11C  2    0.208540    0.659936    1.103545    11.00000   -1.50000
AFIX   0
C12   1    0.284348    0.559825    1.083643    11.00000    0.05209    0.06078 =
         0.03214    0.00900   -0.00357   -0.00057
AFIX 137
H12A  2    0.236535    0.559484    1.122541    11.00000   -1.50000
H12B  2    0.351645    0.567485    1.103622    11.00000   -1.50000
H12C  2    0.284117    0.524457    1.059806    11.00000   -1.50000
AFIX   0
C13   1    0.030498    0.540109    0.815974    11.00000    0.03800    0.05846 =
         0.03869   -0.00021   -0.00088   -0.02032
AFIX  13
H13   2    0.078995    0.560388    0.786206    11.00000   -1.20000
AFIX   0
C14   1   -0.074976    0.550555    0.783516    11.00000    0.04532    0.12063 =
         0.04934   -0.00396   -0.01062   -0.02255
AFIX 137
H14A  2   -0.123659    0.528310    0.808515    11.00000   -1.50000
H14B  2   -0.076600    0.541142    0.732288    11.00000   -1.50000
H14C  2   -0.091939    0.588876    0.789044    11.00000   -1.50000
AFIX   0
C15   1    0.056365    0.480279    0.810908    11.00000    0.08289    0.05327 =
         0.04700   -0.00896    0.00897   -0.03304
AFIX 137
H15A  2    0.126616    0.474814    0.825985    11.00000   -1.50000
H15B  2    0.045948    0.468013    0.761105    11.00000   -1.50000
H15C  2    0.013184    0.459490    0.842373    11.00000   -1.50000
AFIX   0
C16   1    0.405554    0.563880    0.721936    11.00000    0.03804    0.02585 =
         0.02674    0.00010    0.00261    0.00756
C17   1    0.503414    0.580625    0.706748    11.00000    0.03731    0.03140 =
         0.03083    0.00072    0.00395    0.00815
C18   1    0.534161    0.578374    0.635795    11.00000    0.04154    0.04968 =
         0.03548    0.00164    0.00922    0.00589
AFIX  43
H18   2    0.600128    0.589504    0.625124    11.00000   -1.20000
AFIX   0
C19   1    0.470649    0.560274    0.580576    11.00000    0.05467    0.06008 =
         0.02773   -0.00134    0.00861    0.00834
AFIX  43
H19   2    0.492902    0.558947    0.532584    11.00000   -1.20000
AFIX   0
C20   1    0.374781    0.544195    0.595926    11.00000    0.04972    0.05266 =
         0.02857   -0.00444   -0.00134    0.00601
AFIX  43
H20   2    0.331367    0.531812    0.557939    11.00000   -1.20000
AFIX   0
C21   1    0.339925    0.545666    0.665977    11.00000    0.04158    0.03174 =
         0.02934    0.00011    0.00023    0.00633
C22   1    0.576539    0.598897    0.766105    11.00000    0.03517    0.03925 =
         0.03443   -0.00170    0.00300    0.00386
AFIX  13
H22   2    0.536979    0.615143    0.805443    11.00000   -1.20000
AFIX   0
C23   1    0.651202    0.641394    0.741467    11.00000    0.04688    0.05605 =
         0.05039   -0.00070    0.00492   -0.00888
AFIX 137
H23A  2    0.698040    0.624699    0.708559    11.00000   -1.50000
H23B  2    0.688460    0.655951    0.783412    11.00000   -1.50000
H23C  2    0.614974    0.670778    0.716636    11.00000   -1.50000
AFIX   0
C24   1    0.633754    0.550182    0.797258    11.00000    0.04609    0.05082 =
         0.05255    0.00124   -0.00806    0.01069
AFIX 137
H24A  2    0.586086    0.523698    0.815334    11.00000   -1.50000
H24B  2    0.678711    0.562142    0.836808    11.00000   -1.50000
H24C  2    0.673113    0.533502    0.759585    11.00000   -1.50000
AFIX   0
C25   1    0.233170    0.527642    0.678181    11.00000    0.04312    0.03605 =
         0.03111   -0.00169   -0.00321   -0.00025
AFIX  13
H25   2    0.221525    0.530091    0.730946    11.00000   -1.20000
AFIX   0
C26   1    0.156905    0.564481    0.639315    11.00000    0.04340    0.06731 =
         0.04227    0.01101   -0.00424    0.00507
AFIX 137
H26A  2    0.168174    0.602017    0.654510    11.00000   -1.50000
H26B  2    0.088991    0.553412    0.651322    11.00000   -1.50000
H26C  2    0.164709    0.561606    0.587221    11.00000   -1.50000
AFIX   0
C27   1    0.217354    0.468509    0.655302    11.00000    0.07336    0.04676 =
         0.05069   -0.01444    0.00343   -0.01096
AFIX 137
H27A  2    0.233698    0.464361    0.604586    11.00000   -1.50000
H27B  2    0.147269    0.458368    0.661717    11.00000   -1.50000
H27C  2    0.260997    0.445041    0.684996    11.00000   -1.50000
AFIX   0
C28   1    0.297878    0.800065    0.970834    11.00000    0.04550    0.02528 =
         0.02831    0.00100    0.00690    0.00228
C29   1    0.377400    0.788897    1.018896    11.00000    0.04956    0.03247 =
         0.02270   -0.00267    0.00307    0.00012
AFIX  43
H29   2    0.367740    0.798948    1.067503    11.00000   -1.20000
AFIX   0
C30   1    0.469114    0.764954    1.005044    11.00000    0.04140    0.02751 =
         0.02461    0.00172   -0.00126   -0.00681
C31   1    0.218020    0.836972    0.998931    11.00000    0.05908    0.04199 =
         0.03839   -0.00647    0.00615    0.01522
AFIX 137
H31A  2    0.164191    0.841115    0.962280    11.00000   -1.50000
H31B  2    0.247272    0.872461    1.010167    11.00000   -1.50000
H31C  2    0.190745    0.821303    1.042588    11.00000   -1.50000
AFIX   0
C32   1    0.548615    0.770442    1.064255    11.00000    0.05130    0.04709 =
         0.03110   -0.00543   -0.00773   -0.00468
AFIX 137
H32A  2    0.535408    0.744486    1.102655    11.00000   -1.50000
H32B  2    0.547422    0.807273    1.083737    11.00000   -1.50000
H32C  2    0.614578    0.763129    1.044776    11.00000   -1.50000
AFIX   0
C33   1    0.223241    0.808008    0.852505    11.00000    0.04700    0.02818 =
         0.02790    0.00078    0.00000    0.01021
C34   1    0.132166    0.783132    0.832805    11.00000    0.04085    0.03775 =
         0.04061    0.00292   -0.00052    0.01325
C35   1    0.066950    0.811189    0.786008    11.00000    0.05274    0.05466 =
         0.05690    0.00779   -0.01107    0.01820
AFIX  43
H35   2    0.004275    0.795488    0.772319    11.00000   -1.20000
AFIX   0
C36   1    0.091835    0.861225    0.759324    11.00000    0.07911    0.05645 =
         0.05427    0.01265   -0.01518    0.02784
AFIX  43
H36   2    0.046265    0.879736    0.727702    11.00000   -1.20000
AFIX   0
C37   1    0.182455    0.884507    0.778292    11.00000    0.09425    0.03648 =
         0.04540    0.01199   -0.00723    0.01286
AFIX  43
H37   2    0.198802    0.918962    0.759293    11.00000   -1.20000
AFIX   0
C38   1    0.250903    0.858458    0.824954    11.00000    0.07350    0.03066 =
         0.03375    0.00455   -0.00566    0.00272
C39   1    0.102654    0.728285    0.862020    11.00000    0.02979    0.04353 =
         0.06059    0.00940   -0.00544    0.00573
AFIX  13
H39   2    0.165969    0.707877    0.872976    11.00000   -1.20000
AFIX   0
C40   1    0.040898    0.694717    0.808025    11.00000    0.04401    0.05073 =
         0.07574   -0.00072   -0.00699    0.00238
AFIX 137
H40A  2   -0.025975    0.710658    0.801602    11.00000   -1.50000
H40B  2    0.034882    0.657619    0.825987    11.00000   -1.50000
H40C  2    0.074081    0.694294    0.761772    11.00000   -1.50000
AFIX   0
C41   1    0.047311    0.733070    0.931981    11.00000    0.04855    0.07814 =
         0.05830    0.01547   -0.00237   -0.00975
AFIX 137
H41A  2    0.090162    0.751420    0.968131    11.00000   -1.50000
H41B  2    0.030376    0.696856    0.949288    11.00000   -1.50000
H41C  2   -0.014262    0.754015    0.923598    11.00000   -1.50000
AFIX   0
C42   1    0.350198    0.885856    0.843238    11.00000    0.10044    0.03958 =
         0.05508    0.01986   -0.02151   -0.02106
AFIX  13
H42   2    0.390415    0.861121    0.875434    11.00000   -1.20000
AFIX   0
C43   1    0.410076    0.896481    0.775875    11.00000    0.09244    0.05024 =
         0.08004    0.02118   -0.00556   -0.01612
AFIX 137
H43A  2    0.421891    0.862200    0.751052    11.00000   -1.50000
H43B  2    0.474448    0.913100    0.789765    11.00000   -1.50000
H43C  2    0.372241    0.920948    0.743662    11.00000   -1.50000
AFIX   0
C44   1    0.335074    0.939265    0.883555    11.00000    0.20104    0.06417 =
         0.05790   -0.00664    0.00053   -0.05976
AFIX 137
H44A  2    0.294317    0.963852    0.853401    11.00000   -1.50000
H44B  2    0.400361    0.955924    0.894572    11.00000   -1.50000
H44C  2    0.300885    0.932129    0.928442    11.00000   -1.50000
AFIX   0
C45   1    0.589418    0.719178    0.933881    11.00000    0.02923    0.03797 =
         0.02921   -0.00281   -0.00128   -0.00582
C46   1    0.619109    0.669548    0.964196    11.00000    0.02973    0.04263 =
         0.03536   -0.00114   -0.00393   -0.00117
C47   1    0.717564    0.652542    0.953949    11.00000    0.03198    0.05524 =
         0.05325    0.00022   -0.00465    0.00283
AFIX  43
H47   2    0.739321    0.618787    0.973249    11.00000   -1.20000
AFIX   0
C48   1    0.783537    0.683723    0.916475    11.00000    0.02728    0.07290 =
         0.06488   -0.00419   -0.00048   -0.00187
AFIX  43
H48   2    0.850360    0.671661    0.910815    11.00000   -1.20000
AFIX   0
C49   1    0.752755    0.732483    0.887111    11.00000    0.03424    0.06837 =
         0.05441   -0.00138    0.00620   -0.01776
AFIX  43
H49   2    0.799036    0.753616    0.861388    11.00000   -1.20000
AFIX   0
C50   1    0.655517    0.751372    0.894333    11.00000    0.03654    0.04823 =
         0.03674   -0.00094   -0.00086   -0.01289
C51   1    0.551023    0.634566    1.008945    11.00000    0.03660    0.03789 =
         0.03997    0.00758   -0.00038    0.00415
AFIX  13
H51   2    0.484433    0.652904    1.010985    11.00000   -1.20000
AFIX   0
C52   1    0.535010    0.578950    0.974859    11.00000    0.04513    0.04071 =
         0.04936    0.00409   -0.00306   -0.00056
AFIX 137
H52A  2    0.504017    0.583162    0.926693    11.00000   -1.50000
H52B  2    0.491028    0.557358    1.004788    11.00000   -1.50000
H52C  2    0.599701    0.560609    0.971201    11.00000   -1.50000
AFIX   0
C53   1    0.592830    0.627546    1.086732    11.00000    0.07328    0.05047 =
         0.04180    0.00837   -0.00668    0.00050
AFIX 137
H53A  2    0.655970    0.607373    1.086194    11.00000   -1.50000
H53B  2    0.544328    0.607601    1.114989    11.00000   -1.50000
H53C  2    0.604738    0.663207    1.108406    11.00000   -1.50000
AFIX   0
C54   1    0.623166    0.805839    0.863514    11.00000    0.04990    0.04723 =
         0.04378    0.00652    0.00406   -0.01934
AFIX  13
H54   2    0.549271    0.803927    0.853365    11.00000   -1.20000
AFIX   0
C55   1    0.672433    0.819005    0.792430    11.00000    0.07598    0.07492 =
         0.05351    0.01530    0.01294   -0.02148
AFIX 137
H55A  2    0.744008    0.825865    0.801434    11.00000   -1.50000
H55B  2    0.640885    0.851231    0.770968    11.00000   -1.50000
H55C  2    0.663964    0.788351    0.759358    11.00000   -1.50000
AFIX   0
C56   1    0.641595    0.851663    0.917731    11.00000    0.08856    0.04855 =
         0.06051    0.00129    0.00394   -0.02168
AFIX 137
H56A  2    0.605364    0.844072    0.961619    11.00000   -1.50000
H56B  2    0.617753    0.885881    0.896780    11.00000   -1.50000
H56C  2    0.713465    0.854372    0.929503    11.00000   -1.50000
AFIX   0
C1S   1    0.868447    0.943207    1.050215    11.00000    0.24719    0.45002 =
         0.09663   -0.01402   -0.07951    0.06092
AFIX  33
H1S1  2    0.900864    0.967726    1.016691    11.00000   -1.50000
H1S2  2    0.795875    0.943546    1.040612    11.00000   -1.50000
H1S3  2    0.882960    0.955130    1.099728    11.00000   -1.50000
AFIX   0
C2S   1    0.906301    0.888911    1.040788    11.00000    0.11412    0.38615 =
         0.17009   -0.12837   -0.00012   -0.06900
AFIX  23
H2S1  2    0.979820    0.889061    1.049464    11.00000   -1.20000
H2S2  2    0.892773    0.877483    0.990374    11.00000   -1.20000
AFIX   0
C3S   1    0.859664    0.847997    1.091039    11.00000    0.12507    0.44902 =
         0.07307   -0.03907    0.01622    0.04732
AFIX  23
H3S1  2    0.872626    0.860288    1.141154    11.00000   -1.20000
H3S2  2    0.786207    0.848489    1.082062    11.00000   -1.20000
AFIX   0
C4S   1    0.893050    0.793525    1.085648    11.00000    0.14877    0.36828 =
         0.16514   -0.16985    0.05495   -0.03111
AFIX  23
H4S1  2    0.966602    0.792904    1.094090    11.00000   -1.20000
H4S2  2    0.879092    0.780855    1.035816    11.00000   -1.20000
AFIX   0
C5S   1    0.846872    0.754125    1.136524    11.00000    0.12802    0.33750 =
         0.10432   -0.05798   -0.02753    0.08336
AFIX  23
H5S1  2    0.863931    0.765598    1.186442    11.00000   -1.20000
H5S2  2    0.773113    0.756039    1.129913    11.00000   -1.20000
AFIX   0
C6S   1    0.877618    0.698613    1.128011    11.00000    0.18930    0.32734 =
         0.15387   -0.14328   -0.07941    0.12526
AFIX  33
H6S1  2    0.844067    0.675924    1.163134    11.00000   -1.50000
H6S2  2    0.859335    0.686309    1.079233    11.00000   -1.50000
H6S3  2    0.950345    0.695888    1.135881    11.00000   -1.50000

AFIX   0
HKLF    4


REM  p21c in P2(1)/c
REM R1 =  0.0274 for   11404 Fo > 4sig(Fo)  and  0.0323 for all   12771 data
REM    658 parameters refined using      0 restraints

END

WGHT      0.0326      2.2807

REM Highest difference peak  0.307,  deepest hole -0.350,  1-sigma level  0.042
Q1    1   0.9348  0.8438  1.0841  11.00000  0.05    0.31
Q2    1   0.2462  0.5857  0.8652  11.00000  0.05    0.30
Q3    1   0.1463  0.5907  0.9595  11.00000  0.05    0.23
Q4    1   0.8523  0.8599  1.0838  11.00000  0.05    0.22
Q5    1   0.9291  0.7529  1.1191  11.00000  0.05    0.22
Q6    1   0.6637  0.6640  0.9583  11.00000  0.05    0.22
Q7    1   0.3538  0.6809  0.8772  11.00000  0.05    0.22
Q8    1   0.3567  0.5425  0.8076  11.00000  0.05    0.22
Q9    1   0.5436  0.7308  0.9355  11.00000  0.05    0.22
Q10   1   0.3739  0.5647  0.7648  11.00000  0.05    0.21
Q11   1   0.8325  0.7215  1.1046  11.00000  0.05    0.21
Q12   1   0.1242  0.7548  0.8428  11.00000  0.05    0.21
Q13   1   0.3658  0.5415  0.6397  11.00000  0.05    0.21
Q14   1   0.4627  0.5693  0.7172  11.00000  0.05    0.21
Q15   1   0.3293  0.5772  0.8019  11.00000  0.05    0.21
Q16   1   0.5920  0.6559  0.9926  11.00000  0.05    0.20
Q17   1   0.4277  0.7873  1.0032  11.00000  0.05    0.20
Q18   1   0.3748  0.5508  0.6948  11.00000  0.05    0.20
Q19   1   0.5426  0.5910  0.7337  11.00000  0.05    0.20
Q20   1   0.3332  0.7860  0.9999  11.00000  0.05    0.20
Q21   1   0.8437  0.7100  1.1238  11.00000  0.05    0.19
Q22   1   0.0537  0.5118  0.8167  11.00000  0.05    0.19
Q23   1   0.2529  0.6330  1.0438  11.00000  0.05    0.19
Q24   1   0.0383  0.5505  0.8565  11.00000  0.05    0.19
Q25   1   0.1154  0.5952  1.0117  11.00000  0.05    0.19
Q26   1   0.3350  0.7635  0.8953  11.00000  0.05    0.19
Q27   1   0.2973  0.8721  0.8320  11.00000  0.05    0.18
Q28   1   0.2010  0.5969  1.0100  11.00000  0.05    0.18
Q29   1   0.6151  0.7326  0.9037  11.00000  0.05    0.18
Q30   1   0.6083  0.6986  0.9590  11.00000  0.05    0.18
;
_shelx_res_checksum              20603
####################################################################### 
# 
# This file contains crystal structure data downloaded from the 
# Cambridge Structural Database (CSD) hosted by the Cambridge 
# Crystallographic Data Centre (CCDC).
# 
# Full information about CCDC data access policies and citation 
# guidelines are available at http://www.ccdc.cam.ac.uk/access/V1 
# 
# Audit and citation data items may have been added by the CCDC. 
# Please retain this information to preserve the provenance of 
# this file and to allow appropriate attribution of the data. 
# 
#######################################################################

data_LS046
_database_code_depnum_ccdc_archive 'CCDC 2409897'
loop_
_audit_author_name
_audit_author_address
'Jose Goicoechea'
;Indiana University
United States of America
;
_audit_update_record             
;
2024-12-12 deposited with the CCDC.	2025-03-17 downloaded from the CCDC.
;

_audit_creation_method           SHELXL-2018/1
_shelx_SHELXL_version_number     2018/1
_chemical_name_systematic        
;
 {[{N(2,6-iPr-C6H3)}2(CMe)2CH]GaP[As{N(2,6-iPr-C6H3)}2(CH2)2]CS2}2*3.5pent
;
_contact_author_fax              '+1 (812) 855-8300'
_chemical_name_common            .
_chemical_melting_point          .
_chemical_formula_moiety         'C112 H158 As2 Ga2 N8 P2 S4, 3.5(C5 H12)'
_chemical_formula_sum            'C129.50 H200 As2 Ga2 N8 P2 S4'
_chemical_formula_weight         2348.42

loop_
_atom_type_symbol
_atom_type_description
_atom_type_scat_dispersion_real
_atom_type_scat_dispersion_imag
_atom_type_scat_source
C C 0.0181 0.0091 'International Tables Vol C Tables 4.2.6.8 and 6.1.1.4'
H H 0.0000 0.0000 'International Tables Vol C Tables 4.2.6.8 and 6.1.1.4'
N N 0.0311 0.0180 'International Tables Vol C Tables 4.2.6.8 and 6.1.1.4'
P P 0.2955 0.4335 'International Tables Vol C Tables 4.2.6.8 and 6.1.1.4'
S S 0.3331 0.5567 'International Tables Vol C Tables 4.2.6.8 and 6.1.1.4'
Ga Ga -1.2846 0.7763 'International Tables Vol C Tables 4.2.6.8 and 6.1.1.4'
As As -0.9300 1.0051 'International Tables Vol C Tables 4.2.6.8 and 6.1.1.4'

_space_group_crystal_system      triclinic
_space_group_IT_number           2
_space_group_name_H-M_alt        'P -1'
_space_group_name_Hall           '-P 1'

_shelx_space_group_comment       
;
The symmetry employed for this shelxl refinement is uniquely defined
by the following loop, which should always be used as a source of
symmetry information in preference to the above space-group names.
They are only intended as comments.
;

loop_
_space_group_symop_operation_xyz
'x, y, z'
'-x, -y, -z'

_cell_length_a                   18.1433(4)
_cell_length_b                   18.6339(4)
_cell_length_c                   20.1323(5)
_cell_angle_alpha                77.529(2)
_cell_angle_beta                 85.250(2)
_cell_angle_gamma                79.331(2)
_cell_volume                     6524.4(3)
_cell_formula_units_Z            2
_cell_measurement_temperature    150(2)
_cell_measurement_reflns_used    42243
_cell_measurement_theta_min      3.3890
_cell_measurement_theta_max      76.0900

_exptl_crystal_description       block
_exptl_crystal_colour            orange
_exptl_crystal_density_meas      .
_exptl_crystal_density_method    .
_exptl_crystal_density_diffrn    1.195
_exptl_crystal_F_000             2510
_exptl_transmission_factor_min   .
_exptl_transmission_factor_max   .
_exptl_crystal_size_max          0.120
_exptl_crystal_size_mid          0.080
_exptl_crystal_size_min          0.080
_exptl_absorpt_coefficient_mu    2.261
_shelx_estimated_absorpt_T_min   0.773
_shelx_estimated_absorpt_T_max   0.840
_exptl_absorpt_correction_type   multi-scan
_exptl_absorpt_correction_T_min  0.91710
_exptl_absorpt_correction_T_max  1.00000
_exptl_absorpt_process_details   
;
CrysAlisPro 1.171.42.72a (Rigaku Oxford Diffraction, 2022)
Empirical absorption correction using spherical harmonics,
implemented in SCALE3 ABSPACK scaling algorithm.
;
_exptl_absorpt_special_details   .

_diffrn_ambient_temperature      150(2)
_diffrn_radiation_wavelength     1.54184
_diffrn_radiation_type           CuK\a
_diffrn_source                   'micro-focus sealed X-ray tube'
_diffrn_source_type              'SuperNova (Cu) X-ray Source'
_diffrn_measurement_device       'four-circle diffractometer'
_diffrn_measurement_device_type  'SuperNova, Dual, Cu at home/near, Atlas'
_diffrn_measurement_method       '\w scans'
_diffrn_detector                 'CCD plate'
_diffrn_detector_type            Atlas
_diffrn_detector_area_resol_mean 10.4102
_diffrn_reflns_number            162857
_diffrn_reflns_av_unetI/netI     0.0387
_diffrn_reflns_av_R_equivalents  0.0653
_diffrn_reflns_limit_h_min       -22
_diffrn_reflns_limit_h_max       22
_diffrn_reflns_limit_k_min       -23
_diffrn_reflns_limit_k_max       23
_diffrn_reflns_limit_l_min       -25
_diffrn_reflns_limit_l_max       25
_diffrn_reflns_theta_min         2.978
_diffrn_reflns_theta_max         76.592
_diffrn_reflns_theta_full        67.684
_diffrn_measured_fraction_theta_max 0.984
_diffrn_measured_fraction_theta_full 1.000
_diffrn_reflns_Laue_measured_fraction_max 0.984
_diffrn_reflns_Laue_measured_fraction_full 1.000
_diffrn_reflns_point_group_measured_fraction_max 0.984
_diffrn_reflns_point_group_measured_fraction_full 1.000
_reflns_number_total             27016
_reflns_number_gt                21168
_reflns_threshold_expression     'I > 2\s(I)'
_reflns_Friedel_coverage         0.000
_reflns_Friedel_fraction_max     .
_reflns_Friedel_fraction_full    .

_reflns_special_details          
;
 Reflections were merged by SHELXL according to the crystal
 class for the calculation of statistics and refinement.
 
 _reflns_Friedel_fraction is defined as the number of unique
 Friedel pairs measured divided by the number that would be
 possible theoretically, ignoring centric projections and
 systematic absences.
;

_computing_data_collection       'CrysAlisPro 1.171.42.72a (Rigaku OD, 2022)'
_computing_cell_refinement       'CrysAlisPro 1.171.42.72a (Rigaku OD, 2022)'
_computing_data_reduction        'CrysAlisPro 1.171.42.72a (Rigaku OD, 2022)'
_computing_structure_solution    'SUPERFLIP (Palatinus & Chapuis, 2007)'
_computing_structure_refinement  'SHELXL-2018/1 (Sheldrick, 2018)'
_computing_molecular_graphics    .
_computing_publication_material  .
_refine_special_details          .

_refine_ls_structure_factor_coef Fsqd
_refine_ls_matrix_type           full
_refine_ls_weighting_scheme      calc
_refine_ls_weighting_details     
'w=1/[\s^2^(Fo^2^)+(0.0624P)^2^+3.7651P] where P=(Fo^2^+2Fc^2^)/3'
_atom_sites_solution_primary     .
_atom_sites_solution_secondary   .
_atom_sites_solution_hydrogens   geom
_refine_ls_hydrogen_treatment    constr
_refine_ls_extinction_method     none
_refine_ls_extinction_coef       .
_refine_ls_number_reflns         27016
_refine_ls_number_parameters     1351
_refine_ls_number_restraints     14
_refine_ls_R_factor_all          0.0593
_refine_ls_R_factor_gt           0.0420
_refine_ls_wR_factor_ref         0.1183
_refine_ls_wR_factor_gt          0.1054
_refine_ls_goodness_of_fit_ref   1.017
_refine_ls_restrained_S_all      1.017
_refine_ls_shift/su_max          0.002
_refine_ls_shift/su_mean         0.000

loop_
_atom_site_label
_atom_site_type_symbol
_atom_site_fract_x
_atom_site_fract_y
_atom_site_fract_z
_atom_site_U_iso_or_equiv
_atom_site_adp_type
_atom_site_occupancy
_atom_site_site_symmetry_order
_atom_site_calc_flag
_atom_site_refinement_flags_posn
_atom_site_refinement_flags_adp
_atom_site_refinement_flags_occupancy
_atom_site_disorder_assembly
_atom_site_disorder_group
As1 As 0.55117(2) 0.77222(2) 0.12608(2) 0.02671(7) Uani 1 1 d . . . . .
N1 N 0.60155(12) 0.77930(12) 0.04142(11) 0.0296(4) Uani 1 1 d . . . . .
N2 N 0.51265(12) 0.87359(12) 0.09779(11) 0.0315(4) Uani 1 1 d . . . . .
Ga1 Ga 0.65499(2) 0.74692(2) 0.30595(2) 0.02539(7) Uani 1 1 d . . . . .
N3 N 0.72171(13) 0.80705(12) 0.33534(11) 0.0309(4) Uani 1 1 d . . . . .
N4 N 0.57486(13) 0.76312(12) 0.37503(11) 0.0310(4) Uani 1 1 d . . . . .
P1 P 0.65753(4) 0.78031(3) 0.18623(3) 0.02689(12) Uani 1 1 d . . . . .
S1 S 0.71104(4) 0.67425(4) 0.16954(3) 0.03601(15) Uani 1 1 d . . . . .
S2 S 0.68974(4) 0.62295(3) 0.32722(3) 0.03079(13) Uani 1 1 d . . . . .
As2 As 0.76905(2) 0.29085(2) 0.31360(2) 0.02595(6) Uani 1 1 d . . . . .
N5 N 0.67396(11) 0.34292(13) 0.32614(11) 0.0294(4) Uani 1 1 d . . . . .
N6 N 0.77184(12) 0.26068(13) 0.40903(11) 0.0307(4) Uani 1 1 d . . . . .
Ga2 Ga 0.88938(2) 0.41944(2) 0.19390(2) 0.02386(7) Uani 1 1 d . . . . .
N7 N 0.99050(11) 0.44651(12) 0.18519(10) 0.0264(4) Uani 1 1 d . . . . .
N8 N 0.90610(11) 0.36170(11) 0.12288(10) 0.0257(4) Uani 1 1 d . . . . .
P2 P 0.85586(3) 0.37524(3) 0.30650(3) 0.02459(12) Uani 1 1 d . . . . .
S3 S 0.80026(4) 0.52052(3) 0.16203(3) 0.02971(13) Uani 1 1 d . . . . .
S4 S 0.79686(4) 0.47907(3) 0.32132(3) 0.02854(12) Uani 1 1 d . . . . .
C1 C 0.72458(14) 0.60618(14) 0.24699(12) 0.0260(5) Uani 1 1 d . . . . .
C2 C 0.76705(13) 0.53979(13) 0.24207(12) 0.0252(5) Uani 1 1 d . . . . .
C3 C 0.61018(15) 0.85647(15) 0.01241(14) 0.0346(6) Uani 1 1 d . . . . .
H3A H 0.619573 0.863534 -0.037536 0.042 Uiso 1 1 calc R U . . .
H3B H 0.653008 0.869112 0.032311 0.042 Uiso 1 1 calc R U . . .
C4 C 0.53823(16) 0.90540(16) 0.02903(14) 0.0365(6) Uani 1 1 d . . . . .
H4A H 0.546943 0.956834 0.026513 0.044 Uiso 1 1 calc R U . . .
H4B H 0.499915 0.907123 -0.003811 0.044 Uiso 1 1 calc R U . . .
C5 C 0.63631(14) 0.72035(14) 0.00814(12) 0.0287(5) Uani 1 1 d . . . . .
C6 C 0.71278(15) 0.71358(15) -0.01302(13) 0.0334(5) Uani 1 1 d . . . . .
C7 C 0.74252(17) 0.66055(18) -0.05225(15) 0.0417(7) Uani 1 1 d . . . . .
H7 H 0.793418 0.657166 -0.068646 0.050 Uiso 1 1 calc R U . . .
C8 C 0.69927(19) 0.61303(19) -0.06759(17) 0.0482(8) Uani 1 1 d . . . . .
H8 H 0.720355 0.577378 -0.094282 0.058 Uiso 1 1 calc R U . . .
C9 C 0.62567(19) 0.61765(18) -0.04405(16) 0.0457(7) Uani 1 1 d . . . . .
H9 H 0.596809 0.583498 -0.053158 0.055 Uiso 1 1 calc R U . . .
C10 C 0.59231(16) 0.67141(17) -0.00702(14) 0.0364(6) Uani 1 1 d . . . . .
C11 C 0.76618(15) 0.76008(16) 0.00444(14) 0.0348(6) Uani 1 1 d . . . . .
H11 H 0.741588 0.784840 0.041925 0.042 Uiso 1 1 calc R U . . .
C12 C 0.84084(16) 0.71231(19) 0.02960(16) 0.0440(7) Uani 1 1 d . . . . .
H12A H 0.873401 0.744440 0.040222 0.066 Uiso 1 1 calc R U . . .
H12B H 0.831216 0.675429 0.070633 0.066 Uiso 1 1 calc R U . . .
H12C H 0.865572 0.686548 -0.005981 0.066 Uiso 1 1 calc R U . . .
C13 C 0.78276(19) 0.8213(2) -0.05632(17) 0.0497(8) Uani 1 1 d . . . . .
H13A H 0.817255 0.849927 -0.043078 0.075 Uiso 1 1 calc R U . . .
H13B H 0.805807 0.798402 -0.094218 0.075 Uiso 1 1 calc R U . . .
H13C H 0.735825 0.854620 -0.070484 0.075 Uiso 1 1 calc R U . . .
C14 C 0.50836(17) 0.6787(2) 0.01033(16) 0.0454(7) Uani 1 1 d . . . . .
H14 H 0.497982 0.701108 0.051724 0.054 Uiso 1 1 calc R U . . .
C15 C 0.4799(2) 0.6038(2) 0.0268(2) 0.0629(10) Uani 1 1 d . . . . .
H15A H 0.425668 0.612579 0.037492 0.094 Uiso 1 1 calc R U . . .
H15B H 0.490170 0.579910 -0.012553 0.094 Uiso 1 1 calc R U . . .
H15C H 0.505598 0.571310 0.066139 0.094 Uiso 1 1 calc R U . . .
C16 C 0.4654(2) 0.7327(2) -0.0476(2) 0.0605(9) Uani 1 1 d . . . . .
H16A H 0.411367 0.737312 -0.036315 0.091 Uiso 1 1 calc R U . . .
H16B H 0.480366 0.781728 -0.053858 0.091 Uiso 1 1 calc R U . . .
H16C H 0.476920 0.713736 -0.089692 0.091 Uiso 1 1 calc R U . . .
C17 C 0.44559(15) 0.91390(15) 0.12360(13) 0.0326(5) Uani 1 1 d . . . . .
C18 C 0.45254(16) 0.96500(16) 0.16400(15) 0.0380(6) Uani 1 1 d . . . . .
C19 C 0.38762(19) 1.00512(18) 0.18922(17) 0.0484(7) Uani 1 1 d . . . . .
H19 H 0.391801 1.039019 0.217274 0.058 Uiso 1 1 calc R U . . .
C20 C 0.31720(19) 0.9964(2) 0.17409(19) 0.0543(9) Uani 1 1 d . . . . .
H20 H 0.273427 1.023736 0.192036 0.065 Uiso 1 1 calc R U . . .
C21 C 0.31101(18) 0.9482(2) 0.13312(18) 0.0520(8) Uani 1 1 d . . . . .
H21 H 0.262449 0.942961 0.122627 0.062 Uiso 1 1 calc R U . . .
C22 C 0.37399(16) 0.90655(18) 0.10625(15) 0.0403(6) Uani 1 1 d . . . . .
C23 C 0.52919(18) 0.97895(19) 0.17875(17) 0.0463(7) Uani 1 1 d . . . . .
H23 H 0.568011 0.953299 0.149485 0.056 Uiso 1 1 calc R U . . .
C24 C 0.5476(2) 0.9479(2) 0.2519(2) 0.0613(9) Uani 1 1 d . . . . .
H24A H 0.597097 0.957841 0.259633 0.092 Uiso 1 1 calc R U . . .
H24B H 0.509627 0.971785 0.281512 0.092 Uiso 1 1 calc R U . . .
H24C H 0.548182 0.893992 0.262340 0.092 Uiso 1 1 calc R U . . .
C25 C 0.5331(2) 1.0632(2) 0.16141(19) 0.0607(9) Uani 1 1 d . . . . .
H25A H 0.521102 1.083581 0.113710 0.091 Uiso 1 1 calc R U . . .
H25B H 0.496857 1.089033 0.190962 0.091 Uiso 1 1 calc R U . . .
H25C H 0.583820 1.070276 0.168559 0.091 Uiso 1 1 calc R U . . .
C26 C 0.36294(19) 0.8593(2) 0.05629(17) 0.0492(8) Uani 1 1 d . . . . .
H26 H 0.413470 0.832824 0.043409 0.059 Uiso 1 1 calc R U . . .
C27 C 0.3143(3) 0.8005(3) 0.0863(2) 0.0801(14) Uani 1 1 d . . . . .
H27A H 0.309132 0.771776 0.051997 0.120 Uiso 1 1 calc R U . . .
H27B H 0.338083 0.766804 0.126081 0.120 Uiso 1 1 calc R U . . .
H27C H 0.264629 0.824991 0.100082 0.120 Uiso 1 1 calc R U . . .
C28 C 0.3289(2) 0.9088(2) -0.00861(19) 0.0605(9) Uani 1 1 d . . . . .
H28A H 0.322100 0.877579 -0.040269 0.091 Uiso 1 1 calc R U . . .
H28B H 0.280102 0.937124 0.002906 0.091 Uiso 1 1 calc R U . . .
H28C H 0.362581 0.943536 -0.030036 0.091 Uiso 1 1 calc R U . . .
C29 C 0.69287(18) 0.85821(15) 0.37193(14) 0.0381(6) Uani 1 1 d . . . . .
C30 C 0.61977(18) 0.86823(15) 0.39905(14) 0.0385(6) Uani 1 1 d . . . . .
H30 H 0.603867 0.912874 0.415656 0.046 Uiso 1 1 calc R U . . .
C31 C 0.56644(17) 0.82185(15) 0.40528(14) 0.0363(6) Uani 1 1 d . . . . .
C32 C 0.7417(2) 0.90925(18) 0.38825(18) 0.0495(8) Uani 1 1 d . . . . .
H32A H 0.712062 0.943216 0.415278 0.074 Uiso 1 1 calc R U . . .
H32B H 0.784181 0.879275 0.414245 0.074 Uiso 1 1 calc R U . . .
H32C H 0.760548 0.938286 0.345791 0.074 Uiso 1 1 calc R U . . .
C33 C 0.4965(2) 0.84041(19) 0.44851(17) 0.0496(8) Uani 1 1 d . . . . .
H33A H 0.499410 0.884540 0.466620 0.074 Uiso 1 1 calc R U . . .
H33B H 0.452444 0.850651 0.420707 0.074 Uiso 1 1 calc R U . . .
H33C H 0.492195 0.798123 0.486320 0.074 Uiso 1 1 calc R U . . .
C34 C 0.80298(15) 0.79702(15) 0.32027(14) 0.0340(6) Uani 1 1 d . . . . .
C35 C 0.84932(17) 0.74551(17) 0.36783(15) 0.0395(6) Uani 1 1 d . . . . .
C36 C 0.92680(19) 0.74418(19) 0.35949(18) 0.0496(8) Uani 1 1 d . . . . .
H36 H 0.959087 0.710554 0.391470 0.059 Uiso 1 1 calc R U . . .
C37 C 0.95719(19) 0.7906(2) 0.3059(2) 0.0549(9) Uani 1 1 d . . . . .
H37 H 1.009775 0.790323 0.302092 0.066 Uiso 1 1 calc R U . . .
C38 C 0.91119(18) 0.83744(19) 0.25785(18) 0.0478(7) Uani 1 1 d . . . . .
H38 H 0.933084 0.867507 0.219903 0.057 Uiso 1 1 calc R U . . .
C39 C 0.83307(17) 0.84211(16) 0.26321(15) 0.0390(6) Uani 1 1 d . . . . .
C40 C 0.81825(18) 0.69385(18) 0.42802(15) 0.0433(7) Uani 1 1 d . . . . .
H40 H 0.766855 0.689372 0.416767 0.052 Uiso 1 1 calc R U . . .
C41 C 0.8648(2) 0.6150(2) 0.4412(2) 0.0610(9) Uani 1 1 d . . . . .
H41A H 0.842520 0.583928 0.480411 0.092 Uiso 1 1 calc R U . . .
H41B H 0.865365 0.593290 0.400898 0.092 Uiso 1 1 calc R U . . .
H41C H 0.916320 0.617539 0.450554 0.092 Uiso 1 1 calc R U . . .
C42 C 0.8098(3) 0.7261(2) 0.49270(18) 0.0686(11) Uani 1 1 d . . . . .
H42A H 0.789630 0.691243 0.530424 0.103 Uiso 1 1 calc R U . . .
H42B H 0.858947 0.733548 0.504017 0.103 Uiso 1 1 calc R U . . .
H42C H 0.775380 0.773952 0.485010 0.103 Uiso 1 1 calc R U . . .
C43 C 0.78650(18) 0.89534(16) 0.20767(16) 0.0414(6) Uani 1 1 d . . . . .
H43 H 0.732725 0.889951 0.218234 0.050 Uiso 1 1 calc R U . . .
C44 C 0.8095(2) 0.8750(2) 0.13810(17) 0.0501(8) Uani 1 1 d . . . . .
H44A H 0.778892 0.909905 0.103071 0.075 Uiso 1 1 calc R U . . .
H44B H 0.862604 0.878142 0.127345 0.075 Uiso 1 1 calc R U . . .
H44C H 0.801568 0.824123 0.139426 0.075 Uiso 1 1 calc R U . . .
C45 C 0.7925(3) 0.9772(2) 0.2039(2) 0.0641(10) Uani 1 1 d . . . . .
H45A H 0.761589 1.009104 0.167520 0.096 Uiso 1 1 calc R U . . .
H45B H 0.774660 0.991057 0.247487 0.096 Uiso 1 1 calc R U . . .
H45C H 0.844918 0.983739 0.194341 0.096 Uiso 1 1 calc R U . . .
C46 C 0.52784(15) 0.70722(15) 0.40147(14) 0.0331(5) Uani 1 1 d . . . . .
C47 C 0.55109(17) 0.65263(15) 0.45948(14) 0.0366(6) Uani 1 1 d . . . . .
C48 C 0.50463(18) 0.60084(16) 0.48677(15) 0.0412(7) Uani 1 1 d . . . . .
H48 H 0.519696 0.563104 0.525419 0.049 Uiso 1 1 calc R U . . .
C49 C 0.43674(18) 0.60331(17) 0.45856(16) 0.0437(7) Uani 1 1 d . . . . .
H49 H 0.405000 0.568449 0.478514 0.052 Uiso 1 1 calc R U . . .
C50 C 0.41569(17) 0.65677(18) 0.40135(17) 0.0439(7) Uani 1 1 d . . . . .
H50 H 0.369475 0.657866 0.381829 0.053 Uiso 1 1 calc R U . . .
C51 C 0.46050(17) 0.70904(17) 0.37159(16) 0.0406(6) Uani 1 1 d . . . . .
C52 C 0.6223(2) 0.64997(18) 0.49519(16) 0.0451(7) Uani 1 1 d . . . . .
H52 H 0.654251 0.682034 0.463584 0.054 Uiso 1 1 calc R U . . .
C53 C 0.6680(2) 0.57133(19) 0.51303(17) 0.0518(8) Uani 1 1 d . . . . .
H53A H 0.713215 0.572794 0.535880 0.078 Uiso 1 1 calc R U . . .
H53B H 0.637623 0.538486 0.543393 0.078 Uiso 1 1 calc R U . . .
H53C H 0.682577 0.552294 0.471249 0.078 Uiso 1 1 calc R U . . .
C54 C 0.6042(3) 0.6820(2) 0.56013(19) 0.0656(11) Uani 1 1 d . . . . .
H54A H 0.650895 0.679770 0.582334 0.098 Uiso 1 1 calc R U . . .
H54B H 0.578926 0.734013 0.548104 0.098 Uiso 1 1 calc R U . . .
H54C H 0.571286 0.652679 0.591302 0.098 Uiso 1 1 calc R U . . .
C55 C 0.4341(2) 0.7658(2) 0.3085(2) 0.0606(10) Uani 1 1 d . . . . .
H55 H 0.475093 0.795085 0.290587 0.073 Uiso 1 1 calc R U . . .
C56 C 0.4176(2) 0.7273(3) 0.2537(2) 0.0727(12) Uani 1 1 d . . . . .
H56A H 0.400642 0.764810 0.213334 0.109 Uiso 1 1 calc R U . . .
H56B H 0.463220 0.694560 0.241576 0.109 Uiso 1 1 calc R U . . .
H56C H 0.378188 0.697503 0.270775 0.109 Uiso 1 1 calc R U . . .
C57 C 0.3637(3) 0.8201(3) 0.3245(3) 0.0950(17) Uani 1 1 d . . . . .
H57A H 0.348049 0.856065 0.282738 0.142 Uiso 1 1 calc R U . . .
H57B H 0.323112 0.792211 0.342559 0.142 Uiso 1 1 calc R U . . .
H57C H 0.374832 0.846852 0.358342 0.142 Uiso 1 1 calc R U . . .
C58 C 0.66005(15) 0.35378(16) 0.39703(13) 0.0329(5) Uani 1 1 d . . . . .
H58A H 0.605519 0.360525 0.408970 0.039 Uiso 1 1 calc R U . . .
H58B H 0.678909 0.398810 0.402044 0.039 Uiso 1 1 calc R U . . .
C59 C 0.70061(15) 0.28533(16) 0.44363(13) 0.0336(5) Uani 1 1 d . . . . .
H59A H 0.709823 0.297674 0.487311 0.040 Uiso 1 1 calc R U . . .
H59B H 0.669854 0.245274 0.453297 0.040 Uiso 1 1 calc R U . . .
C60 C 0.61114(14) 0.34015(16) 0.28805(13) 0.0306(5) Uani 1 1 d . . . . .
C61 C 0.56734(15) 0.40828(17) 0.25806(14) 0.0347(6) Uani 1 1 d . . . . .
C62 C 0.50635(17) 0.4068(2) 0.22041(17) 0.0463(7) Uani 1 1 d . . . . .
H62 H 0.475949 0.452291 0.200288 0.056 Uiso 1 1 calc R U . . .
C63 C 0.48991(19) 0.3396(2) 0.21221(19) 0.0538(9) Uani 1 1 d . . . . .
H63 H 0.449339 0.339349 0.185354 0.065 Uiso 1 1 calc R U . . .
C64 C 0.53201(18) 0.2734(2) 0.24276(17) 0.0475(7) Uani 1 1 d . . . . .
H64 H 0.519820 0.227772 0.236951 0.057 Uiso 1 1 calc R U . . .
C65 C 0.59244(15) 0.27171(17) 0.28223(14) 0.0362(6) Uani 1 1 d . . . . .
C66 C 0.58123(15) 0.48297(16) 0.26847(14) 0.0348(6) Uani 1 1 d . . . . .
H66 H 0.633940 0.476170 0.282865 0.042 Uiso 1 1 calc R U . . .
C67 C 0.57168(18) 0.54522(19) 0.20468(16) 0.0452(7) Uani 1 1 d . . . . .
H67A H 0.581456 0.591467 0.215182 0.068 Uiso 1 1 calc R U . . .
H67B H 0.607184 0.531098 0.168392 0.068 Uiso 1 1 calc R U . . .
H67C H 0.520272 0.552936 0.189647 0.068 Uiso 1 1 calc R U . . .
C68 C 0.52817(19) 0.50879(19) 0.32543(16) 0.0470(7) Uani 1 1 d . . . . .
H68A H 0.537800 0.556956 0.331522 0.071 Uiso 1 1 calc R U . . .
H68B H 0.475999 0.514059 0.313156 0.071 Uiso 1 1 calc R U . . .
H68C H 0.536831 0.471821 0.367987 0.071 Uiso 1 1 calc R U . . .
C69 C 0.63000(16) 0.19588(16) 0.32095(15) 0.0370(6) Uani 1 1 d . . . . .
H69 H 0.668902 0.204665 0.349278 0.044 Uiso 1 1 calc R U . . .
C70 C 0.6696(2) 0.1453(2) 0.2737(2) 0.0569(9) Uani 1 1 d . . . . .
H70A H 0.692730 0.097459 0.300997 0.085 Uiso 1 1 calc R U . . .
H70B H 0.632977 0.136774 0.244382 0.085 Uiso 1 1 calc R U . . .
H70C H 0.708511 0.169196 0.245494 0.085 Uiso 1 1 calc R U . . .
C71 C 0.5730(2) 0.1573(2) 0.3694(2) 0.0628(10) Uani 1 1 d . . . . .
H71A H 0.598057 0.108713 0.393785 0.094 Uiso 1 1 calc R U . . .
H71B H 0.551653 0.188346 0.402160 0.094 Uiso 1 1 calc R U . . .
H71C H 0.532737 0.150108 0.343139 0.094 Uiso 1 1 calc R U . . .
C72 C 0.83727(15) 0.22690(15) 0.44559(13) 0.0318(5) Uani 1 1 d . . . . .
C73 C 0.86977(16) 0.26605(16) 0.48568(14) 0.0348(6) Uani 1 1 d . . . . .
C74 C 0.9320(2) 0.2290(2) 0.52226(19) 0.0519(8) Uani 1 1 d . . . . .
H74 H 0.952811 0.254249 0.550465 0.062 Uiso 1 1 calc R U . . .
C75 C 0.9646(2) 0.1569(2) 0.5191(2) 0.0640(11) Uani 1 1 d . . . . .
H75 H 1.008069 0.133355 0.543762 0.077 Uiso 1 1 calc R U . . .
C76 C 0.9338(2) 0.11942(19) 0.4800(2) 0.0548(9) Uani 1 1 d . . . . .
H76 H 0.956604 0.069817 0.477530 0.066 Uiso 1 1 calc R U . . .
C77 C 0.86974(17) 0.15219(16) 0.44358(16) 0.0399(6) Uani 1 1 d . . . . .
C78 C 0.83989(17) 0.34620(16) 0.49012(14) 0.0372(6) Uani 1 1 d . . . . .
H78 H 0.800426 0.366631 0.455894 0.045 Uiso 1 1 calc R U . . .
C79 C 0.90104(18) 0.39529(18) 0.47441(16) 0.0438(7) Uani 1 1 d . . . . .
H79A H 0.878991 0.446552 0.477936 0.066 Uiso 1 1 calc R U . . .
H79B H 0.940664 0.375860 0.507106 0.066 Uiso 1 1 calc R U . . .
H79C H 0.922453 0.394790 0.428164 0.066 Uiso 1 1 calc R U . . .
C80 C 0.8033(2) 0.3515(2) 0.56150(17) 0.0567(9) Uani 1 1 d . . . . .
H80A H 0.784391 0.403886 0.563115 0.085 Uiso 1 1 calc R U . . .
H80B H 0.761593 0.323472 0.570561 0.085 Uiso 1 1 calc R U . . .
H80C H 0.840743 0.330408 0.596026 0.085 Uiso 1 1 calc R U . . .
C81 C 0.83160(19) 0.10620(16) 0.40688(17) 0.0438(7) Uani 1 1 d . . . . .
H81 H 0.814362 0.138584 0.362622 0.053 Uiso 1 1 calc R U . . .
C82 C 0.7625(2) 0.08437(19) 0.4491(2) 0.0524(8) Uani 1 1 d . . . . .
H82A H 0.738030 0.054889 0.425573 0.079 Uiso 1 1 calc R U . . .
H82B H 0.777654 0.054676 0.493756 0.079 Uiso 1 1 calc R U . . .
H82C H 0.727390 0.129514 0.455049 0.079 Uiso 1 1 calc R U . . .
C83 C 0.8831(2) 0.03613(19) 0.3913(2) 0.0566(9) Uani 1 1 d . . . . .
H83A H 0.927469 0.050388 0.364143 0.085 Uiso 1 1 calc R U . . .
H83B H 0.898830 0.002263 0.434046 0.085 Uiso 1 1 calc R U . . .
H83C H 0.855931 0.010988 0.365671 0.085 Uiso 1 1 calc R U . . .
C84 C 1.02989(14) 0.44954(14) 0.12655(13) 0.0292(5) Uani 1 1 d . . . . .
C85 C 1.00944(14) 0.42271(14) 0.07183(13) 0.0287(5) Uani 1 1 d . . . . .
H85 H 1.034738 0.437834 0.029277 0.034 Uiso 1 1 calc R U . . .
C86 C 0.95693(14) 0.37684(14) 0.07186(12) 0.0276(5) Uani 1 1 d . . . . .
C87 C 1.10216(15) 0.48067(17) 0.11702(15) 0.0378(6) Uani 1 1 d . . . . .
H87A H 1.124096 0.478905 0.071129 0.057 Uiso 1 1 calc R U . . .
H87B H 1.091727 0.532479 0.122948 0.057 Uiso 1 1 calc R U . . .
H87C H 1.137525 0.450814 0.150802 0.057 Uiso 1 1 calc R U . . .
C88 C 0.95976(15) 0.34110(16) 0.01108(13) 0.0342(6) Uani 1 1 d . . . . .
H88A H 0.999439 0.357429 -0.021615 0.051 Uiso 1 1 calc R U . . .
H88B H 0.970345 0.286702 0.025938 0.051 Uiso 1 1 calc R U . . .
H88C H 0.911321 0.355939 -0.010583 0.051 Uiso 1 1 calc R U . . .
C89 C 1.01921(14) 0.46679(15) 0.24252(13) 0.0305(5) Uani 1 1 d . . . . .
C90 C 1.05183(15) 0.40857(16) 0.29420(14) 0.0348(6) Uani 1 1 d . . . . .
C91 C 1.07730(18) 0.42801(19) 0.35059(16) 0.0449(7) Uani 1 1 d . . . . .
H91 H 1.099575 0.389854 0.386134 0.054 Uiso 1 1 calc R U . . .
C92 C 1.07055(19) 0.5018(2) 0.35534(16) 0.0481(8) Uani 1 1 d . . . . .
H92 H 1.087866 0.513854 0.394137 0.058 Uiso 1 1 calc R U . . .
C93 C 1.03901(17) 0.55766(18) 0.30442(15) 0.0414(6) Uani 1 1 d . . . . .
H93 H 1.035074 0.608144 0.308344 0.050 Uiso 1 1 calc R U . . .
C94 C 1.01244(15) 0.54183(16) 0.24664(14) 0.0339(6) Uani 1 1 d . . . . .
C95 C 1.06072(16) 0.32665(16) 0.28962(15) 0.0379(6) Uani 1 1 d . . . . .
H95 H 1.015608 0.321203 0.266998 0.045 Uiso 1 1 calc R U . . .
C96 C 1.0629(2) 0.27327(19) 0.35894(18) 0.0568(9) Uani 1 1 d . . . . .
H96A H 1.068663 0.221867 0.352434 0.085 Uiso 1 1 calc R U . . .
H96B H 1.105406 0.278402 0.383557 0.085 Uiso 1 1 calc R U . . .
H96C H 1.016057 0.285300 0.385291 0.085 Uiso 1 1 calc R U . . .
C97 C 1.1296(2) 0.3032(2) 0.2448(2) 0.0573(9) Uani 1 1 d . . . . .
H97A H 1.133408 0.250448 0.243057 0.086 Uiso 1 1 calc R U . . .
H97B H 1.124449 0.333634 0.198633 0.086 Uiso 1 1 calc R U . . .
H97C H 1.174932 0.310444 0.263926 0.086 Uiso 1 1 calc R U . . .
C98 C 0.97569(17) 0.60652(16) 0.19340(15) 0.0372(6) Uani 1 1 d . . . . .
H98 H 0.962136 0.586187 0.154836 0.045 Uiso 1 1 calc R U . . .
C99 C 0.90373(17) 0.64667(17) 0.22387(17) 0.0427(7) Uani 1 1 d . . . . .
H99A H 0.880479 0.688255 0.189166 0.064 Uiso 1 1 calc R U . . .
H99B H 0.868723 0.611617 0.239403 0.064 Uiso 1 1 calc R U . . .
H99C H 0.915930 0.665845 0.262529 0.064 Uiso 1 1 calc R U . . .
C100 C 1.0273(2) 0.66420(18) 0.16492(16) 0.0470(7) Uani 1 1 d . . . . .
H10A H 1.000933 0.704518 0.130956 0.070 Uiso 1 1 calc R U . . .
H10B H 1.040942 0.684849 0.202124 0.070 Uiso 1 1 calc R U . . .
H10C H 1.072912 0.639882 0.143580 0.070 Uiso 1 1 calc R U . . .
C101 C 0.86569(14) 0.30149(14) 0.12357(12) 0.0273(5) Uani 1 1 d . . . . .
C102 C 0.89909(15) 0.22840(15) 0.15297(14) 0.0334(5) Uani 1 1 d . . . . .
C103 C 0.86040(18) 0.16999(17) 0.15268(16) 0.0422(7) Uani 1 1 d . . . . .
H103 H 0.881869 0.120282 0.172620 0.051 Uiso 1 1 calc R U . . .
C104 C 0.79167(19) 0.18376(18) 0.12385(17) 0.0473(7) Uani 1 1 d . . . . .
H104 H 0.766298 0.143594 0.123525 0.057 Uiso 1 1 calc R U . . .
C105 C 0.75975(17) 0.25547(18) 0.09556(16) 0.0411(6) Uani 1 1 d . . . . .
H105 H 0.711889 0.264070 0.076584 0.049 Uiso 1 1 calc R U . . .
C106 C 0.79543(15) 0.31610(15) 0.09381(13) 0.0320(5) Uani 1 1 d . . . . .
C107 C 0.97527(17) 0.21003(17) 0.18407(16) 0.0411(6) Uani 1 1 d . . . . .
H107 H 0.995380 0.257438 0.179388 0.049 Uiso 1 1 calc R U . . .
C108 C 0.9689(2) 0.1744(2) 0.25976(17) 0.0537(8) Uani 1 1 d . . . . .
H10D H 1.018759 0.162990 0.278784 0.081 Uiso 1 1 calc R U . . .
H10E H 0.935501 0.209076 0.283753 0.081 Uiso 1 1 calc R U . . .
H10F H 0.948454 0.128221 0.265238 0.081 Uiso 1 1 calc R U . . .
C109 C 1.0309(2) 0.1570(2) 0.1478(2) 0.0625(10) Uani 1 1 d . . . . .
H10G H 1.079514 0.146269 0.169022 0.094 Uiso 1 1 calc R U . . .
H10H H 1.011699 0.110463 0.151493 0.094 Uiso 1 1 calc R U . . .
H10I H 1.037110 0.180525 0.099648 0.094 Uiso 1 1 calc R U . . .
C110 C 0.75795(15) 0.39307(17) 0.05947(15) 0.0363(6) Uani 1 1 d . . . . .
H110 H 0.791727 0.429186 0.061591 0.044 Uiso 1 1 calc R U . . .
C111 C 0.68306(17) 0.4167(2) 0.09652(18) 0.0494(8) Uani 1 1 d . . . . .
H11A H 0.659772 0.466628 0.073454 0.074 Uiso 1 1 calc R U . . .
H11B H 0.649565 0.381143 0.096088 0.074 Uiso 1 1 calc R U . . .
H11C H 0.691948 0.417395 0.143711 0.074 Uiso 1 1 calc R U . . .
C112 C 0.74522(18) 0.39665(19) -0.01587(16) 0.0449(7) Uani 1 1 d . . . . .
H11D H 0.720902 0.447095 -0.036634 0.067 Uiso 1 1 calc R U . . .
H11E H 0.793618 0.384299 -0.039861 0.067 Uiso 1 1 calc R U . . .
H11F H 0.713022 0.360822 -0.019094 0.067 Uiso 1 1 calc R U . . .
C1R C 0.0986(4) -0.0832(5) 0.2134(4) 0.132(3) Uani 1 1 d D . . . .
H1R1 H 0.108484 -0.131647 0.199803 0.199 Uiso 1 1 calc R U . . .
H1R2 H 0.044840 -0.069716 0.224093 0.199 Uiso 1 1 calc R U . . .
H1R3 H 0.114418 -0.045153 0.175986 0.199 Uiso 1 1 calc R U . . .
C2R C 0.1416(4) -0.0879(4) 0.2747(4) 0.114(2) Uani 1 1 d D . . . .
H2R1 H 0.195742 -0.102752 0.263790 0.137 Uiso 1 1 calc R U . . .
H2R2 H 0.126211 -0.127298 0.311865 0.137 Uiso 1 1 calc R U . . .
C3R C 0.1297(3) -0.0149(4) 0.2996(3) 0.1030(19) Uani 1 1 d D . . . .
H3R1 H 0.140603 0.025187 0.260996 0.124 Uiso 1 1 calc R U . . .
H3R2 H 0.076189 -0.002524 0.313985 0.124 Uiso 1 1 calc R U . . .
C4R C 0.1754(4) -0.0150(4) 0.3560(4) 0.115(2) Uani 1 1 d D . . . .
H4R1 H 0.229150 -0.024674 0.341327 0.138 Uiso 1 1 calc R U . . .
H4R2 H 0.166210 -0.055965 0.394391 0.138 Uiso 1 1 calc R U . . .
C5R C 0.1585(5) 0.0584(4) 0.3803(4) 0.141(3) Uani 1 1 d D . . . .
H5R1 H 0.190470 0.055662 0.418033 0.211 Uiso 1 1 calc R U . . .
H5R2 H 0.168595 0.099089 0.342739 0.211 Uiso 1 1 calc R U . . .
H5R3 H 0.105651 0.067796 0.395807 0.211 Uiso 1 1 calc R U . . .
C1S C 0.3948(3) 0.0314(3) 0.4383(3) 0.0829(14) Uani 1 1 d . . . . .
H1S1 H 0.394669 0.023718 0.488069 0.124 Uiso 1 1 calc R U . . .
H1S2 H 0.363915 -0.001052 0.425728 0.124 Uiso 1 1 calc R U . . .
H1S3 H 0.446400 0.019335 0.420217 0.124 Uiso 1 1 calc R U . . .
C2S C 0.3634(3) 0.1114(2) 0.4093(2) 0.0691(11) Uani 1 1 d . . . . .
H2S1 H 0.394201 0.144042 0.422844 0.083 Uiso 1 1 calc R U . . .
H2S2 H 0.311670 0.123643 0.428358 0.083 Uiso 1 1 calc R U . . .
C3S C 0.3623(2) 0.1265(2) 0.3322(2) 0.0617(10) Uani 1 1 d . . . . .
H3S1 H 0.413716 0.110678 0.313940 0.074 Uiso 1 1 calc R U . . .
H3S2 H 0.329521 0.095205 0.319377 0.074 Uiso 1 1 calc R U . . .
C4S C 0.3358(3) 0.2058(3) 0.2992(2) 0.0709(11) Uani 1 1 d . . . . .
H4S1 H 0.370228 0.237028 0.309458 0.085 Uiso 1 1 calc R U . . .
H4S2 H 0.285366 0.222718 0.318769 0.085 Uiso 1 1 calc R U . . .
C5S C 0.3319(3) 0.2172(3) 0.2219(2) 0.0726(11) Uani 1 1 d . . . . .
H5S1 H 0.314219 0.270006 0.202803 0.109 Uiso 1 1 calc R U . . .
H5S2 H 0.381903 0.201540 0.202052 0.109 Uiso 1 1 calc R U . . .
H5S3 H 0.297015 0.187226 0.211366 0.109 Uiso 1 1 calc R U . . .
C1T C 0.2923(5) 0.4332(5) 0.2766(4) 0.148(3) Uani 1 1 d . . . . .
H1T1 H 0.312872 0.392996 0.252459 0.222 Uiso 1 1 calc R U . . .
H1T2 H 0.325696 0.432493 0.312678 0.222 Uiso 1 1 calc R U . . .
H1T3 H 0.242499 0.425909 0.296802 0.222 Uiso 1 1 calc R U . . .
C2T C 0.2861(5) 0.5041(5) 0.2294(5) 0.155(4) Uani 1 1 d . . . . .
H2T1 H 0.253762 0.502826 0.192522 0.186 Uiso 1 1 calc R U . . .
H2T2 H 0.336650 0.509385 0.208339 0.186 Uiso 1 1 calc R U . . .
C3T C 0.2551(4) 0.5734(5) 0.2578(4) 0.135(3) Uani 1 1 d . . . . .
H3T1 H 0.207743 0.565714 0.284402 0.161 Uiso 1 1 calc R U . . .
H3T2 H 0.291233 0.579460 0.289583 0.161 Uiso 1 1 calc R U . . .
C4T C 0.2410(5) 0.6388(5) 0.2089(4) 0.140(3) Uani 1 1 d . . . . .
H4T1 H 0.208063 0.632280 0.174636 0.168 Uiso 1 1 calc R U . . .
H4T2 H 0.288788 0.650345 0.185353 0.168 Uiso 1 1 calc R U . . .
C5T C 0.2036(4) 0.7024(5) 0.2420(4) 0.126(3) Uani 1 1 d . . . . .
H5T1 H 0.193920 0.748253 0.207113 0.188 Uiso 1 1 calc R U . . .
H5T2 H 0.156052 0.691051 0.264792 0.188 Uiso 1 1 calc R U . . .
H5T3 H 0.236617 0.709081 0.275488 0.188 Uiso 1 1 calc R U . . .
C1U C 0.0867(15) -0.116(2) 0.028(3) 0.27(3) Uani 0.5 1 d D . P A -1
H1U1 H 0.086358 -0.166886 0.054444 0.412 Uiso 0.5 1 calc R U P A -1
H1U2 H 0.099181 -0.117737 -0.019876 0.412 Uiso 0.5 1 calc R U P A -1
H1U3 H 0.124357 -0.094231 0.045597 0.412 Uiso 0.5 1 calc R U P A -1
C2U C 0.0107(13) -0.0695(15) 0.0347(16) 0.23(3) Uani 0.5 1 d D . P A -1
H2U1 H -0.002219 -0.068512 0.083285 0.272 Uiso 0.5 1 calc R U P A -1
H2U2 H -0.027426 -0.092047 0.017731 0.272 Uiso 0.5 1 calc R U P A -1
C3U C 0.009(4) 0.010(3) -0.005(5) 0.26(3) Uani 0.5 1 d D . P A -1
H3U1 H 0.051037 0.029526 0.008673 0.310 Uiso 0.5 1 calc R U P A -1
H3U2 H 0.018449 0.008038 -0.054320 0.310 Uiso 0.5 1 calc R U P A -1
C4U C -0.0617(18) 0.0622(16) 0.002(2) 0.28(3) Uani 0.5 1 d D . P A -1
H4U1 H -0.072702 0.063298 0.051210 0.340 Uiso 0.5 1 calc R U P A -1
H4U2 H -0.103672 0.045017 -0.014491 0.340 Uiso 0.5 1 calc R U P A -1
C5U C -0.0549(19) 0.1402(13) -0.0372(17) 0.23(2) Uani 0.5 1 d D . P A -1
H5U1 H -0.102033 0.174311 -0.031580 0.348 Uiso 0.5 1 calc R U P A -1
H5U2 H -0.013775 0.157434 -0.020004 0.348 Uiso 0.5 1 calc R U P A -1
H5U3 H -0.044692 0.139184 -0.085592 0.348 Uiso 0.5 1 calc R U P A -1

loop_
_atom_site_aniso_label
_atom_site_aniso_U_11
_atom_site_aniso_U_22
_atom_site_aniso_U_33
_atom_site_aniso_U_23
_atom_site_aniso_U_13
_atom_site_aniso_U_12
As1 0.02733(13) 0.02827(14) 0.02499(13) -0.00897(10) -0.00405(10) -0.00061(10)
N1 0.0334(11) 0.0292(11) 0.0246(10) -0.0074(8) -0.0022(8) 0.0012(8)
N2 0.0359(11) 0.0284(11) 0.0270(10) -0.0060(9) -0.0062(9) 0.0054(9)
Ga1 0.03160(15) 0.02229(14) 0.02320(14) -0.00741(11) -0.00391(11) -0.00257(11)
N3 0.0409(12) 0.0271(11) 0.0274(10) -0.0093(9) -0.0063(9) -0.0064(9)
N4 0.0393(12) 0.0253(10) 0.0273(11) -0.0074(8) 0.0020(9) -0.0022(9)
P1 0.0333(3) 0.0233(3) 0.0242(3) -0.0046(2) -0.0072(2) -0.0031(2)
S1 0.0463(4) 0.0309(3) 0.0224(3) -0.0023(2) 0.0009(2) 0.0101(3)
S2 0.0449(3) 0.0228(3) 0.0224(3) -0.0060(2) 0.0007(2) 0.0004(2)
As2 0.02732(13) 0.02677(13) 0.02563(13) -0.00945(10) -0.00273(10) -0.00394(10)
N5 0.0260(10) 0.0389(12) 0.0260(10) -0.0146(9) -0.0043(8) -0.0014(8)
N6 0.0304(11) 0.0353(12) 0.0266(10) -0.0050(9) -0.0052(8) -0.0056(9)
Ga2 0.02558(14) 0.02525(15) 0.02145(14) -0.00781(11) -0.00345(10) -0.00158(11)
N7 0.0249(9) 0.0299(11) 0.0258(10) -0.0076(8) -0.0051(8) -0.0040(8)
N8 0.0253(9) 0.0275(10) 0.0256(10) -0.0092(8) -0.0021(8) -0.0031(8)
P2 0.0275(3) 0.0230(3) 0.0230(3) -0.0052(2) -0.0041(2) -0.0017(2)
S3 0.0355(3) 0.0302(3) 0.0211(3) -0.0081(2) -0.0056(2) 0.0054(2)
S4 0.0401(3) 0.0238(3) 0.0210(3) -0.0067(2) -0.0057(2) 0.0008(2)
C1 0.0306(12) 0.0271(12) 0.0208(11) -0.0065(9) -0.0025(9) -0.0038(9)
C2 0.0285(11) 0.0253(12) 0.0215(11) -0.0047(9) -0.0055(9) -0.0022(9)
C3 0.0369(14) 0.0303(13) 0.0324(13) -0.0033(11) -0.0010(11) 0.0013(11)
C4 0.0434(15) 0.0320(14) 0.0306(13) -0.0059(11) -0.0054(11) 0.0037(11)
C5 0.0337(12) 0.0290(12) 0.0210(11) -0.0054(9) -0.0061(9) 0.0035(10)
C6 0.0379(14) 0.0351(14) 0.0249(12) -0.0066(10) -0.0031(10) 0.0007(11)
C7 0.0413(15) 0.0455(17) 0.0375(15) -0.0165(13) 0.0044(12) 0.0016(12)
C8 0.0564(19) 0.0461(18) 0.0455(17) -0.0268(15) 0.0041(14) 0.0001(14)
C9 0.0552(18) 0.0451(17) 0.0430(16) -0.0219(14) -0.0087(14) -0.0060(14)
C10 0.0379(14) 0.0438(16) 0.0297(13) -0.0151(12) -0.0080(11) -0.0013(12)
C11 0.0325(13) 0.0393(15) 0.0314(13) -0.0084(11) 0.0027(10) -0.0035(11)
C12 0.0328(14) 0.0558(19) 0.0415(16) -0.0131(14) 0.0021(12) -0.0009(13)
C13 0.0469(17) 0.0517(19) 0.0469(18) -0.0043(15) 0.0079(14) -0.0110(14)
C14 0.0384(15) 0.063(2) 0.0435(16) -0.0281(15) -0.0091(12) -0.0080(14)
C15 0.051(2) 0.079(3) 0.065(2) -0.018(2) -0.0099(17) -0.0206(19)
C16 0.0476(19) 0.057(2) 0.077(3) -0.0182(19) -0.0212(18) 0.0043(16)
C17 0.0344(13) 0.0305(13) 0.0302(13) -0.0074(11) -0.0057(10) 0.0047(10)
C18 0.0405(15) 0.0339(14) 0.0387(15) -0.0132(12) -0.0047(12) 0.0035(11)
C19 0.0538(19) 0.0423(17) 0.0470(18) -0.0188(14) 0.0045(14) 0.0048(14)
C20 0.0449(18) 0.053(2) 0.056(2) -0.0143(16) 0.0058(15) 0.0148(15)
C21 0.0329(15) 0.064(2) 0.054(2) -0.0104(17) -0.0022(13) 0.0015(14)
C22 0.0355(14) 0.0451(16) 0.0378(15) -0.0066(13) -0.0083(11) 0.0000(12)
C23 0.0479(17) 0.0502(18) 0.0463(17) -0.0268(15) -0.0037(13) -0.0021(14)
C24 0.066(2) 0.051(2) 0.062(2) 0.0037(17) -0.0209(18) -0.0097(17)
C25 0.083(3) 0.056(2) 0.0452(19) -0.0008(16) -0.0148(18) -0.0230(19)
C26 0.0437(17) 0.059(2) 0.0475(18) -0.0157(16) -0.0138(14) -0.0061(14)
C27 0.105(4) 0.089(3) 0.061(3) -0.013(2) -0.020(2) -0.051(3)
C28 0.0489(19) 0.082(3) 0.053(2) -0.0160(19) -0.0188(16) -0.0065(18)
C29 0.0595(18) 0.0277(13) 0.0297(13) -0.0081(11) -0.0101(12) -0.0074(12)
C30 0.0577(17) 0.0264(13) 0.0334(14) -0.0143(11) -0.0047(12) -0.0012(12)
C31 0.0510(16) 0.0259(13) 0.0294(13) -0.0082(10) -0.0010(11) 0.0030(11)
C32 0.064(2) 0.0415(17) 0.0527(19) -0.0251(15) -0.0063(15) -0.0154(15)
C33 0.061(2) 0.0409(17) 0.0451(17) -0.0181(14) 0.0110(15) 0.0009(14)
C34 0.0390(14) 0.0319(13) 0.0378(14) -0.0153(11) -0.0084(11) -0.0106(11)
C35 0.0465(16) 0.0383(15) 0.0405(15) -0.0152(12) -0.0162(12) -0.0105(12)
C36 0.0492(18) 0.0495(18) 0.056(2) -0.0165(15) -0.0253(15) -0.0081(14)
C37 0.0414(17) 0.059(2) 0.073(2) -0.0238(19) -0.0118(16) -0.0154(15)
C38 0.0477(17) 0.0466(18) 0.0570(19) -0.0162(15) -0.0043(14) -0.0207(14)
C39 0.0469(16) 0.0337(14) 0.0433(16) -0.0145(12) -0.0072(12) -0.0143(12)
C40 0.0513(17) 0.0433(16) 0.0372(15) -0.0081(13) -0.0197(13) -0.0055(13)
C41 0.064(2) 0.048(2) 0.068(2) -0.0019(18) -0.0179(19) -0.0070(17)
C42 0.114(3) 0.063(2) 0.0344(18) -0.0114(16) -0.024(2) -0.016(2)
C43 0.0483(16) 0.0330(15) 0.0442(16) -0.0051(12) -0.0048(13) -0.0121(12)
C44 0.0523(18) 0.060(2) 0.0410(17) -0.0088(15) -0.0018(14) -0.0200(16)
C45 0.091(3) 0.0363(18) 0.066(2) -0.0054(17) -0.008(2) -0.0190(18)
C46 0.0397(14) 0.0275(13) 0.0314(13) -0.0099(10) 0.0072(11) -0.0028(10)
C47 0.0508(16) 0.0300(13) 0.0286(13) -0.0102(11) 0.0063(11) -0.0043(12)
C48 0.0596(18) 0.0282(13) 0.0315(14) -0.0043(11) 0.0099(13) -0.0043(12)
C49 0.0518(17) 0.0362(15) 0.0435(16) -0.0128(13) 0.0183(13) -0.0121(13)
C50 0.0394(15) 0.0422(16) 0.0500(18) -0.0129(14) 0.0079(13) -0.0070(12)
C51 0.0400(15) 0.0357(15) 0.0412(16) -0.0034(12) 0.0049(12) -0.0025(12)
C52 0.0611(19) 0.0398(16) 0.0330(15) -0.0027(12) -0.0047(13) -0.0095(14)
C53 0.066(2) 0.0450(18) 0.0402(17) -0.0015(14) -0.0086(15) -0.0036(15)
C54 0.097(3) 0.058(2) 0.046(2) -0.0202(17) -0.0167(19) -0.006(2)
C55 0.0408(17) 0.062(2) 0.069(2) 0.0184(19) -0.0104(16) -0.0151(16)
C56 0.054(2) 0.112(4) 0.042(2) 0.006(2) -0.0002(16) -0.014(2)
C57 0.094(4) 0.060(3) 0.122(5) -0.010(3) -0.044(3) 0.018(2)
C58 0.0307(12) 0.0435(15) 0.0276(13) -0.0161(11) -0.0009(10) -0.0041(11)
C59 0.0351(13) 0.0410(15) 0.0266(12) -0.0089(11) -0.0002(10) -0.0093(11)
C60 0.0259(12) 0.0441(15) 0.0252(12) -0.0147(11) -0.0024(9) -0.0048(10)
C61 0.0307(13) 0.0474(16) 0.0285(13) -0.0127(12) -0.0021(10) -0.0067(11)
C62 0.0349(15) 0.058(2) 0.0469(17) -0.0141(15) -0.0148(13) -0.0022(13)
C63 0.0427(17) 0.071(2) 0.055(2) -0.0222(18) -0.0216(15) -0.0092(16)
C64 0.0434(16) 0.059(2) 0.0501(18) -0.0238(16) -0.0093(14) -0.0156(14)
C65 0.0356(14) 0.0470(16) 0.0302(13) -0.0159(12) -0.0001(11) -0.0092(12)
C66 0.0306(13) 0.0409(15) 0.0316(13) -0.0071(11) -0.0030(10) -0.0026(11)
C67 0.0415(16) 0.0523(18) 0.0359(15) -0.0043(13) -0.0023(12) 0.0020(13)
C68 0.0507(18) 0.0501(18) 0.0398(16) -0.0141(14) 0.0024(13) -0.0037(14)
C69 0.0372(14) 0.0396(15) 0.0393(15) -0.0162(12) 0.0010(11) -0.0110(12)
C70 0.066(2) 0.053(2) 0.058(2) -0.0295(17) -0.0020(17) -0.0064(17)
C71 0.052(2) 0.074(3) 0.061(2) 0.0000(19) 0.0049(17) -0.0260(19)
C72 0.0333(13) 0.0323(13) 0.0292(13) -0.0012(10) -0.0070(10) -0.0073(10)
C73 0.0385(14) 0.0338(14) 0.0323(13) -0.0011(11) -0.0106(11) -0.0091(11)
C74 0.0553(19) 0.0481(19) 0.0539(19) -0.0013(15) -0.0276(16) -0.0128(15)
C75 0.058(2) 0.048(2) 0.082(3) 0.0027(19) -0.041(2) -0.0012(16)
C76 0.0545(19) 0.0333(16) 0.073(2) -0.0023(16) -0.0214(17) -0.0004(14)
C77 0.0449(16) 0.0300(14) 0.0437(16) -0.0001(12) -0.0110(12) -0.0087(12)
C78 0.0455(15) 0.0383(15) 0.0309(13) -0.0081(11) -0.0101(11) -0.0100(12)
C79 0.0537(18) 0.0408(16) 0.0413(16) -0.0077(13) -0.0166(13) -0.0133(13)
C80 0.065(2) 0.075(2) 0.0377(17) -0.0219(17) -0.0071(15) -0.0181(19)
C81 0.0547(18) 0.0276(14) 0.0487(17) -0.0029(12) -0.0096(14) -0.0088(12)
C82 0.0554(19) 0.0394(17) 0.067(2) -0.0134(16) -0.0053(16) -0.0157(15)
C83 0.066(2) 0.0336(16) 0.070(2) -0.0111(16) -0.0035(18) -0.0053(15)
C84 0.0282(12) 0.0277(12) 0.0314(13) -0.0073(10) -0.0025(9) -0.0022(9)
C85 0.0311(12) 0.0310(13) 0.0244(12) -0.0066(10) 0.0007(9) -0.0059(10)
C86 0.0299(12) 0.0299(12) 0.0229(11) -0.0078(10) -0.0036(9) -0.0008(9)
C87 0.0326(13) 0.0420(15) 0.0424(15) -0.0155(13) 0.0026(11) -0.0096(11)
C88 0.0347(13) 0.0435(15) 0.0290(13) -0.0168(12) 0.0020(10) -0.0087(11)
C89 0.0279(12) 0.0377(14) 0.0294(13) -0.0119(11) -0.0052(10) -0.0066(10)
C90 0.0309(13) 0.0404(15) 0.0337(14) -0.0106(12) -0.0070(10) -0.0011(11)
C91 0.0470(17) 0.0507(18) 0.0379(16) -0.0114(14) -0.0177(13) -0.0010(14)
C92 0.0566(19) 0.0551(19) 0.0373(16) -0.0166(14) -0.0192(14) -0.0055(15)
C93 0.0472(16) 0.0429(16) 0.0402(16) -0.0175(13) -0.0095(12) -0.0095(13)
C94 0.0334(13) 0.0400(15) 0.0327(13) -0.0130(11) -0.0048(10) -0.0100(11)
C95 0.0377(14) 0.0381(15) 0.0370(15) -0.0099(12) -0.0139(11) 0.0039(11)
C96 0.083(3) 0.0409(18) 0.0445(18) -0.0064(14) -0.0204(17) -0.0002(17)
C97 0.0470(18) 0.050(2) 0.071(2) -0.0173(18) -0.0035(16) 0.0085(15)
C98 0.0470(15) 0.0342(14) 0.0353(14) -0.0131(12) -0.0077(12) -0.0101(12)
C99 0.0431(16) 0.0353(15) 0.0533(18) -0.0168(13) -0.0150(13) -0.0014(12)
C100 0.065(2) 0.0426(17) 0.0408(16) -0.0149(13) -0.0007(14) -0.0213(15)
C101 0.0302(12) 0.0302(12) 0.0237(11) -0.0113(10) 0.0001(9) -0.0044(10)
C102 0.0383(14) 0.0322(13) 0.0306(13) -0.0084(11) -0.0019(10) -0.0056(11)
C103 0.0538(17) 0.0304(14) 0.0440(16) -0.0084(12) -0.0015(13) -0.0105(13)
C104 0.0570(19) 0.0423(17) 0.0508(18) -0.0133(14) -0.0053(14) -0.0237(14)
C105 0.0401(15) 0.0475(17) 0.0426(16) -0.0142(13) -0.0068(12) -0.0172(13)
C106 0.0328(13) 0.0373(14) 0.0295(13) -0.0126(11) -0.0026(10) -0.0077(11)
C107 0.0409(15) 0.0325(14) 0.0480(17) -0.0058(12) -0.0074(13) -0.0025(12)
C108 0.0532(19) 0.061(2) 0.0437(18) -0.0070(16) -0.0140(15) -0.0014(16)
C109 0.051(2) 0.068(2) 0.058(2) -0.0085(19) 0.0009(16) 0.0097(17)
C110 0.0322(13) 0.0424(15) 0.0371(14) -0.0132(12) -0.0079(11) -0.0049(11)
C111 0.0376(15) 0.059(2) 0.0556(19) -0.0263(16) -0.0058(14) -0.0002(14)
C112 0.0455(16) 0.0522(18) 0.0381(16) -0.0119(14) -0.0121(13) -0.0039(14)
C1R 0.103(5) 0.157(7) 0.137(6) -0.003(5) -0.020(4) -0.045(5)
C2R 0.088(4) 0.116(5) 0.129(6) -0.004(4) -0.001(4) -0.023(4)
C3R 0.076(3) 0.103(4) 0.108(5) 0.006(4) -0.001(3) 0.008(3)
C4R 0.108(5) 0.111(5) 0.114(5) 0.000(4) -0.022(4) -0.006(4)
C5R 0.167(7) 0.092(5) 0.128(6) 0.006(4) -0.008(5) 0.037(5)
C1S 0.119(4) 0.060(3) 0.073(3) -0.028(2) 0.003(3) -0.011(3)
C2S 0.099(3) 0.056(2) 0.057(2) -0.0233(19) -0.006(2) -0.011(2)
C3S 0.063(2) 0.064(2) 0.066(2) -0.031(2) -0.0048(18) -0.0061(18)
C4S 0.070(3) 0.074(3) 0.068(3) -0.020(2) -0.011(2) -0.001(2)
C5S 0.074(3) 0.076(3) 0.065(3) -0.013(2) -0.014(2) -0.004(2)
C1T 0.150(7) 0.119(6) 0.144(7) -0.003(5) 0.040(6) 0.006(5)
C2T 0.113(6) 0.150(8) 0.205(10) -0.080(8) -0.009(6) 0.022(5)
C3T 0.103(5) 0.168(8) 0.127(6) -0.009(6) 0.016(4) -0.045(5)
C4T 0.130(6) 0.177(9) 0.110(6) 0.006(6) -0.017(5) -0.055(6)
C5T 0.113(5) 0.176(8) 0.098(5) -0.048(5) 0.018(4) -0.037(5)
C1U 0.109(16) 0.58(10) 0.19(4) -0.21(5) 0.03(2) -0.07(4)
C2U 0.14(2) 0.46(8) 0.15(3) -0.15(4) 0.046(18) -0.14(4)
C3U 0.31(5) 0.40(8) 0.12(4) -0.11(4) 0.13(3) -0.21(5)
C4U 0.29(6) 0.43(8) 0.22(5) -0.23(5) 0.11(4) -0.16(5)
C5U 0.43(7) 0.19(3) 0.15(2) -0.07(2) 0.07(3) -0.20(4)

_geom_special_details            
;
 All esds (except the esd in the dihedral angle between two l.s. planes)
 are estimated using the full covariance matrix.  The cell esds are taken
 into account individually in the estimation of esds in distances, angles
 and torsion angles; correlations between esds in cell parameters are only
 used when they are defined by crystal symmetry.  An approximate (isotropic)
 treatment of cell esds is used for estimating esds involving l.s. planes.
;

loop_
_geom_bond_atom_site_label_1
_geom_bond_atom_site_label_2
_geom_bond_distance
_geom_bond_site_symmetry_2
_geom_bond_publ_flag
As1 N1 1.857(2) . ?
As1 N2 1.869(2) . ?
As1 P1 2.4056(7) . ?
N1 C5 1.430(3) . ?
N1 C3 1.462(3) . ?
N2 C17 1.428(3) . ?
N2 C4 1.457(4) . ?
Ga1 N4 1.955(2) . ?
Ga1 N3 1.995(2) . ?
Ga1 S2 2.2349(7) . ?
Ga1 P1 2.3544(7) . ?
N3 C29 1.334(3) . ?
N3 C34 1.466(4) . ?
N4 C31 1.342(3) . ?
N4 C46 1.453(3) . ?
P1 S1 2.1175(9) . ?
S1 C1 1.787(3) . ?
S2 C1 1.756(2) . ?
As2 N5 1.843(2) . ?
As2 N6 1.884(2) . ?
As2 P2 2.3994(6) . ?
N5 C60 1.440(3) . ?
N5 C58 1.479(3) . ?
N6 C72 1.420(3) . ?
N6 C59 1.461(3) . ?
Ga2 N8 1.9404(19) . ?
Ga2 N7 1.976(2) . ?
Ga2 S3 2.2574(7) . ?
Ga2 P2 2.3103(7) . ?
N7 C84 1.324(3) . ?
N7 C89 1.452(3) . ?
N8 C86 1.342(3) . ?
N8 C101 1.446(3) . ?
P2 S4 2.0994(8) . ?
S3 C2 1.760(2) . ?
S4 C2 1.804(2) . ?
C1 C2 1.350(3) . ?
C3 C4 1.505(4) . ?
C3 H3A 0.9900 . ?
C3 H3B 0.9900 . ?
C4 H4A 0.9900 . ?
C4 H4B 0.9900 . ?
C5 C6 1.408(4) . ?
C5 C10 1.411(4) . ?
C6 C7 1.400(4) . ?
C6 C11 1.520(4) . ?
C7 C8 1.382(5) . ?
C7 H7 0.9500 . ?
C8 C9 1.373(5) . ?
C8 H8 0.9500 . ?
C9 C10 1.396(4) . ?
C9 H9 0.9500 . ?
C10 C14 1.522(4) . ?
C11 C13 1.533(4) . ?
C11 C12 1.535(4) . ?
C11 H11 1.0000 . ?
C12 H12A 0.9800 . ?
C12 H12B 0.9800 . ?
C12 H12C 0.9800 . ?
C13 H13A 0.9800 . ?
C13 H13B 0.9800 . ?
C13 H13C 0.9800 . ?
C14 C16 1.527(5) . ?
C14 C15 1.536(5) . ?
C14 H14 1.0000 . ?
C15 H15A 0.9800 . ?
C15 H15B 0.9800 . ?
C15 H15C 0.9800 . ?
C16 H16A 0.9800 . ?
C16 H16B 0.9800 . ?
C16 H16C 0.9800 . ?
C17 C18 1.407(4) . ?
C17 C22 1.411(4) . ?
C18 C19 1.394(4) . ?
C18 C23 1.525(4) . ?
C19 C20 1.383(5) . ?
C19 H19 0.9500 . ?
C20 C21 1.368(5) . ?
C20 H20 0.9500 . ?
C21 C22 1.397(4) . ?
C21 H21 0.9500 . ?
C22 C26 1.519(4) . ?
C23 C24 1.503(5) . ?
C23 C25 1.546(5) . ?
C23 H23 1.0000 . ?
C24 H24A 0.9800 . ?
C24 H24B 0.9800 . ?
C24 H24C 0.9800 . ?
C25 H25A 0.9800 . ?
C25 H25B 0.9800 . ?
C25 H25C 0.9800 . ?
C26 C27 1.526(5) . ?
C26 C28 1.531(5) . ?
C26 H26 1.0000 . ?
C27 H27A 0.9800 . ?
C27 H27B 0.9800 . ?
C27 H27C 0.9800 . ?
C28 H28A 0.9800 . ?
C28 H28B 0.9800 . ?
C28 H28C 0.9800 . ?
C29 C30 1.387(4) . ?
C29 C32 1.514(4) . ?
C30 C31 1.393(4) . ?
C30 H30 0.9500 . ?
C31 C33 1.507(4) . ?
C32 H32A 0.9800 . ?
C32 H32B 0.9800 . ?
C32 H32C 0.9800 . ?
C33 H33A 0.9800 . ?
C33 H33B 0.9800 . ?
C33 H33C 0.9800 . ?
C34 C39 1.405(4) . ?
C34 C35 1.408(4) . ?
C35 C36 1.398(5) . ?
C35 C40 1.515(5) . ?
C36 C37 1.375(5) . ?
C36 H36 0.9500 . ?
C37 C38 1.376(5) . ?
C37 H37 0.9500 . ?
C38 C39 1.400(4) . ?
C38 H38 0.9500 . ?
C39 C43 1.522(4) . ?
C40 C42 1.533(4) . ?
C40 C41 1.533(5) . ?
C40 H40 1.0000 . ?
C41 H41A 0.9800 . ?
C41 H41B 0.9800 . ?
C41 H41C 0.9800 . ?
C42 H42A 0.9800 . ?
C42 H42B 0.9800 . ?
C42 H42C 0.9800 . ?
C43 C44 1.534(4) . ?
C43 C45 1.534(4) . ?
C43 H43 1.0000 . ?
C44 H44A 0.9800 . ?
C44 H44B 0.9800 . ?
C44 H44C 0.9800 . ?
C45 H45A 0.9800 . ?
C45 H45B 0.9800 . ?
C45 H45C 0.9800 . ?
C46 C51 1.398(4) . ?
C46 C47 1.409(4) . ?
C47 C48 1.393(4) . ?
C47 C52 1.518(5) . ?
C48 C49 1.388(5) . ?
C48 H48 0.9500 . ?
C49 C50 1.379(5) . ?
C49 H49 0.9500 . ?
C50 C51 1.389(4) . ?
C50 H50 0.9500 . ?
C51 C55 1.515(5) . ?
C52 C53 1.528(5) . ?
C52 C54 1.538(5) . ?
C52 H52 1.0000 . ?
C53 H53A 0.9800 . ?
C53 H53B 0.9800 . ?
C53 H53C 0.9800 . ?
C54 H54A 0.9800 . ?
C54 H54B 0.9800 . ?
C54 H54C 0.9800 . ?
C55 C56 1.516(6) . ?
C55 C57 1.535(6) . ?
C55 H55 1.0000 . ?
C56 H56A 0.9800 . ?
C56 H56B 0.9800 . ?
C56 H56C 0.9800 . ?
C57 H57A 0.9800 . ?
C57 H57B 0.9800 . ?
C57 H57C 0.9800 . ?
C58 C59 1.516(4) . ?
C58 H58A 0.9900 . ?
C58 H58B 0.9900 . ?
C59 H59A 0.9900 . ?
C59 H59B 0.9900 . ?
C60 C61 1.408(4) . ?
C60 C65 1.409(4) . ?
C61 C62 1.400(4) . ?
C61 C66 1.519(4) . ?
C62 C63 1.386(5) . ?
C62 H62 0.9500 . ?
C63 C64 1.373(5) . ?
C63 H63 0.9500 . ?
C64 C65 1.398(4) . ?
C64 H64 0.9500 . ?
C65 C69 1.525(4) . ?
C66 C67 1.531(4) . ?
C66 C68 1.535(4) . ?
C66 H66 1.0000 . ?
C67 H67A 0.9800 . ?
C67 H67B 0.9800 . ?
C67 H67C 0.9800 . ?
C68 H68A 0.9800 . ?
C68 H68B 0.9800 . ?
C68 H68C 0.9800 . ?
C69 C70 1.527(4) . ?
C69 C71 1.531(4) . ?
C69 H69 1.0000 . ?
C70 H70A 0.9800 . ?
C70 H70B 0.9800 . ?
C70 H70C 0.9800 . ?
C71 H71A 0.9800 . ?
C71 H71B 0.9800 . ?
C71 H71C 0.9800 . ?
C72 C77 1.415(4) . ?
C72 C73 1.423(4) . ?
C73 C74 1.387(4) . ?
C73 C78 1.511(4) . ?
C74 C75 1.378(5) . ?
C74 H74 0.9500 . ?
C75 C76 1.370(5) . ?
C75 H75 0.9500 . ?
C76 C77 1.394(4) . ?
C76 H76 0.9500 . ?
C77 C81 1.529(4) . ?
C78 C79 1.536(4) . ?
C78 C80 1.547(4) . ?
C78 H78 1.0000 . ?
C79 H79A 0.9800 . ?
C79 H79B 0.9800 . ?
C79 H79C 0.9800 . ?
C80 H80A 0.9800 . ?
C80 H80B 0.9800 . ?
C80 H80C 0.9800 . ?
C81 C82 1.524(5) . ?
C81 C83 1.534(4) . ?
C81 H81 1.0000 . ?
C82 H82A 0.9800 . ?
C82 H82B 0.9800 . ?
C82 H82C 0.9800 . ?
C83 H83A 0.9800 . ?
C83 H83B 0.9800 . ?
C83 H83C 0.9800 . ?
C84 C85 1.406(3) . ?
C84 C87 1.512(4) . ?
C85 C86 1.393(4) . ?
C85 H85 0.9500 . ?
C86 C88 1.507(3) . ?
C87 H87A 0.9800 . ?
C87 H87B 0.9800 . ?
C87 H87C 0.9800 . ?
C88 H88A 0.9800 . ?
C88 H88B 0.9800 . ?
C88 H88C 0.9800 . ?
C89 C94 1.401(4) . ?
C89 C90 1.409(4) . ?
C90 C91 1.400(4) . ?
C90 C95 1.527(4) . ?
C91 C92 1.380(5) . ?
C91 H91 0.9500 . ?
C92 C93 1.371(5) . ?
C92 H92 0.9500 . ?
C93 C94 1.402(4) . ?
C93 H93 0.9500 . ?
C94 C98 1.520(4) . ?
C95 C96 1.528(4) . ?
C95 C97 1.533(4) . ?
C95 H95 1.0000 . ?
C96 H96A 0.9800 . ?
C96 H96B 0.9800 . ?
C96 H96C 0.9800 . ?
C97 H97A 0.9800 . ?
C97 H97B 0.9800 . ?
C97 H97C 0.9800 . ?
C98 C99 1.531(4) . ?
C98 C100 1.543(4) . ?
C98 H98 1.0000 . ?
C99 H99A 0.9800 . ?
C99 H99B 0.9800 . ?
C99 H99C 0.9800 . ?
C100 H10A 0.9800 . ?
C100 H10B 0.9800 . ?
C100 H10C 0.9800 . ?
C101 C102 1.406(4) . ?
C101 C106 1.409(4) . ?
C102 C103 1.401(4) . ?
C102 C107 1.515(4) . ?
C103 C104 1.376(5) . ?
C103 H103 0.9500 . ?
C104 C105 1.373(5) . ?
C104 H104 0.9500 . ?
C105 C106 1.395(4) . ?
C105 H105 0.9500 . ?
C106 C110 1.512(4) . ?
C107 C108 1.529(5) . ?
C107 C109 1.532(5) . ?
C107 H107 1.0000 . ?
C108 H10D 0.9800 . ?
C108 H10E 0.9800 . ?
C108 H10F 0.9800 . ?
C109 H10G 0.9800 . ?
C109 H10H 0.9800 . ?
C109 H10I 0.9800 . ?
C110 C111 1.533(4) . ?
C110 C112 1.538(4) . ?
C110 H110 1.0000 . ?
C111 H11A 0.9800 . ?
C111 H11B 0.9800 . ?
C111 H11C 0.9800 . ?
C112 H11D 0.9800 . ?
C112 H11E 0.9800 . ?
C112 H11F 0.9800 . ?
C1R C2R 1.492(9) . ?
C1R H1R1 0.9800 . ?
C1R H1R2 0.9800 . ?
C1R H1R3 0.9800 . ?
C2R C3R 1.523(9) . ?
C2R H2R1 0.9900 . ?
C2R H2R2 0.9900 . ?
C3R C4R 1.459(8) . ?
C3R H3R1 0.9900 . ?
C3R H3R2 0.9900 . ?
C4R C5R 1.521(9) . ?
C4R H4R1 0.9900 . ?
C4R H4R2 0.9900 . ?
C5R H5R1 0.9800 . ?
C5R H5R2 0.9800 . ?
C5R H5R3 0.9800 . ?
C1S C2S 1.500(6) . ?
C1S H1S1 0.9800 . ?
C1S H1S2 0.9800 . ?
C1S H1S3 0.9800 . ?
C2S C3S 1.517(6) . ?
C2S H2S1 0.9900 . ?
C2S H2S2 0.9900 . ?
C3S C4S 1.491(6) . ?
C3S H3S1 0.9900 . ?
C3S H3S2 0.9900 . ?
C4S C5S 1.530(6) . ?
C4S H4S1 0.9900 . ?
C4S H4S2 0.9900 . ?
C5S H5S1 0.9800 . ?
C5S H5S2 0.9800 . ?
C5S H5S3 0.9800 . ?
C1T C2T 1.444(11) . ?
C1T H1T1 0.9800 . ?
C1T H1T2 0.9800 . ?
C1T H1T3 0.9800 . ?
C2T C3T 1.520(11) . ?
C2T H2T1 0.9900 . ?
C2T H2T2 0.9900 . ?
C3T C4T 1.388(10) . ?
C3T H3T1 0.9900 . ?
C3T H3T2 0.9900 . ?
C4T C5T 1.508(11) . ?
C4T H4T1 0.9900 . ?
C4T H4T2 0.9900 . ?
C5T H5T1 0.9800 . ?
C5T H5T2 0.9800 . ?
C5T H5T3 0.9800 . ?
C1U C2U 1.501(14) . ?
C1U H1U1 0.9800 . ?
C1U H1U2 0.9800 . ?
C1U H1U3 0.9800 . ?
C2U C3U 1.517(15) . ?
C2U H2U1 0.9900 . ?
C2U H2U2 0.9900 . ?
C3U C4U 1.485(15) . ?
C3U H3U1 0.9900 . ?
C3U H3U2 0.9900 . ?
C4U C5U 1.521(15) . ?
C4U H4U1 0.9900 . ?
C4U H4U2 0.9900 . ?
C5U H5U1 0.9800 . ?
C5U H5U2 0.9800 . ?
C5U H5U3 0.9800 . ?

loop_
_geom_angle_atom_site_label_1
_geom_angle_atom_site_label_2
_geom_angle_atom_site_label_3
_geom_angle
_geom_angle_site_symmetry_1
_geom_angle_site_symmetry_3
_geom_angle_publ_flag
N1 As1 N2 86.24(10) . . ?
N1 As1 P1 95.25(7) . . ?
N2 As1 P1 100.04(7) . . ?
C5 N1 C3 120.5(2) . . ?
C5 N1 As1 128.38(18) . . ?
C3 N1 As1 110.78(16) . . ?
C17 N2 C4 115.8(2) . . ?
C17 N2 As1 126.76(19) . . ?
C4 N2 As1 113.58(16) . . ?
N4 Ga1 N3 95.72(9) . . ?
N4 Ga1 S2 103.32(7) . . ?
N3 Ga1 S2 117.77(7) . . ?
N4 Ga1 P1 131.84(7) . . ?
N3 Ga1 P1 105.65(7) . . ?
S2 Ga1 P1 103.76(2) . . ?
C29 N3 C34 116.9(2) . . ?
C29 N3 Ga1 119.8(2) . . ?
C34 N3 Ga1 123.27(15) . . ?
C31 N4 C46 117.1(2) . . ?
C31 N4 Ga1 121.56(19) . . ?
C46 N4 Ga1 120.89(16) . . ?
S1 P1 Ga1 95.85(3) . . ?
S1 P1 As1 90.06(3) . . ?
Ga1 P1 As1 119.73(3) . . ?
C1 S1 P1 112.51(8) . . ?
C1 S2 Ga1 102.31(9) . . ?
N5 As2 N6 87.70(9) . . ?
N5 As2 P2 107.61(7) . . ?
N6 As2 P2 93.92(7) . . ?
C60 N5 C58 118.8(2) . . ?
C60 N5 As2 123.30(16) . . ?
C58 N5 As2 111.14(16) . . ?
C72 N6 C59 121.7(2) . . ?
C72 N6 As2 125.16(17) . . ?
C59 N6 As2 112.58(17) . . ?
N8 Ga2 N7 96.13(8) . . ?
N8 Ga2 S3 109.04(6) . . ?
N7 Ga2 S3 111.44(6) . . ?
N8 Ga2 P2 125.58(7) . . ?
N7 Ga2 P2 110.97(6) . . ?
S3 Ga2 P2 103.56(2) . . ?
C84 N7 C89 120.6(2) . . ?
C84 N7 Ga2 120.09(16) . . ?
C89 N7 Ga2 119.23(16) . . ?
C86 N8 C101 118.43(19) . . ?
C86 N8 Ga2 119.79(16) . . ?
C101 N8 Ga2 121.78(15) . . ?
S4 P2 Ga2 94.23(3) . . ?
S4 P2 As2 109.24(3) . . ?
Ga2 P2 As2 110.00(2) . . ?
C2 S3 Ga2 100.46(8) . . ?
C2 S4 P2 111.83(8) . . ?
C2 C1 S2 119.71(19) . . ?
C2 C1 S1 116.46(18) . . ?
S2 C1 S1 123.76(14) . . ?
C1 C2 S3 120.60(19) . . ?
C1 C2 S4 116.03(18) . . ?
S3 C2 S4 122.87(14) . . ?
N1 C3 C4 107.1(2) . . ?
N1 C3 H3A 110.3 . . ?
C4 C3 H3A 110.3 . . ?
N1 C3 H3B 110.3 . . ?
C4 C3 H3B 110.3 . . ?
H3A C3 H3B 108.6 . . ?
N2 C4 C3 107.5(2) . . ?
N2 C4 H4A 110.2 . . ?
C3 C4 H4A 110.2 . . ?
N2 C4 H4B 110.2 . . ?
C3 C4 H4B 110.2 . . ?
H4A C4 H4B 108.5 . . ?
C6 C5 C10 120.0(2) . . ?
C6 C5 N1 120.5(2) . . ?
C10 C5 N1 119.4(2) . . ?
C7 C6 C5 118.7(3) . . ?
C7 C6 C11 117.2(2) . . ?
C5 C6 C11 124.2(2) . . ?
C8 C7 C6 121.3(3) . . ?
C8 C7 H7 119.4 . . ?
C6 C7 H7 119.4 . . ?
C9 C8 C7 119.6(3) . . ?
C9 C8 H8 120.2 . . ?
C7 C8 H8 120.2 . . ?
C8 C9 C10 121.5(3) . . ?
C8 C9 H9 119.3 . . ?
C10 C9 H9 119.3 . . ?
C9 C10 C5 118.8(3) . . ?
C9 C10 C14 118.3(3) . . ?
C5 C10 C14 122.7(2) . . ?
C6 C11 C13 111.9(2) . . ?
C6 C11 C12 112.3(2) . . ?
C13 C11 C12 108.7(2) . . ?
C6 C11 H11 107.9 . . ?
C13 C11 H11 107.9 . . ?
C12 C11 H11 107.9 . . ?
C11 C12 H12A 109.5 . . ?
C11 C12 H12B 109.5 . . ?
H12A C12 H12B 109.5 . . ?
C11 C12 H12C 109.5 . . ?
H12A C12 H12C 109.5 . . ?
H12B C12 H12C 109.5 . . ?
C11 C13 H13A 109.5 . . ?
C11 C13 H13B 109.5 . . ?
H13A C13 H13B 109.5 . . ?
C11 C13 H13C 109.5 . . ?
H13A C13 H13C 109.5 . . ?
H13B C13 H13C 109.5 . . ?
C10 C14 C16 109.6(3) . . ?
C10 C14 C15 113.8(3) . . ?
C16 C14 C15 110.8(3) . . ?
C10 C14 H14 107.5 . . ?
C16 C14 H14 107.5 . . ?
C15 C14 H14 107.5 . . ?
C14 C15 H15A 109.5 . . ?
C14 C15 H15B 109.5 . . ?
H15A C15 H15B 109.5 . . ?
C14 C15 H15C 109.5 . . ?
H15A C15 H15C 109.5 . . ?
H15B C15 H15C 109.5 . . ?
C14 C16 H16A 109.5 . . ?
C14 C16 H16B 109.5 . . ?
H16A C16 H16B 109.5 . . ?
C14 C16 H16C 109.5 . . ?
H16A C16 H16C 109.5 . . ?
H16B C16 H16C 109.5 . . ?
C18 C17 C22 120.2(3) . . ?
C18 C17 N2 118.2(2) . . ?
C22 C17 N2 121.5(2) . . ?
C19 C18 C17 118.9(3) . . ?
C19 C18 C23 119.6(3) . . ?
C17 C18 C23 121.4(2) . . ?
C20 C19 C18 121.1(3) . . ?
C20 C19 H19 119.4 . . ?
C18 C19 H19 119.4 . . ?
C21 C20 C19 119.6(3) . . ?
C21 C20 H20 120.2 . . ?
C19 C20 H20 120.2 . . ?
C20 C21 C22 122.0(3) . . ?
C20 C21 H21 119.0 . . ?
C22 C21 H21 119.0 . . ?
C21 C22 C17 118.2(3) . . ?
C21 C22 C26 118.9(3) . . ?
C17 C22 C26 122.7(3) . . ?
C24 C23 C18 111.6(3) . . ?
C24 C23 C25 109.2(3) . . ?
C18 C23 C25 111.2(3) . . ?
C24 C23 H23 108.2 . . ?
C18 C23 H23 108.2 . . ?
C25 C23 H23 108.2 . . ?
C23 C24 H24A 109.5 . . ?
C23 C24 H24B 109.5 . . ?
H24A C24 H24B 109.5 . . ?
C23 C24 H24C 109.5 . . ?
H24A C24 H24C 109.5 . . ?
H24B C24 H24C 109.5 . . ?
C23 C25 H25A 109.5 . . ?
C23 C25 H25B 109.5 . . ?
H25A C25 H25B 109.5 . . ?
C23 C25 H25C 109.5 . . ?
H25A C25 H25C 109.5 . . ?
H25B C25 H25C 109.5 . . ?
C22 C26 C27 113.0(3) . . ?
C22 C26 C28 110.5(3) . . ?
C27 C26 C28 109.7(3) . . ?
C22 C26 H26 107.8 . . ?
C27 C26 H26 107.8 . . ?
C28 C26 H26 107.8 . . ?
C26 C27 H27A 109.5 . . ?
C26 C27 H27B 109.5 . . ?
H27A C27 H27B 109.5 . . ?
C26 C27 H27C 109.5 . . ?
H27A C27 H27C 109.5 . . ?
H27B C27 H27C 109.5 . . ?
C26 C28 H28A 109.5 . . ?
C26 C28 H28B 109.5 . . ?
H28A C28 H28B 109.5 . . ?
C26 C28 H28C 109.5 . . ?
H28A C28 H28C 109.5 . . ?
H28B C28 H28C 109.5 . . ?
N3 C29 C30 124.9(3) . . ?
N3 C29 C32 119.9(3) . . ?
C30 C29 C32 115.1(2) . . ?
C29 C30 C31 128.9(2) . . ?
C29 C30 H30 115.5 . . ?
C31 C30 H30 115.5 . . ?
N4 C31 C30 123.3(3) . . ?
N4 C31 C33 120.0(3) . . ?
C30 C31 C33 116.7(2) . . ?
C29 C32 H32A 109.5 . . ?
C29 C32 H32B 109.5 . . ?
H32A C32 H32B 109.5 . . ?
C29 C32 H32C 109.5 . . ?
H32A C32 H32C 109.5 . . ?
H32B C32 H32C 109.5 . . ?
C31 C33 H33A 109.5 . . ?
C31 C33 H33B 109.5 . . ?
H33A C33 H33B 109.5 . . ?
C31 C33 H33C 109.5 . . ?
H33A C33 H33C 109.5 . . ?
H33B C33 H33C 109.5 . . ?
C39 C34 C35 121.7(3) . . ?
C39 C34 N3 120.5(3) . . ?
C35 C34 N3 117.6(3) . . ?
C36 C35 C34 117.9(3) . . ?
C36 C35 C40 119.5(3) . . ?
C34 C35 C40 122.6(3) . . ?
C37 C36 C35 121.3(3) . . ?
C37 C36 H36 119.4 . . ?
C35 C36 H36 119.4 . . ?
C36 C37 C38 119.8(3) . . ?
C36 C37 H37 120.1 . . ?
C38 C37 H37 120.1 . . ?
C37 C38 C39 122.0(3) . . ?
C37 C38 H38 119.0 . . ?
C39 C38 H38 119.0 . . ?
C38 C39 C34 117.2(3) . . ?
C38 C39 C43 118.4(3) . . ?
C34 C39 C43 124.4(3) . . ?
C35 C40 C42 111.8(3) . . ?
C35 C40 C41 112.6(3) . . ?
C42 C40 C41 110.5(3) . . ?
C35 C40 H40 107.2 . . ?
C42 C40 H40 107.2 . . ?
C41 C40 H40 107.2 . . ?
C40 C41 H41A 109.5 . . ?
C40 C41 H41B 109.5 . . ?
H41A C41 H41B 109.5 . . ?
C40 C41 H41C 109.5 . . ?
H41A C41 H41C 109.5 . . ?
H41B C41 H41C 109.5 . . ?
C40 C42 H42A 109.5 . . ?
C40 C42 H42B 109.5 . . ?
H42A C42 H42B 109.5 . . ?
C40 C42 H42C 109.5 . . ?
H42A C42 H42C 109.5 . . ?
H42B C42 H42C 109.5 . . ?
C39 C43 C44 110.7(3) . . ?
C39 C43 C45 112.6(3) . . ?
C44 C43 C45 109.5(3) . . ?
C39 C43 H43 107.9 . . ?
C44 C43 H43 107.9 . . ?
C45 C43 H43 107.9 . . ?
C43 C44 H44A 109.5 . . ?
C43 C44 H44B 109.5 . . ?
H44A C44 H44B 109.5 . . ?
C43 C44 H44C 109.5 . . ?
H44A C44 H44C 109.5 . . ?
H44B C44 H44C 109.5 . . ?
C43 C45 H45A 109.5 . . ?
C43 C45 H45B 109.5 . . ?
H45A C45 H45B 109.5 . . ?
C43 C45 H45C 109.5 . . ?
H45A C45 H45C 109.5 . . ?
H45B C45 H45C 109.5 . . ?
C51 C46 C47 121.1(3) . . ?
C51 C46 N4 121.0(3) . . ?
C47 C46 N4 117.9(3) . . ?
C48 C47 C46 118.1(3) . . ?
C48 C47 C52 118.8(3) . . ?
C46 C47 C52 123.1(3) . . ?
C49 C48 C47 121.2(3) . . ?
C49 C48 H48 119.4 . . ?
C47 C48 H48 119.4 . . ?
C50 C49 C48 119.5(3) . . ?
C50 C49 H49 120.3 . . ?
C48 C49 H49 120.3 . . ?
C49 C50 C51 121.5(3) . . ?
C49 C50 H50 119.2 . . ?
C51 C50 H50 119.2 . . ?
C50 C51 C46 118.5(3) . . ?
C50 C51 C55 118.7(3) . . ?
C46 C51 C55 122.8(3) . . ?
C47 C52 C53 112.8(3) . . ?
C47 C52 C54 110.8(3) . . ?
C53 C52 C54 109.5(3) . . ?
C47 C52 H52 107.8 . . ?
C53 C52 H52 107.8 . . ?
C54 C52 H52 107.8 . . ?
C52 C53 H53A 109.5 . . ?
C52 C53 H53B 109.5 . . ?
H53A C53 H53B 109.5 . . ?
C52 C53 H53C 109.5 . . ?
H53A C53 H53C 109.5 . . ?
H53B C53 H53C 109.5 . . ?
C52 C54 H54A 109.5 . . ?
C52 C54 H54B 109.5 . . ?
H54A C54 H54B 109.5 . . ?
C52 C54 H54C 109.5 . . ?
H54A C54 H54C 109.5 . . ?
H54B C54 H54C 109.5 . . ?
C51 C55 C56 110.7(3) . . ?
C51 C55 C57 111.4(4) . . ?
C56 C55 C57 109.2(3) . . ?
C51 C55 H55 108.5 . . ?
C56 C55 H55 108.5 . . ?
C57 C55 H55 108.5 . . ?
C55 C56 H56A 109.5 . . ?
C55 C56 H56B 109.5 . . ?
H56A C56 H56B 109.5 . . ?
C55 C56 H56C 109.5 . . ?
H56A C56 H56C 109.5 . . ?
H56B C56 H56C 109.5 . . ?
C55 C57 H57A 109.5 . . ?
C55 C57 H57B 109.5 . . ?
H57A C57 H57B 109.5 . . ?
C55 C57 H57C 109.5 . . ?
H57A C57 H57C 109.5 . . ?
H57B C57 H57C 109.5 . . ?
N5 C58 C59 108.1(2) . . ?
N5 C58 H58A 110.1 . . ?
C59 C58 H58A 110.1 . . ?
N5 C58 H58B 110.1 . . ?
C59 C58 H58B 110.1 . . ?
H58A C58 H58B 108.4 . . ?
N6 C59 C58 107.7(2) . . ?
N6 C59 H59A 110.2 . . ?
C58 C59 H59A 110.2 . . ?
N6 C59 H59B 110.2 . . ?
C58 C59 H59B 110.2 . . ?
H59A C59 H59B 108.5 . . ?
C61 C60 C65 120.7(2) . . ?
C61 C60 N5 117.8(2) . . ?
C65 C60 N5 121.5(2) . . ?
C62 C61 C60 118.7(3) . . ?
C62 C61 C66 118.9(3) . . ?
C60 C61 C66 122.3(2) . . ?
C63 C62 C61 120.6(3) . . ?
C63 C62 H62 119.7 . . ?
C61 C62 H62 119.7 . . ?
C64 C63 C62 120.3(3) . . ?
C64 C63 H63 119.9 . . ?
C62 C63 H63 119.9 . . ?
C63 C64 C65 121.4(3) . . ?
C63 C64 H64 119.3 . . ?
C65 C64 H64 119.3 . . ?
C64 C65 C60 118.2(3) . . ?
C64 C65 C69 117.6(3) . . ?
C60 C65 C69 123.9(2) . . ?
C61 C66 C67 114.0(2) . . ?
C61 C66 C68 110.5(2) . . ?
C67 C66 C68 108.1(2) . . ?
C61 C66 H66 108.0 . . ?
C67 C66 H66 108.0 . . ?
C68 C66 H66 108.0 . . ?
C66 C67 H67A 109.5 . . ?
C66 C67 H67B 109.5 . . ?
H67A C67 H67B 109.5 . . ?
C66 C67 H67C 109.5 . . ?
H67A C67 H67C 109.5 . . ?
H67B C67 H67C 109.5 . . ?
C66 C68 H68A 109.5 . . ?
C66 C68 H68B 109.5 . . ?
H68A C68 H68B 109.5 . . ?
C66 C68 H68C 109.5 . . ?
H68A C68 H68C 109.5 . . ?
H68B C68 H68C 109.5 . . ?
C65 C69 C70 112.7(3) . . ?
C65 C69 C71 110.6(3) . . ?
C70 C69 C71 110.5(3) . . ?
C65 C69 H69 107.6 . . ?
C70 C69 H69 107.6 . . ?
C71 C69 H69 107.6 . . ?
C69 C70 H70A 109.5 . . ?
C69 C70 H70B 109.5 . . ?
H70A C70 H70B 109.5 . . ?
C69 C70 H70C 109.5 . . ?
H70A C70 H70C 109.5 . . ?
H70B C70 H70C 109.5 . . ?
C69 C71 H71A 109.5 . . ?
C69 C71 H71B 109.5 . . ?
H71A C71 H71B 109.5 . . ?
C69 C71 H71C 109.5 . . ?
H71A C71 H71C 109.5 . . ?
H71B C71 H71C 109.5 . . ?
C77 C72 N6 119.4(2) . . ?
C77 C72 C73 119.3(2) . . ?
N6 C72 C73 121.3(2) . . ?
C74 C73 C72 118.5(3) . . ?
C74 C73 C78 118.4(3) . . ?
C72 C73 C78 123.1(2) . . ?
C75 C74 C73 122.2(3) . . ?
C75 C74 H74 118.9 . . ?
C73 C74 H74 118.9 . . ?
C76 C75 C74 119.3(3) . . ?
C76 C75 H75 120.4 . . ?
C74 C75 H75 120.4 . . ?
C75 C76 C77 121.7(3) . . ?
C75 C76 H76 119.1 . . ?
C77 C76 H76 119.1 . . ?
C76 C77 C72 119.0(3) . . ?
C76 C77 C81 120.4(3) . . ?
C72 C77 C81 120.4(3) . . ?
C73 C78 C79 112.5(3) . . ?
C73 C78 C80 111.0(3) . . ?
C79 C78 C80 108.8(2) . . ?
C73 C78 H78 108.1 . . ?
C79 C78 H78 108.1 . . ?
C80 C78 H78 108.1 . . ?
C78 C79 H79A 109.5 . . ?
C78 C79 H79B 109.5 . . ?
H79A C79 H79B 109.5 . . ?
C78 C79 H79C 109.5 . . ?
H79A C79 H79C 109.5 . . ?
H79B C79 H79C 109.5 . . ?
C78 C80 H80A 109.5 . . ?
C78 C80 H80B 109.5 . . ?
H80A C80 H80B 109.5 . . ?
C78 C80 H80C 109.5 . . ?
H80A C80 H80C 109.5 . . ?
H80B C80 H80C 109.5 . . ?
C82 C81 C77 109.4(3) . . ?
C82 C81 C83 109.7(3) . . ?
C77 C81 C83 113.9(3) . . ?
C82 C81 H81 107.9 . . ?
C77 C81 H81 107.9 . . ?
C83 C81 H81 107.9 . . ?
C81 C82 H82A 109.5 . . ?
C81 C82 H82B 109.5 . . ?
H82A C82 H82B 109.5 . . ?
C81 C82 H82C 109.5 . . ?
H82A C82 H82C 109.5 . . ?
H82B C82 H82C 109.5 . . ?
C81 C83 H83A 109.5 . . ?
C81 C83 H83B 109.5 . . ?
H83A C83 H83B 109.5 . . ?
C81 C83 H83C 109.5 . . ?
H83A C83 H83C 109.5 . . ?
H83B C83 H83C 109.5 . . ?
N7 C84 C85 123.3(2) . . ?
N7 C84 C87 119.9(2) . . ?
C85 C84 C87 116.8(2) . . ?
C86 C85 C84 128.5(2) . . ?
C86 C85 H85 115.8 . . ?
C84 C85 H85 115.8 . . ?
N8 C86 C85 124.0(2) . . ?
N8 C86 C88 119.0(2) . . ?
C85 C86 C88 116.9(2) . . ?
C84 C87 H87A 109.5 . . ?
C84 C87 H87B 109.5 . . ?
H87A C87 H87B 109.5 . . ?
C84 C87 H87C 109.5 . . ?
H87A C87 H87C 109.5 . . ?
H87B C87 H87C 109.5 . . ?
C86 C88 H88A 109.5 . . ?
C86 C88 H88B 109.5 . . ?
H88A C88 H88B 109.5 . . ?
C86 C88 H88C 109.5 . . ?
H88A C88 H88C 109.5 . . ?
H88B C88 H88C 109.5 . . ?
C94 C89 C90 121.7(2) . . ?
C94 C89 N7 120.5(2) . . ?
C90 C89 N7 117.7(2) . . ?
C91 C90 C89 117.8(3) . . ?
C91 C90 C95 120.1(3) . . ?
C89 C90 C95 122.1(2) . . ?
C92 C91 C90 121.0(3) . . ?
C92 C91 H91 119.5 . . ?
C90 C91 H91 119.5 . . ?
C93 C92 C91 120.4(3) . . ?
C93 C92 H92 119.8 . . ?
C91 C92 H92 119.8 . . ?
C92 C93 C94 121.3(3) . . ?
C92 C93 H93 119.3 . . ?
C94 C93 H93 119.3 . . ?
C89 C94 C93 117.8(3) . . ?
C89 C94 C98 123.8(2) . . ?
C93 C94 C98 118.4(3) . . ?
C90 C95 C96 113.6(2) . . ?
C90 C95 C97 111.8(3) . . ?
C96 C95 C97 110.1(3) . . ?
C90 C95 H95 107.0 . . ?
C96 C95 H95 107.0 . . ?
C97 C95 H95 107.0 . . ?
C95 C96 H96A 109.5 . . ?
C95 C96 H96B 109.5 . . ?
H96A C96 H96B 109.5 . . ?
C95 C96 H96C 109.5 . . ?
H96A C96 H96C 109.5 . . ?
H96B C96 H96C 109.5 . . ?
C95 C97 H97A 109.5 . . ?
C95 C97 H97B 109.5 . . ?
H97A C97 H97B 109.5 . . ?
C95 C97 H97C 109.5 . . ?
H97A C97 H97C 109.5 . . ?
H97B C97 H97C 109.5 . . ?
C94 C98 C99 110.1(2) . . ?
C94 C98 C100 112.9(2) . . ?
C99 C98 C100 108.3(2) . . ?
C94 C98 H98 108.5 . . ?
C99 C98 H98 108.5 . . ?
C100 C98 H98 108.5 . . ?
C98 C99 H99A 109.5 . . ?
C98 C99 H99B 109.5 . . ?
H99A C99 H99B 109.5 . . ?
C98 C99 H99C 109.5 . . ?
H99A C99 H99C 109.5 . . ?
H99B C99 H99C 109.5 . . ?
C98 C100 H10A 109.5 . . ?
C98 C100 H10B 109.5 . . ?
H10A C100 H10B 109.5 . . ?
C98 C100 H10C 109.5 . . ?
H10A C100 H10C 109.5 . . ?
H10B C100 H10C 109.5 . . ?
C102 C101 C106 121.2(2) . . ?
C102 C101 N8 118.4(2) . . ?
C106 C101 N8 120.3(2) . . ?
C103 C102 C101 118.4(3) . . ?
C103 C102 C107 118.7(3) . . ?
C101 C102 C107 122.9(2) . . ?
C104 C103 C102 120.8(3) . . ?
C104 C103 H103 119.6 . . ?
C102 C103 H103 119.6 . . ?
C105 C104 C103 120.1(3) . . ?
C105 C104 H104 120.0 . . ?
C103 C104 H104 120.0 . . ?
C104 C105 C106 122.0(3) . . ?
C104 C105 H105 119.0 . . ?
C106 C105 H105 119.0 . . ?
C105 C106 C101 117.5(3) . . ?
C105 C106 C110 118.9(2) . . ?
C101 C106 C110 123.6(2) . . ?
C102 C107 C108 110.9(3) . . ?
C102 C107 C109 111.4(3) . . ?
C108 C107 C109 109.0(3) . . ?
C102 C107 H107 108.5 . . ?
C108 C107 H107 108.5 . . ?
C109 C107 H107 108.5 . . ?
C107 C108 H10D 109.5 . . ?
C107 C108 H10E 109.5 . . ?
H10D C108 H10E 109.5 . . ?
C107 C108 H10F 109.5 . . ?
H10D C108 H10F 109.5 . . ?
H10E C108 H10F 109.5 . . ?
C107 C109 H10G 109.5 . . ?
C107 C109 H10H 109.5 . . ?
H10G C109 H10H 109.5 . . ?
C107 C109 H10I 109.5 . . ?
H10G C109 H10I 109.5 . . ?
H10H C109 H10I 109.5 . . ?
C106 C110 C111 110.8(3) . . ?
C106 C110 C112 111.5(2) . . ?
C111 C110 C112 109.9(2) . . ?
C106 C110 H110 108.2 . . ?
C111 C110 H110 108.2 . . ?
C112 C110 H110 108.2 . . ?
C110 C111 H11A 109.5 . . ?
C110 C111 H11B 109.5 . . ?
H11A C111 H11B 109.5 . . ?
C110 C111 H11C 109.5 . . ?
H11A C111 H11C 109.5 . . ?
H11B C111 H11C 109.5 . . ?
C110 C112 H11D 109.5 . . ?
C110 C112 H11E 109.5 . . ?
H11D C112 H11E 109.5 . . ?
C110 C112 H11F 109.5 . . ?
H11D C112 H11F 109.5 . . ?
H11E C112 H11F 109.5 . . ?
C2R C1R H1R1 109.5 . . ?
C2R C1R H1R2 109.5 . . ?
H1R1 C1R H1R2 109.5 . . ?
C2R C1R H1R3 109.5 . . ?
H1R1 C1R H1R3 109.5 . . ?
H1R2 C1R H1R3 109.5 . . ?
C1R C2R C3R 113.2(6) . . ?
C1R C2R H2R1 108.9 . . ?
C3R C2R H2R1 108.9 . . ?
C1R C2R H2R2 108.9 . . ?
C3R C2R H2R2 108.9 . . ?
H2R1 C2R H2R2 107.7 . . ?
C4R C3R C2R 115.2(6) . . ?
C4R C3R H3R1 108.5 . . ?
C2R C3R H3R1 108.5 . . ?
C4R C3R H3R2 108.5 . . ?
C2R C3R H3R2 108.5 . . ?
H3R1 C3R H3R2 107.5 . . ?
C3R C4R C5R 112.5(6) . . ?
C3R C4R H4R1 109.1 . . ?
C5R C4R H4R1 109.1 . . ?
C3R C4R H4R2 109.1 . . ?
C5R C4R H4R2 109.1 . . ?
H4R1 C4R H4R2 107.8 . . ?
C4R C5R H5R1 109.5 . . ?
C4R C5R H5R2 109.5 . . ?
H5R1 C5R H5R2 109.5 . . ?
C4R C5R H5R3 109.5 . . ?
H5R1 C5R H5R3 109.5 . . ?
H5R2 C5R H5R3 109.5 . . ?
C2S C1S H1S1 109.5 . . ?
C2S C1S H1S2 109.5 . . ?
H1S1 C1S H1S2 109.5 . . ?
C2S C1S H1S3 109.5 . . ?
H1S1 C1S H1S3 109.5 . . ?
H1S2 C1S H1S3 109.5 . . ?
C1S C2S C3S 111.7(3) . . ?
C1S C2S H2S1 109.3 . . ?
C3S C2S H2S1 109.3 . . ?
C1S C2S H2S2 109.3 . . ?
C3S C2S H2S2 109.3 . . ?
H2S1 C2S H2S2 107.9 . . ?
C4S C3S C2S 115.0(3) . . ?
C4S C3S H3S1 108.5 . . ?
C2S C3S H3S1 108.5 . . ?
C4S C3S H3S2 108.5 . . ?
C2S C3S H3S2 108.5 . . ?
H3S1 C3S H3S2 107.5 . . ?
C3S C4S C5S 112.8(4) . . ?
C3S C4S H4S1 109.0 . . ?
C5S C4S H4S1 109.0 . . ?
C3S C4S H4S2 109.0 . . ?
C5S C4S H4S2 109.0 . . ?
H4S1 C4S H4S2 107.8 . . ?
C4S C5S H5S1 109.5 . . ?
C4S C5S H5S2 109.5 . . ?
H5S1 C5S H5S2 109.5 . . ?
C4S C5S H5S3 109.5 . . ?
H5S1 C5S H5S3 109.5 . . ?
H5S2 C5S H5S3 109.5 . . ?
C2T C1T H1T1 109.5 . . ?
C2T C1T H1T2 109.5 . . ?
H1T1 C1T H1T2 109.5 . . ?
C2T C1T H1T3 109.5 . . ?
H1T1 C1T H1T3 109.5 . . ?
H1T2 C1T H1T3 109.5 . . ?
C1T C2T C3T 117.0(9) . . ?
C1T C2T H2T1 108.0 . . ?
C3T C2T H2T1 108.0 . . ?
C1T C2T H2T2 108.0 . . ?
C3T C2T H2T2 108.0 . . ?
H2T1 C2T H2T2 107.3 . . ?
C4T C3T C2T 114.5(9) . . ?
C4T C3T H3T1 108.6 . . ?
C2T C3T H3T1 108.6 . . ?
C4T C3T H3T2 108.6 . . ?
C2T C3T H3T2 108.6 . . ?
H3T1 C3T H3T2 107.6 . . ?
C3T C4T C5T 110.0(8) . . ?
C3T C4T H4T1 109.7 . . ?
C5T C4T H4T1 109.7 . . ?
C3T C4T H4T2 109.7 . . ?
C5T C4T H4T2 109.7 . . ?
H4T1 C4T H4T2 108.2 . . ?
C4T C5T H5T1 109.5 . . ?
C4T C5T H5T2 109.5 . . ?
H5T1 C5T H5T2 109.5 . . ?
C4T C5T H5T3 109.5 . . ?
H5T1 C5T H5T3 109.5 . . ?
H5T2 C5T H5T3 109.5 . . ?
C2U C1U H1U1 109.5 . . ?
C2U C1U H1U2 109.5 . . ?
H1U1 C1U H1U2 109.5 . . ?
C2U C1U H1U3 109.5 . . ?
H1U1 C1U H1U3 109.5 . . ?
H1U2 C1U H1U3 109.5 . . ?
C1U C2U C3U 110.9(19) . . ?
C1U C2U H2U1 109.5 . . ?
C3U C2U H2U1 109.5 . . ?
C1U C2U H2U2 109.5 . . ?
C3U C2U H2U2 109.5 . . ?
H2U1 C2U H2U2 108.0 . . ?
C4U C3U C2U 115.2(18) . . ?
C4U C3U H3U1 108.5 . . ?
C2U C3U H3U1 108.5 . . ?
C4U C3U H3U2 108.5 . . ?
C2U C3U H3U2 108.5 . . ?
H3U1 C3U H3U2 107.5 . . ?
C3U C4U C5U 110.3(19) . . ?
C3U C4U H4U1 109.6 . . ?
C5U C4U H4U1 109.6 . . ?
C3U C4U H4U2 109.6 . . ?
C5U C4U H4U2 109.6 . . ?
H4U1 C4U H4U2 108.1 . . ?
C4U C5U H5U1 109.5 . . ?
C4U C5U H5U2 109.5 . . ?
H5U1 C5U H5U2 109.5 . . ?
C4U C5U H5U3 109.5 . . ?
H5U1 C5U H5U3 109.5 . . ?
H5U2 C5U H5U3 109.5 . . ?

_refine_diff_density_max         0.685
_refine_diff_density_min         -0.473
_refine_diff_density_rms         0.068

_shelx_res_file                  
;
TITL p-1 in P-1
    shelx.res
    created by SHELXL-2018/1 at 12:21:51 on 20-Apr-2023
CELL  1.54184  18.1433  18.6339  20.1323   77.529   85.250   79.331
ZERR     2.00   0.0004   0.0004   0.0005    0.002    0.002    0.002
LATT   1
SFAC  C    H    N    P    S    GA   AS
UNIT  259  400  16   4    8    4    4
MERG   2
DFIX     1.520   0.020 C1U C2U
DFIX     1.520   0.020 C2U C3U
DFIX     1.520   0.020 C3U C4U
DFIX     1.520   0.020 C4U C5U
DANG     2.520   0.040 C1U C3U
DANG     2.520   0.040 C2U C4U
DANG     2.520   0.040 C3U C5U
ACTA
BOND $H
TEMP -123
SIZE 0.08 0.08 0.12
FMAP   2
PLAN   20
L.S.  24
WGHT    0.062400    3.765100
FVAR       0.23100
AS1   7    0.551165    0.772221    0.126081    11.00000    0.02733    0.02827 =
         0.02499   -0.00897   -0.00405   -0.00061
N1    3    0.601549    0.779304    0.041418    11.00000    0.03339    0.02918 =
         0.02464   -0.00741   -0.00217    0.00116
N2    3    0.512647    0.873588    0.097794    11.00000    0.03585    0.02841 =
         0.02696   -0.00600   -0.00620    0.00538
GA1   6    0.654991    0.746915    0.305952    11.00000    0.03160    0.02229 =
         0.02320   -0.00741   -0.00391   -0.00257
N3    3    0.721707    0.807055    0.335343    11.00000    0.04086    0.02706 =
         0.02745   -0.00930   -0.00627   -0.00641
N4    3    0.574865    0.763123    0.375032    11.00000    0.03928    0.02531 =
         0.02731   -0.00737    0.00197   -0.00223
P1    4    0.657531    0.780313    0.186229    11.00000    0.03335    0.02335 =
         0.02418   -0.00462   -0.00718   -0.00311
S1    5    0.711041    0.674249    0.169542    11.00000    0.04631    0.03087 =
         0.02240   -0.00226    0.00091    0.01009
S2    5    0.689737    0.622951    0.327220    11.00000    0.04493    0.02282 =
         0.02244   -0.00601    0.00074    0.00040
AS2   7    0.769047    0.290848    0.313605    11.00000    0.02732    0.02677 =
         0.02563   -0.00945   -0.00273   -0.00394
N5    3    0.673959    0.342916    0.326141    11.00000    0.02598    0.03887 =
         0.02603   -0.01460   -0.00434   -0.00139
N6    3    0.771837    0.260680    0.409027    11.00000    0.03038    0.03528 =
         0.02657   -0.00501   -0.00515   -0.00557
GA2   6    0.889376    0.419436    0.193897    11.00000    0.02558    0.02525 =
         0.02145   -0.00781   -0.00345   -0.00158
N7    3    0.990503    0.446511    0.185193    11.00000    0.02491    0.02990 =
         0.02577   -0.00759   -0.00513   -0.00397
N8    3    0.906097    0.361697    0.122882    11.00000    0.02525    0.02747 =
         0.02561   -0.00923   -0.00205   -0.00309
P2    4    0.855858    0.375244    0.306495    11.00000    0.02751    0.02297 =
         0.02300   -0.00518   -0.00414   -0.00171
S3    5    0.800264    0.520521    0.162032    11.00000    0.03555    0.03025 =
         0.02105   -0.00805   -0.00565    0.00539
S4    5    0.796862    0.479071    0.321316    11.00000    0.04013    0.02377 =
         0.02096   -0.00667   -0.00569    0.00079
C1    1    0.724580    0.606184    0.246989    11.00000    0.03061    0.02708 =
         0.02083   -0.00645   -0.00251   -0.00383
C2    1    0.767049    0.539788    0.242070    11.00000    0.02849    0.02529 =
         0.02152   -0.00465   -0.00554   -0.00221
C3    1    0.610178    0.856469    0.012406    11.00000    0.03687    0.03034 =
         0.03240   -0.00326   -0.00098    0.00127
AFIX  23
H3A   2    0.619573    0.863534   -0.037536    11.00000   -1.20000
H3B   2    0.653008    0.869112    0.032311    11.00000   -1.20000
AFIX   0
C4    1    0.538228    0.905395    0.029033    11.00000    0.04337    0.03197 =
         0.03063   -0.00594   -0.00535    0.00374
AFIX  23
H4A   2    0.546943    0.956834    0.026513    11.00000   -1.20000
H4B   2    0.499915    0.907123   -0.003811    11.00000   -1.20000
AFIX   0
C5    1    0.636311    0.720349    0.008137    11.00000    0.03374    0.02904 =
         0.02096   -0.00543   -0.00609    0.00345
C6    1    0.712781    0.713575   -0.013021    11.00000    0.03789    0.03505 =
         0.02487   -0.00656   -0.00309    0.00073
C7    1    0.742524    0.660552   -0.052252    11.00000    0.04125    0.04549 =
         0.03755   -0.01652    0.00441    0.00163
AFIX  43
H7    2    0.793418    0.657166   -0.068646    11.00000   -1.20000
AFIX   0
C8    1    0.699274    0.613034   -0.067594    11.00000    0.05642    0.04606 =
         0.04551   -0.02683    0.00409    0.00009
AFIX  43
H8    2    0.720355    0.577378   -0.094282    11.00000   -1.20000
AFIX   0
C9    1    0.625670    0.617649   -0.044047    11.00000    0.05517    0.04508 =
         0.04299   -0.02187   -0.00872   -0.00599
AFIX  43
H9    2    0.596809    0.583498   -0.053158    11.00000   -1.20000
AFIX   0
C10   1    0.592310    0.671412   -0.007019    11.00000    0.03788    0.04383 =
         0.02971   -0.01512   -0.00804   -0.00129
C11   1    0.766182    0.760077    0.004437    11.00000    0.03252    0.03930 =
         0.03136   -0.00840    0.00268   -0.00345
AFIX  13
H11   2    0.741588    0.784840    0.041925    11.00000   -1.20000
AFIX   0
C12   1    0.840842    0.712305    0.029602    11.00000    0.03279    0.05579 =
         0.04147   -0.01309    0.00210   -0.00088
AFIX  33
H12A  2    0.873401    0.744440    0.040222    11.00000   -1.50000
H12B  2    0.831216    0.675429    0.070633    11.00000   -1.50000
H12C  2    0.865572    0.686548   -0.005981    11.00000   -1.50000
AFIX   0
C13   1    0.782763    0.821277   -0.056316    11.00000    0.04689    0.05175 =
         0.04695   -0.00428    0.00790   -0.01100
AFIX  33
H13A  2    0.817255    0.849927   -0.043078    11.00000   -1.50000
H13B  2    0.805807    0.798402   -0.094218    11.00000   -1.50000
H13C  2    0.735825    0.854620   -0.070484    11.00000   -1.50000
AFIX   0
C14   1    0.508362    0.678675    0.010330    11.00000    0.03837    0.06310 =
         0.04352   -0.02807   -0.00914   -0.00800
AFIX  13
H14   2    0.497982    0.701108    0.051724    11.00000   -1.20000
AFIX   0
C15   1    0.479870    0.603844    0.026847    11.00000    0.05095    0.07917 =
         0.06506   -0.01826   -0.00990   -0.02063
AFIX  33
H15A  2    0.425668    0.612579    0.037492    11.00000   -1.50000
H15B  2    0.490170    0.579910   -0.012553    11.00000   -1.50000
H15C  2    0.505598    0.571310    0.066139    11.00000   -1.50000
AFIX   0
C16   1    0.465405    0.732703   -0.047571    11.00000    0.04758    0.05727 =
         0.07669   -0.01816   -0.02118    0.00429
AFIX  33
H16A  2    0.411367    0.737312   -0.036315    11.00000   -1.50000
H16B  2    0.480366    0.781728   -0.053858    11.00000   -1.50000
H16C  2    0.476920    0.713736   -0.089692    11.00000   -1.50000
AFIX   0
C17   1    0.445595    0.913902    0.123599    11.00000    0.03444    0.03052 =
         0.03019   -0.00741   -0.00566    0.00466
C18   1    0.452541    0.965003    0.164002    11.00000    0.04053    0.03392 =
         0.03871   -0.01316   -0.00465    0.00352
C19   1    0.387620    1.005125    0.189221    11.00000    0.05385    0.04235 =
         0.04699   -0.01877    0.00454    0.00485
AFIX  43
H19   2    0.391801    1.039019    0.217274    11.00000   -1.20000
AFIX   0
C20   1    0.317203    0.996426    0.174092    11.00000    0.04490    0.05338 =
         0.05565   -0.01429    0.00580    0.01483
AFIX  43
H20   2    0.273427    1.023736    0.192036    11.00000   -1.20000
AFIX   0
C21   1    0.311014    0.948235    0.133120    11.00000    0.03292    0.06413 =
         0.05435   -0.01039   -0.00221    0.00149
AFIX  43
H21   2    0.262449    0.942961    0.122627    11.00000   -1.20000
AFIX   0
C22   1    0.373988    0.906553    0.106254    11.00000    0.03551    0.04506 =
         0.03780   -0.00656   -0.00829    0.00001
C23   1    0.529188    0.978952    0.178750    11.00000    0.04794    0.05015 =
         0.04626   -0.02679   -0.00372   -0.00206
AFIX  13
H23   2    0.568011    0.953299    0.149485    11.00000   -1.20000
AFIX   0
C24   1    0.547627    0.947946    0.251922    11.00000    0.06625    0.05141 =
         0.06224    0.00365   -0.02092   -0.00970
AFIX  33
H24A  2    0.597097    0.957841    0.259633    11.00000   -1.50000
H24B  2    0.509627    0.971785    0.281512    11.00000   -1.50000
H24C  2    0.548182    0.893992    0.262340    11.00000   -1.50000
AFIX   0
C25   1    0.533100    1.063169    0.161408    11.00000    0.08284    0.05597 =
         0.04518   -0.00082   -0.01479   -0.02304
AFIX  33
H25A  2    0.521102    1.083581    0.113710    11.00000   -1.50000
H25B  2    0.496857    1.089033    0.190962    11.00000   -1.50000
H25C  2    0.583820    1.070276    0.168559    11.00000   -1.50000
AFIX   0
C26   1    0.362935    0.859320    0.056294    11.00000    0.04373    0.05940 =
         0.04751   -0.01572   -0.01385   -0.00615
AFIX  13
H26   2    0.413470    0.832824    0.043409    11.00000   -1.20000
AFIX   0
C27   1    0.314349    0.800457    0.086298    11.00000    0.10489    0.08914 =
         0.06132   -0.01276   -0.02010   -0.05119
AFIX  33
H27A  2    0.309132    0.771776    0.051997    11.00000   -1.50000
H27B  2    0.338083    0.766804    0.126081    11.00000   -1.50000
H27C  2    0.264629    0.824991    0.100082    11.00000   -1.50000
AFIX   0
C28   1    0.328865    0.908844   -0.008614    11.00000    0.04888    0.08176 =
         0.05301   -0.01605   -0.01883   -0.00646
AFIX  33
H28A  2    0.322100    0.877579   -0.040269    11.00000   -1.50000
H28B  2    0.280102    0.937124    0.002906    11.00000   -1.50000
H28C  2    0.362581    0.943536   -0.030036    11.00000   -1.50000
AFIX   0
C29   1    0.692871    0.858214    0.371931    11.00000    0.05946    0.02767 =
         0.02971   -0.00806   -0.01013   -0.00745
C30   1    0.619767    0.868228    0.399045    11.00000    0.05766    0.02640 =
         0.03339   -0.01434   -0.00467   -0.00123
AFIX  43
H30   2    0.603867    0.912874    0.415656    11.00000   -1.20000
AFIX   0
C31   1    0.566444    0.821850    0.405280    11.00000    0.05099    0.02593 =
         0.02937   -0.00823   -0.00103    0.00304
C32   1    0.741725    0.909250    0.388251    11.00000    0.06447    0.04154 =
         0.05266   -0.02512   -0.00629   -0.01537
AFIX  33
H32A  2    0.712062    0.943216    0.415278    11.00000   -1.50000
H32B  2    0.784181    0.879275    0.414245    11.00000   -1.50000
H32C  2    0.760548    0.938286    0.345791    11.00000   -1.50000
AFIX   0
C33   1    0.496507    0.840415    0.448513    11.00000    0.06091    0.04089 =
         0.04507   -0.01811    0.01095    0.00094
AFIX  33
H33A  2    0.499410    0.884540    0.466620    11.00000   -1.50000
H33B  2    0.452444    0.850651    0.420707    11.00000   -1.50000
H33C  2    0.492195    0.798123    0.486320    11.00000   -1.50000
AFIX   0
C34   1    0.802984    0.797022    0.320274    11.00000    0.03898    0.03189 =
         0.03783   -0.01527   -0.00843   -0.01059
C35   1    0.849317    0.745514    0.367833    11.00000    0.04653    0.03828 =
         0.04055   -0.01519   -0.01623   -0.01046
C36   1    0.926804    0.744183    0.359493    11.00000    0.04921    0.04945 =
         0.05650   -0.01651   -0.02534   -0.00807
AFIX  43
H36   2    0.959087    0.710554    0.391470    11.00000   -1.20000
AFIX   0
C37   1    0.957188    0.790592    0.305919    11.00000    0.04137    0.05920 =
         0.07294   -0.02376   -0.01178   -0.01536
AFIX  43
H37   2    1.009775    0.790323    0.302092    11.00000   -1.20000
AFIX   0
C38   1    0.911190    0.837442    0.257847    11.00000    0.04770    0.04658 =
         0.05702   -0.01617   -0.00427   -0.02069
AFIX  43
H38   2    0.933084    0.867507    0.219903    11.00000   -1.20000
AFIX   0
C39   1    0.833075    0.842107    0.263208    11.00000    0.04686    0.03367 =
         0.04332   -0.01454   -0.00722   -0.01431
C40   1    0.818254    0.693854    0.428022    11.00000    0.05134    0.04330 =
         0.03718   -0.00812   -0.01975   -0.00553
AFIX  13
H40   2    0.766855    0.689372    0.416767    11.00000   -1.20000
AFIX   0
C41   1    0.864813    0.615046    0.441156    11.00000    0.06362    0.04839 =
         0.06807   -0.00193   -0.01790   -0.00704
AFIX  33
H41A  2    0.842520    0.583928    0.480411    11.00000   -1.50000
H41B  2    0.865365    0.593290    0.400898    11.00000   -1.50000
H41C  2    0.916320    0.617539    0.450554    11.00000   -1.50000
AFIX   0
C42   1    0.809790    0.726052    0.492699    11.00000    0.11380    0.06258 =
         0.03436   -0.01138   -0.02445   -0.01638
AFIX  33
H42A  2    0.789630    0.691243    0.530424    11.00000   -1.50000
H42B  2    0.858947    0.733548    0.504017    11.00000   -1.50000
H42C  2    0.775380    0.773952    0.485010    11.00000   -1.50000
AFIX   0
C43   1    0.786501    0.895344    0.207667    11.00000    0.04826    0.03297 =
         0.04417   -0.00513   -0.00484   -0.01215
AFIX  13
H43   2    0.732725    0.889951    0.218234    11.00000   -1.20000
AFIX   0
C44   1    0.809464    0.875047    0.138099    11.00000    0.05228    0.06021 =
         0.04105   -0.00883   -0.00179   -0.02001
AFIX  33
H44A  2    0.778892    0.909905    0.103071    11.00000   -1.50000
H44B  2    0.862604    0.878142    0.127345    11.00000   -1.50000
H44C  2    0.801568    0.824123    0.139426    11.00000   -1.50000
AFIX   0
C45   1    0.792455    0.977205    0.203915    11.00000    0.09130    0.03635 =
         0.06630   -0.00544   -0.00813   -0.01898
AFIX  33
H45A  2    0.761589    1.009104    0.167520    11.00000   -1.50000
H45B  2    0.774660    0.991057    0.247487    11.00000   -1.50000
H45C  2    0.844918    0.983739    0.194341    11.00000   -1.50000
AFIX   0
C46   1    0.527836    0.707224    0.401471    11.00000    0.03967    0.02751 =
         0.03139   -0.00991    0.00718   -0.00284
C47   1    0.551088    0.652631    0.459478    11.00000    0.05085    0.02997 =
         0.02863   -0.01022    0.00628   -0.00434
C48   1    0.504626    0.600839    0.486765    11.00000    0.05961    0.02817 =
         0.03152   -0.00431    0.00989   -0.00428
AFIX  43
H48   2    0.519696    0.563104    0.525419    11.00000   -1.20000
AFIX   0
C49   1    0.436736    0.603314    0.458559    11.00000    0.05178    0.03622 =
         0.04351   -0.01276    0.01827   -0.01214
AFIX  43
H49   2    0.405000    0.568449    0.478514    11.00000   -1.20000
AFIX   0
C50   1    0.415688    0.656766    0.401345    11.00000    0.03942    0.04220 =
         0.05005   -0.01287    0.00788   -0.00701
AFIX  43
H50   2    0.369475    0.657866    0.381829    11.00000   -1.20000
AFIX   0
C51   1    0.460499    0.709038    0.371589    11.00000    0.04003    0.03565 =
         0.04122   -0.00341    0.00491   -0.00245
C52   1    0.622338    0.649970    0.495191    11.00000    0.06112    0.03979 =
         0.03303   -0.00275   -0.00468   -0.00949
AFIX  13
H52   2    0.654251    0.682034    0.463584    11.00000   -1.20000
AFIX   0
C53   1    0.668037    0.571333    0.513028    11.00000    0.06561    0.04500 =
         0.04016   -0.00150   -0.00858   -0.00360
AFIX  33
H53A  2    0.713215    0.572794    0.535880    11.00000   -1.50000
H53B  2    0.637623    0.538486    0.543393    11.00000   -1.50000
H53C  2    0.682577    0.552294    0.471249    11.00000   -1.50000
AFIX   0
C54   1    0.604217    0.682016    0.560126    11.00000    0.09687    0.05780 =
         0.04605   -0.02016   -0.01674   -0.00619
AFIX  33
H54A  2    0.650895    0.679770    0.582334    11.00000   -1.50000
H54B  2    0.578926    0.734013    0.548104    11.00000   -1.50000
H54C  2    0.571286    0.652679    0.591302    11.00000   -1.50000
AFIX   0
C55   1    0.434138    0.765818    0.308454    11.00000    0.04079    0.06176 =
         0.06855    0.01841   -0.01041   -0.01510
AFIX  13
H55   2    0.475093    0.795085    0.290587    11.00000   -1.20000
AFIX   0
C56   1    0.417583    0.727265    0.253694    11.00000    0.05375    0.11172 =
         0.04199    0.00614   -0.00016   -0.01371
AFIX  33
H56A  2    0.400642    0.764810    0.213334    11.00000   -1.50000
H56B  2    0.463220    0.694560    0.241576    11.00000   -1.50000
H56C  2    0.378188    0.697503    0.270775    11.00000   -1.50000
AFIX   0
C57   1    0.363659    0.820150    0.324472    11.00000    0.09353    0.06013 =
         0.12168   -0.00970   -0.04440    0.01811
AFIX  33
H57A  2    0.348049    0.856065    0.282738    11.00000   -1.50000
H57B  2    0.323112    0.792211    0.342559    11.00000   -1.50000
H57C  2    0.374832    0.846852    0.358342    11.00000   -1.50000
AFIX   0
C58   1    0.660051    0.353776    0.397027    11.00000    0.03070    0.04349 =
         0.02761   -0.01610   -0.00094   -0.00405
AFIX  23
H58A  2    0.605519    0.360525    0.408970    11.00000   -1.20000
H58B  2    0.678909    0.398810    0.402044    11.00000   -1.20000
AFIX   0
C59   1    0.700615    0.285335    0.443628    11.00000    0.03511    0.04101 =
         0.02657   -0.00885   -0.00023   -0.00928
AFIX  23
H59A  2    0.709823    0.297674    0.487311    11.00000   -1.20000
H59B  2    0.669854    0.245274    0.453297    11.00000   -1.20000
AFIX   0
C60   1    0.611140    0.340148    0.288052    11.00000    0.02594    0.04405 =
         0.02519   -0.01471   -0.00238   -0.00479
C61   1    0.567341    0.408285    0.258059    11.00000    0.03073    0.04744 =
         0.02847   -0.01269   -0.00211   -0.00672
C62   1    0.506353    0.406800    0.220410    11.00000    0.03492    0.05846 =
         0.04692   -0.01406   -0.01480   -0.00222
AFIX  43
H62   2    0.475949    0.452291    0.200288    11.00000   -1.20000
AFIX   0
C63   1    0.489905    0.339609    0.212213    11.00000    0.04267    0.07089 =
         0.05527   -0.02221   -0.02165   -0.00915
AFIX  43
H63   2    0.449339    0.339349    0.185354    11.00000   -1.20000
AFIX   0
C64   1    0.532006    0.273408    0.242757    11.00000    0.04339    0.05883 =
         0.05009   -0.02377   -0.00928   -0.01556
AFIX  43
H64   2    0.519820    0.227772    0.236951    11.00000   -1.20000
AFIX   0
C65   1    0.592442    0.271705    0.282232    11.00000    0.03558    0.04704 =
         0.03024   -0.01589   -0.00012   -0.00915
C66   1    0.581226    0.482966    0.268466    11.00000    0.03056    0.04094 =
         0.03165   -0.00709   -0.00301   -0.00255
AFIX  13
H66   2    0.633940    0.476170    0.282865    11.00000   -1.20000
AFIX   0
C67   1    0.571675    0.545217    0.204684    11.00000    0.04146    0.05226 =
         0.03591   -0.00425   -0.00233    0.00200
AFIX  33
H67A  2    0.581456    0.591467    0.215182    11.00000   -1.50000
H67B  2    0.607184    0.531098    0.168392    11.00000   -1.50000
H67C  2    0.520272    0.552936    0.189647    11.00000   -1.50000
AFIX   0
C68   1    0.528165    0.508786    0.325435    11.00000    0.05074    0.05014 =
         0.03975   -0.01410    0.00244   -0.00373
AFIX  33
H68A  2    0.537800    0.556956    0.331522    11.00000   -1.50000
H68B  2    0.475999    0.514059    0.313156    11.00000   -1.50000
H68C  2    0.536831    0.471821    0.367987    11.00000   -1.50000
AFIX   0
C69   1    0.630002    0.195877    0.320950    11.00000    0.03717    0.03963 =
         0.03931   -0.01618    0.00102   -0.01104
AFIX  13
H69   2    0.668902    0.204665    0.349278    11.00000   -1.20000
AFIX   0
C70   1    0.669601    0.145297    0.273727    11.00000    0.06605    0.05346 =
         0.05787   -0.02947   -0.00201   -0.00640
AFIX  33
H70A  2    0.692730    0.097459    0.300997    11.00000   -1.50000
H70B  2    0.632977    0.136774    0.244382    11.00000   -1.50000
H70C  2    0.708511    0.169196    0.245494    11.00000   -1.50000
AFIX   0
C71   1    0.572984    0.157291    0.369362    11.00000    0.05172    0.07438 =
         0.06067   -0.00001    0.00486   -0.02603
AFIX  33
H71A  2    0.598057    0.108713    0.393785    11.00000   -1.50000
H71B  2    0.551653    0.188346    0.402160    11.00000   -1.50000
H71C  2    0.532737    0.150108    0.343139    11.00000   -1.50000
AFIX   0
C72   1    0.837269    0.226898    0.445586    11.00000    0.03331    0.03231 =
         0.02921   -0.00122   -0.00704   -0.00734
C73   1    0.869770    0.266047    0.485675    11.00000    0.03849    0.03379 =
         0.03225   -0.00112   -0.01062   -0.00910
C74   1    0.931994    0.229021    0.522264    11.00000    0.05532    0.04806 =
         0.05390   -0.00134   -0.02763   -0.01280
AFIX  43
H74   2    0.952811    0.254249    0.550465    11.00000   -1.20000
AFIX   0
C75   1    0.964642    0.156867    0.519087    11.00000    0.05827    0.04760 =
         0.08232    0.00269   -0.04071   -0.00123
AFIX  43
H75   2    1.008069    0.133355    0.543762    11.00000   -1.20000
AFIX   0
C76   1    0.933779    0.119417    0.479951    11.00000    0.05450    0.03335 =
         0.07304   -0.00232   -0.02143   -0.00036
AFIX  43
H76   2    0.956604    0.069817    0.477530    11.00000   -1.20000
AFIX   0
C77   1    0.869744    0.152189    0.443577    11.00000    0.04495    0.03004 =
         0.04370   -0.00011   -0.01098   -0.00874
C78   1    0.839891    0.346195    0.490123    11.00000    0.04549    0.03833 =
         0.03089   -0.00809   -0.01012   -0.01000
AFIX  13
H78   2    0.800426    0.366631    0.455894    11.00000   -1.20000
AFIX   0
C79   1    0.901035    0.395295    0.474410    11.00000    0.05366    0.04080 =
         0.04127   -0.00775   -0.01658   -0.01327
AFIX  33
H79A  2    0.878991    0.446552    0.477936    11.00000   -1.50000
H79B  2    0.940664    0.375860    0.507106    11.00000   -1.50000
H79C  2    0.922453    0.394790    0.428164    11.00000   -1.50000
AFIX   0
C80   1    0.803301    0.351474    0.561498    11.00000    0.06479    0.07545 =
         0.03773   -0.02194   -0.00705   -0.01809
AFIX  33
H80A  2    0.784391    0.403886    0.563115    11.00000   -1.50000
H80B  2    0.761593    0.323472    0.570561    11.00000   -1.50000
H80C  2    0.840743    0.330408    0.596026    11.00000   -1.50000
AFIX   0
C81   1    0.831599    0.106205    0.406885    11.00000    0.05471    0.02762 =
         0.04868   -0.00287   -0.00960   -0.00878
AFIX  13
H81   2    0.814362    0.138584    0.362622    11.00000   -1.20000
AFIX   0
C82   1    0.762504    0.084373    0.449080    11.00000    0.05537    0.03939 =
         0.06698   -0.01345   -0.00534   -0.01572
AFIX  33
H82A  2    0.738030    0.054889    0.425573    11.00000   -1.50000
H82B  2    0.777654    0.054676    0.493756    11.00000   -1.50000
H82C  2    0.727390    0.129514    0.455049    11.00000   -1.50000
AFIX   0
C83   1    0.883109    0.036133    0.391277    11.00000    0.06566    0.03359 =
         0.06950   -0.01106   -0.00347   -0.00531
AFIX  33
H83A  2    0.927469    0.050388    0.364143    11.00000   -1.50000
H83B  2    0.898830    0.002263    0.434046    11.00000   -1.50000
H83C  2    0.855931    0.010988    0.365671    11.00000   -1.50000
AFIX   0
C84   1    1.029888    0.449538    0.126554    11.00000    0.02816    0.02775 =
         0.03136   -0.00729   -0.00247   -0.00220
C85   1    1.009440    0.422708    0.071829    11.00000    0.03112    0.03099 =
         0.02444   -0.00660    0.00071   -0.00587
AFIX  43
H85   2    1.034738    0.437834    0.029277    11.00000   -1.20000
AFIX   0
C86   1    0.956931    0.376843    0.071857    11.00000    0.02988    0.02993 =
         0.02292   -0.00784   -0.00357   -0.00082
C87   1    1.102163    0.480671    0.117020    11.00000    0.03257    0.04198 =
         0.04236   -0.01546    0.00264   -0.00962
AFIX  33
H87A  2    1.124096    0.478905    0.071129    11.00000   -1.50000
H87B  2    1.091727    0.532479    0.122948    11.00000   -1.50000
H87C  2    1.137525    0.450814    0.150802    11.00000   -1.50000
AFIX   0
C88   1    0.959756    0.341102    0.011084    11.00000    0.03469    0.04353 =
         0.02899   -0.01680    0.00204   -0.00867
AFIX  33
H88A  2    0.999439    0.357429   -0.021615    11.00000   -1.50000
H88B  2    0.970345    0.286702    0.025938    11.00000   -1.50000
H88C  2    0.911321    0.355939   -0.010583    11.00000   -1.50000
AFIX   0
C89   1    1.019213    0.466787    0.242524    11.00000    0.02794    0.03766 =
         0.02942   -0.01188   -0.00525   -0.00663
C90   1    1.051835    0.408570    0.294203    11.00000    0.03086    0.04036 =
         0.03367   -0.01057   -0.00705   -0.00111
C91   1    1.077304    0.428007    0.350593    11.00000    0.04699    0.05074 =
         0.03787   -0.01136   -0.01765   -0.00101
AFIX  43
H91   2    1.099575    0.389854    0.386134    11.00000   -1.20000
AFIX   0
C92   1    1.070549    0.501763    0.355338    11.00000    0.05658    0.05508 =
         0.03730   -0.01664   -0.01920   -0.00550
AFIX  43
H92   2    1.087866    0.513854    0.394137    11.00000   -1.20000
AFIX   0
C93   1    1.039011    0.557663    0.304416    11.00000    0.04717    0.04295 =
         0.04025   -0.01754   -0.00955   -0.00947
AFIX  43
H93   2    1.035074    0.608144    0.308344    11.00000   -1.20000
AFIX   0
C94   1    1.012442    0.541827    0.246639    11.00000    0.03341    0.03999 =
         0.03273   -0.01296   -0.00477   -0.00995
C95   1    1.060719    0.326653    0.289616    11.00000    0.03765    0.03808 =
         0.03703   -0.00991   -0.01391    0.00388
AFIX  13
H95   2    1.015608    0.321203    0.266998    11.00000   -1.20000
AFIX   0
C96   1    1.062907    0.273271    0.358937    11.00000    0.08299    0.04087 =
         0.04453   -0.00640   -0.02042   -0.00023
AFIX  33
H96A  2    1.068663    0.221867    0.352434    11.00000   -1.50000
H96B  2    1.105406    0.278402    0.383557    11.00000   -1.50000
H96C  2    1.016057    0.285300    0.385291    11.00000   -1.50000
AFIX   0
C97   1    1.129586    0.303178    0.244765    11.00000    0.04700    0.05011 =
         0.07064   -0.01732   -0.00350    0.00850
AFIX  33
H97A  2    1.133408    0.250448    0.243057    11.00000   -1.50000
H97B  2    1.124449    0.333634    0.198633    11.00000   -1.50000
H97C  2    1.174932    0.310444    0.263926    11.00000   -1.50000
AFIX   0
C98   1    0.975690    0.606519    0.193402    11.00000    0.04700    0.03424 =
         0.03526   -0.01305   -0.00772   -0.01012
AFIX  13
H98   2    0.962136    0.586187    0.154836    11.00000   -1.20000
AFIX   0
C99   1    0.903730    0.646672    0.223867    11.00000    0.04309    0.03533 =
         0.05329   -0.01683   -0.01503   -0.00138
AFIX  33
H99A  2    0.880479    0.688255    0.189166    11.00000   -1.50000
H99B  2    0.868723    0.611617    0.239403    11.00000   -1.50000
H99C  2    0.915930    0.665845    0.262529    11.00000   -1.50000
AFIX   0
C100  1    1.027327    0.664201    0.164918    11.00000    0.06483    0.04259 =
         0.04084   -0.01491   -0.00070   -0.02132
AFIX  33
H10A  2    1.000933    0.704518    0.130956    11.00000   -1.50000
H10B  2    1.040942    0.684849    0.202124    11.00000   -1.50000
H10C  2    1.072912    0.639882    0.143580    11.00000   -1.50000
AFIX   0
C101  1    0.865694    0.301492    0.123572    11.00000    0.03017    0.03019 =
         0.02372   -0.01126    0.00008   -0.00441
C102  1    0.899085    0.228396    0.152967    11.00000    0.03827    0.03224 =
         0.03058   -0.00841   -0.00189   -0.00564
C103  1    0.860403    0.169988    0.152677    11.00000    0.05380    0.03039 =
         0.04401   -0.00840   -0.00149   -0.01054
AFIX  43
H103  2    0.881869    0.120282    0.172620    11.00000   -1.20000
AFIX   0
C104  1    0.791674    0.183764    0.123846    11.00000    0.05701    0.04226 =
         0.05075   -0.01326   -0.00528   -0.02367
AFIX  43
H104  2    0.766298    0.143594    0.123525    11.00000   -1.20000
AFIX   0
C105  1    0.759748    0.255468    0.095556    11.00000    0.04014    0.04748 =
         0.04258   -0.01424   -0.00681   -0.01719
AFIX  43
H105  2    0.711889    0.264070    0.076584    11.00000   -1.20000
AFIX   0
C106  1    0.795435    0.316103    0.093810    11.00000    0.03284    0.03726 =
         0.02955   -0.01262   -0.00263   -0.00770
C107  1    0.975274    0.210030    0.184066    11.00000    0.04090    0.03253 =
         0.04805   -0.00575   -0.00737   -0.00245
AFIX  13
H107  2    0.995380    0.257438    0.179388    11.00000   -1.20000
AFIX   0
C108  1    0.968927    0.174378    0.259757    11.00000    0.05325    0.06113 =
         0.04371   -0.00697   -0.01404   -0.00144
AFIX  33
H10D  2    1.018759    0.162990    0.278784    11.00000   -1.50000
H10E  2    0.935501    0.209076    0.283753    11.00000   -1.50000
H10F  2    0.948454    0.128221    0.265238    11.00000   -1.50000
AFIX   0
C109  1    1.030912    0.157049    0.147789    11.00000    0.05080    0.06812 =
         0.05825   -0.00853    0.00093    0.00975
AFIX  33
H10G  2    1.079514    0.146269    0.169022    11.00000   -1.50000
H10H  2    1.011699    0.110463    0.151493    11.00000   -1.50000
H10I  2    1.037110    0.180525    0.099648    11.00000   -1.50000
AFIX   0
C110  1    0.757945    0.393066    0.059468    11.00000    0.03217    0.04236 =
         0.03708   -0.01317   -0.00787   -0.00487
AFIX  13
H110  2    0.791727    0.429186    0.061591    11.00000   -1.20000
AFIX   0
C111  1    0.683057    0.416687    0.096520    11.00000    0.03761    0.05915 =
         0.05558   -0.02629   -0.00575   -0.00025
AFIX  33
H11A  2    0.659772    0.466628    0.073454    11.00000   -1.50000
H11B  2    0.649565    0.381143    0.096088    11.00000   -1.50000
H11C  2    0.691948    0.417395    0.143711    11.00000   -1.50000
AFIX   0
C112  1    0.745217    0.396645   -0.015866    11.00000    0.04549    0.05220 =
         0.03814   -0.01188   -0.01206   -0.00386
AFIX  33
H11D  2    0.720902    0.447095   -0.036634    11.00000   -1.50000
H11E  2    0.793618    0.384299   -0.039861    11.00000   -1.50000
H11F  2    0.713022    0.360822   -0.019094    11.00000   -1.50000
AFIX   0
C1R   1    0.098649   -0.083203    0.213388    11.00000    0.10267    0.15673 =
         0.13665   -0.00312   -0.01976   -0.04465
AFIX  33
H1R1  2    0.108484   -0.131647    0.199803    11.00000   -1.50000
H1R2  2    0.044840   -0.069716    0.224093    11.00000   -1.50000
H1R3  2    0.114418   -0.045153    0.175986    11.00000   -1.50000
AFIX   0
C2R   1    0.141586   -0.087913    0.274711    11.00000    0.08819    0.11644 =
         0.12868   -0.00355   -0.00056   -0.02336
AFIX  23
H2R1  2    0.195742   -0.102752    0.263790    11.00000   -1.20000
H2R2  2    0.126211   -0.127298    0.311865    11.00000   -1.20000
AFIX   0
C3R   1    0.129748   -0.014895    0.299644    11.00000    0.07558    0.10323 =
         0.10777    0.00616   -0.00092    0.00764
AFIX  23
H3R1  2    0.140603    0.025187    0.260996    11.00000   -1.20000
H3R2  2    0.076189   -0.002524    0.313985    11.00000   -1.20000
AFIX   0
C4R   1    0.175423   -0.014972    0.355983    11.00000    0.10783    0.11068 =
         0.11356    0.00026   -0.02207   -0.00581
AFIX  23
H4R1  2    0.229150   -0.024674    0.341327    11.00000   -1.20000
H4R2  2    0.166210   -0.055965    0.394391    11.00000   -1.20000
AFIX   0
C5R   1    0.158533    0.058419    0.380303    11.00000    0.16654    0.09177 =
         0.12800    0.00553   -0.00826    0.03688
AFIX  33
H5R1  2    0.190470    0.055662    0.418033    11.00000   -1.50000
H5R2  2    0.168595    0.099089    0.342739    11.00000   -1.50000
H5R3  2    0.105651    0.067796    0.395807    11.00000   -1.50000
AFIX   0
C1S   1    0.394824    0.031409    0.438345    11.00000    0.11880    0.06005 =
         0.07336   -0.02787    0.00301   -0.01053
AFIX  33
H1S1  2    0.394669    0.023718    0.488069    11.00000   -1.50000
H1S2  2    0.363915   -0.001052    0.425728    11.00000   -1.50000
H1S3  2    0.446400    0.019335    0.420217    11.00000   -1.50000
AFIX   0
C2S   1    0.363422    0.111361    0.409289    11.00000    0.09869    0.05611 =
         0.05713   -0.02333   -0.00561   -0.01065
AFIX  23
H2S1  2    0.394201    0.144042    0.422844    11.00000   -1.20000
H2S2  2    0.311670    0.123643    0.428358    11.00000   -1.20000
AFIX   0
C3S   1    0.362328    0.126476    0.332245    11.00000    0.06253    0.06355 =
         0.06600   -0.03138   -0.00481   -0.00612
AFIX  23
H3S1  2    0.413716    0.110678    0.313940    11.00000   -1.20000
H3S2  2    0.329521    0.095205    0.319377    11.00000   -1.20000
AFIX   0
C4S   1    0.335816    0.205765    0.299181    11.00000    0.07042    0.07360 =
         0.06820   -0.01970   -0.01084   -0.00141
AFIX  23
H4S1  2    0.370228    0.237028    0.309458    11.00000   -1.20000
H4S2  2    0.285366    0.222718    0.318769    11.00000   -1.20000
AFIX   0
C5S   1    0.331885    0.217158    0.221907    11.00000    0.07403    0.07611 =
         0.06533   -0.01270   -0.01442   -0.00424
AFIX  33
H5S1  2    0.314219    0.270006    0.202803    11.00000   -1.50000
H5S2  2    0.381903    0.201540    0.202052    11.00000   -1.50000
H5S3  2    0.297015    0.187226    0.211366    11.00000   -1.50000
AFIX   0
C1T   1    0.292293    0.433181    0.276619    11.00000    0.14992    0.11888 =
         0.14449   -0.00288    0.04026    0.00565
AFIX  33
H1T1  2    0.312872    0.392996    0.252459    11.00000   -1.50000
H1T2  2    0.325696    0.432493    0.312678    11.00000   -1.50000
H1T3  2    0.242499    0.425909    0.296802    11.00000   -1.50000
AFIX   0
C2T   1    0.286124    0.504117    0.229351    11.00000    0.11258    0.15014 =
         0.20522   -0.08004   -0.00902    0.02170
AFIX  23
H2T1  2    0.253762    0.502826    0.192522    11.00000   -1.20000
H2T2  2    0.336650    0.509385    0.208339    11.00000   -1.20000
AFIX   0
C3T   1    0.255060    0.573407    0.257831    11.00000    0.10325    0.16801 =
         0.12743   -0.00854    0.01622   -0.04537
AFIX  23
H3T1  2    0.207743    0.565714    0.284402    11.00000   -1.20000
H3T2  2    0.291233    0.579460    0.289583    11.00000   -1.20000
AFIX   0
C4T   1    0.240999    0.638806    0.208931    11.00000    0.13024    0.17702 =
         0.10979    0.00554   -0.01686   -0.05530
AFIX  23
H4T1  2    0.208063    0.632280    0.174636    11.00000   -1.20000
H4T2  2    0.288788    0.650345    0.185353    11.00000   -1.20000
AFIX   0
C5T   1    0.203628    0.702358    0.241972    11.00000    0.11330    0.17592 =
         0.09761   -0.04791    0.01770   -0.03740
AFIX  33
H5T1  2    0.193920    0.748253    0.207113    11.00000   -1.50000
H5T2  2    0.156052    0.691051    0.264792    11.00000   -1.50000
H5T3  2    0.236617    0.709081    0.275488    11.00000   -1.50000
AFIX   0
PART   -1
SAME C1R > C5R
C1U   1    0.086744   -0.116131    0.028147    10.50000    0.10920    0.57890 =
         0.19448   -0.21203    0.03027   -0.06779
AFIX  33
H1U1  2    0.086358   -0.166886    0.054444    10.50000   -1.50000
H1U2  2    0.099181   -0.117737   -0.019876    10.50000   -1.50000
H1U3  2    0.124357   -0.094231    0.045597    10.50000   -1.50000
AFIX   0
C2U   1    0.010672   -0.069476    0.034695    10.50000    0.13725    0.45733 =
         0.14876   -0.14741    0.04556   -0.13539
AFIX  23
H2U1  2   -0.002219   -0.068512    0.083285    10.50000   -1.20000
H2U2  2   -0.027426   -0.092047    0.017731    10.50000   -1.20000
AFIX   0
C3U   1    0.009195    0.009638   -0.005461    10.50000    0.31071    0.40194 =
         0.12070   -0.10742    0.12716   -0.20674
AFIX  23
H3U1  2    0.051037    0.029526    0.008673    10.50000   -1.20000
H3U2  2    0.018449    0.008038   -0.054320    10.50000   -1.20000
AFIX   0
C4U   1   -0.061667    0.062232    0.002409    10.50000    0.29322    0.43357 =
         0.21910   -0.23292    0.10755   -0.16332
AFIX  23
H4U1  2   -0.072702    0.063298    0.051210    10.50000   -1.20000
H4U2  2   -0.103672    0.045017   -0.014491    10.50000   -1.20000
AFIX   0
C5U   1   -0.054944    0.140221   -0.037213    10.50000    0.42749    0.18661 =
         0.14540   -0.07044    0.06503   -0.20417
AFIX  33
H5U1  2   -0.102033    0.174311   -0.031580    10.50000   -1.50000
H5U2  2   -0.013775    0.157434   -0.020004    10.50000   -1.50000
H5U3  2   -0.044692    0.139184   -0.085592    10.50000   -1.50000
AFIX   0
HKLF    4


REM  p-1 in P-1
REM R1 =  0.0420 for   21168 Fo > 4sig(Fo)  and  0.0593 for all   27016 data
REM   1351 parameters refined using     14 restraints

END

WGHT      0.0624      3.7651

REM Highest difference peak  0.685,  deepest hole -0.473,  1-sigma level  0.068
Q1    1   0.3098  0.4983  0.2799  11.00000  0.05    0.69
Q2    1   0.7374  0.3417  0.3053  11.00000  0.05    0.67
Q3    1   0.2434  0.5571  0.2115  11.00000  0.05    0.66
Q4    1   0.5370  0.8271  0.1127  11.00000  0.05    0.65
Q5    1   0.8169  0.2852  0.2923  11.00000  0.05    0.59
Q6    1   0.5039  0.7761  0.1480  11.00000  0.05    0.56
Q7    1   0.8556  0.4745  0.1774  11.00000  0.05    0.55
Q8    1   0.3008  0.1510  0.3331  11.00000  0.05    0.54
Q9    1   0.5195  0.9856  0.2714  11.00000  0.05    0.54
Q10   1   0.5797  1.0028  0.1494  11.00000  0.05    0.51
Q11   1   0.3782  0.1701  0.2863  11.00000  0.05    0.49
Q12   1   0.6774  0.6841  0.3187  11.00000  0.05    0.49
Q13   1   0.7199  0.2931  0.3360  11.00000  0.05    0.48
Q14   1   0.5702  0.7183  0.1396  11.00000  0.05    0.46
Q15   1   0.1183  0.0177  0.3675  11.00000  0.05    0.46
Q16   1   0.2340  0.6406  0.2621  11.00000  0.05    0.46
Q17   1   0.8406  0.4224  0.2164  11.00000  0.05    0.43
Q18   1   0.6067  0.7576  0.3271  11.00000  0.05    0.43
Q19   1   0.7030  0.7458  0.2823  11.00000  0.05    0.41
Q20   1   0.6389  0.7921  0.2918  11.00000  0.05    0.41
;
_shelx_res_checksum              2725
####################################################################### 
# 
# This file contains crystal structure data downloaded from the 
# Cambridge Structural Database (CSD) hosted by the Cambridge 
# Crystallographic Data Centre (CCDC).
# 
# Full information about CCDC data access policies and citation 
# guidelines are available at http://www.ccdc.cam.ac.uk/access/V1 
# 
# Audit and citation data items may have been added by the CCDC. 
# Please retain this information to preserve the provenance of 
# this file and to allow appropriate attribution of the data. 
# 
#######################################################################

data_LS056
_database_code_depnum_ccdc_archive 'CCDC 2409891'
loop_
_audit_author_name
_audit_author_address
'Jose Goicoechea'
;Indiana University
United States of America
;
_audit_update_record             
;
2024-12-12 deposited with the CCDC.	2025-03-17 downloaded from the CCDC.
;

_audit_creation_method           SHELXL-2018/1
_shelx_SHELXL_version_number     2018/1
_chemical_name_systematic        
;
 [{N(2,6-iPr-C6H3)}2(CMe)2CH]Ga[CyNCNCy]PAs[{N(2,6-iPr-C6H3)}2(CH2)2]*C6H6
;
_contact_author_fax              '+1 (812) 855-8300'
_chemical_name_common            .
_chemical_melting_point          .
_chemical_formula_moiety         'C68 H101 As Ga N6 P, C6 H6'
_chemical_formula_sum            'C74 H107 As Ga N6 P'
_chemical_formula_weight         1256.26

loop_
_atom_type_symbol
_atom_type_description
_atom_type_scat_dispersion_real
_atom_type_scat_dispersion_imag
_atom_type_scat_source
C C 0.0181 0.0091 'International Tables Vol C Tables 4.2.6.8 and 6.1.1.4'
H H 0.0000 0.0000 'International Tables Vol C Tables 4.2.6.8 and 6.1.1.4'
N N 0.0311 0.0180 'International Tables Vol C Tables 4.2.6.8 and 6.1.1.4'
P P 0.2955 0.4335 'International Tables Vol C Tables 4.2.6.8 and 6.1.1.4'
Ga Ga -1.2846 0.7763 'International Tables Vol C Tables 4.2.6.8 and 6.1.1.4'
As As -0.9300 1.0051 'International Tables Vol C Tables 4.2.6.8 and 6.1.1.4'

_space_group_crystal_system      orthorhombic
_space_group_IT_number           19
_space_group_name_H-M_alt        'P 21 21 21'
_space_group_name_Hall           'P 2ac 2ab'

_shelx_space_group_comment       
;
The symmetry employed for this shelxl refinement is uniquely defined
by the following loop, which should always be used as a source of
symmetry information in preference to the above space-group names.
They are only intended as comments.
;

loop_
_space_group_symop_operation_xyz
'x, y, z'
'-x+1/2, -y, z+1/2'
'-x, y+1/2, -z+1/2'
'x+1/2, -y+1/2, -z'

_cell_length_a                   13.4475(2)
_cell_length_b                   20.8956(3)
_cell_length_c                   24.4457(3)
_cell_angle_alpha                90
_cell_angle_beta                 90
_cell_angle_gamma                90
_cell_volume                     6869.08(17)
_cell_formula_units_Z            4
_cell_measurement_temperature    150(2)
_cell_measurement_reflns_used    18734
_cell_measurement_theta_min      3.6970
_cell_measurement_theta_max      76.3880

_exptl_crystal_description       block
_exptl_crystal_colour            colourless
_exptl_crystal_density_meas      .
_exptl_crystal_density_method    .
_exptl_crystal_density_diffrn    1.215
_exptl_crystal_F_000             2688
_exptl_transmission_factor_min   .
_exptl_transmission_factor_max   .
_exptl_crystal_size_max          0.200
_exptl_crystal_size_mid          0.200
_exptl_crystal_size_min          0.140
_exptl_absorpt_coefficient_mu    1.638
_shelx_estimated_absorpt_T_min   0.735
_shelx_estimated_absorpt_T_max   0.803
_exptl_absorpt_correction_type   multi-scan
_exptl_absorpt_correction_T_min  0.95524
_exptl_absorpt_correction_T_max  1.00000
_exptl_absorpt_process_details   
;
CrysAlisPro 1.171.42.72a (Rigaku Oxford Diffraction, 2022)
Empirical absorption correction using spherical harmonics,
implemented in SCALE3 ABSPACK scaling algorithm.
;
_exptl_absorpt_special_details   .

_diffrn_ambient_temperature      150(2)
_diffrn_radiation_wavelength     1.54184
_diffrn_radiation_type           CuK\a
_diffrn_source                   'micro-focus sealed X-ray tube'
_diffrn_source_type              'SuperNova (Cu) X-ray Source'
_diffrn_measurement_device       'four-circle diffractometer'
_diffrn_measurement_device_type  'SuperNova, Dual, Cu at home/near, Atlas'
_diffrn_measurement_method       '\w scans'
_diffrn_detector                 'CCD plate'
_diffrn_detector_type            Atlas
_diffrn_detector_area_resol_mean 10.5035
_diffrn_reflns_number            27676
_diffrn_reflns_av_unetI/netI     0.0422
_diffrn_reflns_av_R_equivalents  0.0325
_diffrn_reflns_limit_h_min       -16
_diffrn_reflns_limit_h_max       15
_diffrn_reflns_limit_k_min       -26
_diffrn_reflns_limit_k_max       26
_diffrn_reflns_limit_l_min       -20
_diffrn_reflns_limit_l_max       30
_diffrn_reflns_theta_min         3.616
_diffrn_reflns_theta_max         76.437
_diffrn_reflns_theta_full        67.684
_diffrn_measured_fraction_theta_max 0.989
_diffrn_measured_fraction_theta_full 1.000
_diffrn_reflns_Laue_measured_fraction_max 0.989
_diffrn_reflns_Laue_measured_fraction_full 1.000
_diffrn_reflns_point_group_measured_fraction_max 0.934
_diffrn_reflns_point_group_measured_fraction_full 0.965
_reflns_number_total             13450
_reflns_number_gt                12705
_reflns_threshold_expression     'I > 2\s(I)'
_reflns_Friedel_coverage         0.727
_reflns_Friedel_fraction_max     0.868
_reflns_Friedel_fraction_full    0.924

_reflns_special_details          
;
 Reflections were merged by SHELXL according to the crystal
 class for the calculation of statistics and refinement.
 
 _reflns_Friedel_fraction is defined as the number of unique
 Friedel pairs measured divided by the number that would be
 possible theoretically, ignoring centric projections and
 systematic absences.
;

_computing_data_collection       'CrysAlisPro 1.171.42.72a (Rigaku OD, 2022)'
_computing_cell_refinement       'CrysAlisPro 1.171.42.72a (Rigaku OD, 2022)'
_computing_data_reduction        'CrysAlisPro 1.171.42.72a (Rigaku OD, 2022)'
_computing_structure_solution    'SHELXS-97 (Sheldrick, 1990)'
_computing_structure_refinement  'SHELXL-2018/1 (Sheldrick, 2018)'
_computing_molecular_graphics    .
_computing_publication_material  .
_refine_special_details          .

_refine_ls_structure_factor_coef Fsqd
_refine_ls_matrix_type           full
_refine_ls_weighting_scheme      calc
_refine_ls_weighting_details     
'w=1/[\s^2^(Fo^2^)+(0.0339P)^2^+0.1986P] where P=(Fo^2^+2Fc^2^)/3'
_atom_sites_solution_primary     .
_atom_sites_solution_secondary   .
_atom_sites_solution_hydrogens   geom
_refine_ls_hydrogen_treatment    constr
_refine_ls_extinction_method     none
_refine_ls_extinction_coef       .
_refine_ls_abs_structure_details 
;
 Flack x determined using 5089 quotients [(I+)-(I-)]/[(I+)+(I-)]
 (Parsons, Flack and Wagner, Acta Cryst. B69 (2013) 249-259).
;
_refine_ls_abs_structure_Flack   -0.014(8)
_chemical_absolute_configuration ?
_refine_ls_number_reflns         13450
_refine_ls_number_parameters     774
_refine_ls_number_restraints     0
_refine_ls_R_factor_all          0.0318
_refine_ls_R_factor_gt           0.0286
_refine_ls_wR_factor_ref         0.0696
_refine_ls_wR_factor_gt          0.0678
_refine_ls_goodness_of_fit_ref   1.033
_refine_ls_restrained_S_all      1.033
_refine_ls_shift/su_max          0.001
_refine_ls_shift/su_mean         0.000

loop_
_atom_site_label
_atom_site_type_symbol
_atom_site_fract_x
_atom_site_fract_y
_atom_site_fract_z
_atom_site_U_iso_or_equiv
_atom_site_adp_type
_atom_site_occupancy
_atom_site_site_symmetry_order
_atom_site_calc_flag
_atom_site_refinement_flags_posn
_atom_site_refinement_flags_adp
_atom_site_refinement_flags_occupancy
_atom_site_disorder_assembly
_atom_site_disorder_group
P1 P 0.79568(5) 0.48532(3) 0.18371(3) 0.01564(12) Uani 1 1 d . . . . .
Ga1 Ga 0.76563(2) 0.46187(2) 0.09248(2) 0.01587(7) Uani 1 1 d . . . . .
As1 As 0.70756(2) 0.40681(2) 0.23561(2) 0.01504(6) Uani 1 1 d . . . . .
N1 N 0.60557(16) 0.44774(11) 0.27486(9) 0.0172(4) Uani 1 1 d . . . . .
N2 N 0.78095(16) 0.40852(11) 0.30023(8) 0.0168(4) Uani 1 1 d . . . . .
N3 N 0.70578(18) 0.39519(10) 0.04817(9) 0.0193(4) Uani 1 1 d . . . . .
N4 N 0.88826(17) 0.47154(11) 0.04840(9) 0.0186(5) Uani 1 1 d . . . . .
N5 N 0.70622(19) 0.60987(11) 0.17746(9) 0.0200(4) Uani 1 1 d . . . . .
N6 N 0.69384(17) 0.54040(11) 0.10198(9) 0.0179(4) Uani 1 1 d . . . . .
C1 C 0.7194(2) 0.55533(12) 0.15542(11) 0.0172(5) Uani 1 1 d . . . . .
C2 C 0.6312(2) 0.45433(16) 0.33307(12) 0.0240(6) Uani 1 1 d . . . . .
H2A H 0.606466 0.416974 0.353926 0.029 Uiso 1 1 calc R U . . .
H2B H 0.600562 0.493512 0.348380 0.029 Uiso 1 1 calc R U . . .
C3 C 0.7430(2) 0.45829(14) 0.33692(11) 0.0218(5) Uani 1 1 d . . . . .
H3A H 0.766684 0.501023 0.325257 0.026 Uiso 1 1 calc R U . . .
H3B H 0.765339 0.450484 0.374929 0.026 Uiso 1 1 calc R U . . .
C4 C 0.50235(19) 0.43121(13) 0.26535(12) 0.0175(5) Uani 1 1 d . . . . .
C5 C 0.4342(2) 0.48155(14) 0.25763(12) 0.0201(5) Uani 1 1 d . . . . .
C6 C 0.3344(2) 0.46676(15) 0.24757(12) 0.0254(6) Uani 1 1 d . . . . .
H6 H 0.287859 0.500482 0.242727 0.030 Uiso 1 1 calc R U . . .
C7 C 0.3023(2) 0.40405(15) 0.24455(12) 0.0269(6) Uani 1 1 d . . . . .
H7 H 0.234870 0.394746 0.236025 0.032 Uiso 1 1 calc R U . . .
C8 C 0.3691(2) 0.35491(14) 0.25405(13) 0.0250(6) Uani 1 1 d . . . . .
H8 H 0.346667 0.311845 0.252238 0.030 Uiso 1 1 calc R U . . .
C9 C 0.4692(2) 0.36727(13) 0.26630(12) 0.0197(5) Uani 1 1 d . . . . .
C10 C 0.4649(2) 0.55115(13) 0.26067(13) 0.0231(6) Uani 1 1 d . . . . .
H10 H 0.538788 0.552512 0.265048 0.028 Uiso 1 1 calc R U . . .
C11 C 0.4390(3) 0.58693(16) 0.20845(14) 0.0348(7) Uani 1 1 d . . . . .
H11A H 0.459814 0.631696 0.211814 0.052 Uiso 1 1 calc R U . . .
H11B H 0.473386 0.567103 0.177442 0.052 Uiso 1 1 calc R U . . .
H11C H 0.366975 0.585060 0.202413 0.052 Uiso 1 1 calc R U . . .
C12 C 0.4190(3) 0.58417(16) 0.31029(14) 0.0370(8) Uani 1 1 d . . . . .
H12A H 0.440152 0.629041 0.311191 0.056 Uiso 1 1 calc R U . . .
H12B H 0.346356 0.582071 0.307791 0.056 Uiso 1 1 calc R U . . .
H12C H 0.441084 0.562603 0.343754 0.056 Uiso 1 1 calc R U . . .
C13 C 0.5347(2) 0.31145(13) 0.28277(12) 0.0220(6) Uani 1 1 d . . . . .
H13 H 0.600696 0.329277 0.293872 0.026 Uiso 1 1 calc R U . . .
C14 C 0.5524(2) 0.26630(14) 0.23431(14) 0.0282(6) Uani 1 1 d . . . . .
H14A H 0.594824 0.230685 0.245949 0.042 Uiso 1 1 calc R U . . .
H14B H 0.488515 0.249569 0.221350 0.042 Uiso 1 1 calc R U . . .
H14C H 0.585141 0.289781 0.204650 0.042 Uiso 1 1 calc R U . . .
C15 C 0.4915(3) 0.27591(16) 0.33246(14) 0.0295(7) Uani 1 1 d . . . . .
H15A H 0.535163 0.240155 0.342202 0.044 Uiso 1 1 calc R U . . .
H15B H 0.486424 0.305438 0.363486 0.044 Uiso 1 1 calc R U . . .
H15C H 0.425227 0.259495 0.323359 0.044 Uiso 1 1 calc R U . . .
C16 C 0.8794(2) 0.38252(14) 0.30576(11) 0.0200(5) Uani 1 1 d . . . . .
C17 C 0.9646(2) 0.42096(15) 0.31177(12) 0.0229(6) Uani 1 1 d . . . . .
C18 C 1.0564(2) 0.39160(17) 0.32203(14) 0.0309(7) Uani 1 1 d . . . . .
H18 H 1.113389 0.417529 0.328200 0.037 Uiso 1 1 calc R U . . .
C19 C 1.0659(2) 0.32623(18) 0.32336(16) 0.0349(8) Uani 1 1 d . . . . .
H19 H 1.129019 0.307200 0.329773 0.042 Uiso 1 1 calc R U . . .
C20 C 0.9829(3) 0.28821(16) 0.31528(15) 0.0318(7) Uani 1 1 d . . . . .
H20 H 0.990162 0.242983 0.315017 0.038 Uiso 1 1 calc R U . . .
C21 C 0.8894(2) 0.31476(14) 0.30756(12) 0.0230(6) Uani 1 1 d . . . . .
C22 C 0.9650(2) 0.49400(15) 0.30960(12) 0.0231(6) Uani 1 1 d . . . . .
H22 H 0.898490 0.508485 0.296167 0.028 Uiso 1 1 calc R U . . .
C23 C 1.0445(2) 0.51953(17) 0.27006(15) 0.0351(7) Uani 1 1 d . . . . .
H23A H 1.042580 0.566409 0.269742 0.053 Uiso 1 1 calc R U . . .
H23B H 1.110359 0.505135 0.282080 0.053 Uiso 1 1 calc R U . . .
H23C H 1.031352 0.503317 0.233149 0.053 Uiso 1 1 calc R U . . .
C24 C 0.9808(3) 0.52167(17) 0.36737(14) 0.0339(7) Uani 1 1 d . . . . .
H24A H 0.980959 0.568520 0.365540 0.051 Uiso 1 1 calc R U . . .
H24B H 0.926917 0.507366 0.391414 0.051 Uiso 1 1 calc R U . . .
H24C H 1.044654 0.506720 0.381894 0.051 Uiso 1 1 calc R U . . .
C25 C 0.7999(2) 0.27044(14) 0.30612(13) 0.0262(6) Uani 1 1 d . . . . .
H25 H 0.747885 0.290993 0.282732 0.031 Uiso 1 1 calc R U . . .
C26 C 0.8223(3) 0.20419(15) 0.28205(16) 0.0367(8) Uani 1 1 d . . . . .
H26A H 0.761585 0.178221 0.282364 0.055 Uiso 1 1 calc R U . . .
H26B H 0.845902 0.208929 0.244346 0.055 Uiso 1 1 calc R U . . .
H26C H 0.873605 0.183111 0.304066 0.055 Uiso 1 1 calc R U . . .
C27 C 0.7571(3) 0.26341(18) 0.36375(15) 0.0381(8) Uani 1 1 d . . . . .
H27A H 0.699400 0.234804 0.362735 0.057 Uiso 1 1 calc R U . . .
H27B H 0.807911 0.245415 0.388039 0.057 Uiso 1 1 calc R U . . .
H27C H 0.736663 0.305485 0.377408 0.057 Uiso 1 1 calc R U . . .
C28 C 0.7315(2) 0.38995(13) -0.00500(11) 0.0225(6) Uani 1 1 d . . . . .
C29 C 0.8136(2) 0.41933(15) -0.02879(12) 0.0250(6) Uani 1 1 d . . . . .
H29 H 0.816387 0.418222 -0.067611 0.030 Uiso 1 1 calc R U . . .
C30 C 0.8930(2) 0.45053(14) -0.00242(12) 0.0227(6) Uani 1 1 d . . . . .
C31 C 0.6706(3) 0.34750(17) -0.04236(13) 0.0321(7) Uani 1 1 d . . . . .
H31A H 0.698544 0.348772 -0.079369 0.048 Uiso 1 1 calc R U . . .
H31B H 0.672065 0.303433 -0.028658 0.048 Uiso 1 1 calc R U . . .
H31C H 0.601730 0.362810 -0.043239 0.048 Uiso 1 1 calc R U . . .
C32 C 0.9876(2) 0.4567(2) -0.03513(13) 0.0356(8) Uani 1 1 d . . . . .
H32A H 0.977388 0.438646 -0.071709 0.053 Uiso 1 1 calc R U . . .
H32B H 1.005599 0.501971 -0.038319 0.053 Uiso 1 1 calc R U . . .
H32C H 1.041166 0.433435 -0.016618 0.053 Uiso 1 1 calc R U . . .
C33 C 0.6382(2) 0.34672(14) 0.06874(12) 0.0223(6) Uani 1 1 d . . . . .
C34 C 0.5363(2) 0.36004(15) 0.07459(12) 0.0239(6) Uani 1 1 d . . . . .
C35 C 0.4726(3) 0.30938(17) 0.08594(14) 0.0323(7) Uani 1 1 d . . . . .
H35 H 0.403479 0.317375 0.089934 0.039 Uiso 1 1 calc R U . . .
C36 C 0.5079(3) 0.24762(16) 0.09155(15) 0.0347(7) Uani 1 1 d . . . . .
H36 H 0.462620 0.213294 0.097044 0.042 Uiso 1 1 calc R U . . .
C37 C 0.6083(3) 0.23581(15) 0.08918(14) 0.0322(7) Uani 1 1 d . . . . .
H37 H 0.632151 0.193574 0.095056 0.039 Uiso 1 1 calc R U . . .
C38 C 0.6757(2) 0.28488(15) 0.07827(13) 0.0268(6) Uani 1 1 d . . . . .
C39 C 0.4950(2) 0.42707(15) 0.06661(14) 0.0262(6) Uani 1 1 d . . . . .
H39 H 0.551479 0.457812 0.070689 0.031 Uiso 1 1 calc R U . . .
C40 C 0.4175(4) 0.4439(2) 0.1100(2) 0.0547(12) Uani 1 1 d . . . . .
H40A H 0.446197 0.437897 0.146448 0.082 Uiso 1 1 calc R U . . .
H40B H 0.397057 0.488596 0.105498 0.082 Uiso 1 1 calc R U . . .
H40C H 0.359457 0.415932 0.105749 0.082 Uiso 1 1 calc R U . . .
C41 C 0.4521(4) 0.4360(2) 0.00973(19) 0.0623(14) Uani 1 1 d . . . . .
H41A H 0.426176 0.479631 0.006064 0.094 Uiso 1 1 calc R U . . .
H41B H 0.504234 0.428870 -0.017585 0.094 Uiso 1 1 calc R U . . .
H41C H 0.398016 0.405259 0.003963 0.094 Uiso 1 1 calc R U . . .
C42 C 0.7865(3) 0.27014(16) 0.07850(16) 0.0381(8) Uani 1 1 d . . . . .
H42 H 0.823263 0.310611 0.070233 0.046 Uiso 1 1 calc R U . . .
C43 C 0.8184(4) 0.2471(3) 0.1347(2) 0.0624(13) Uani 1 1 d . . . . .
H43A H 0.889769 0.237746 0.134469 0.094 Uiso 1 1 calc R U . . .
H43B H 0.804457 0.280452 0.161866 0.094 Uiso 1 1 calc R U . . .
H43C H 0.781394 0.208219 0.144190 0.094 Uiso 1 1 calc R U . . .
C44 C 0.8152(4) 0.2203(3) 0.0355(2) 0.0782(18) Uani 1 1 d . . . . .
H44A H 0.794549 0.235336 -0.000779 0.117 Uiso 1 1 calc R U . . .
H44B H 0.887386 0.214054 0.035918 0.117 Uiso 1 1 calc R U . . .
H44C H 0.781946 0.179729 0.043700 0.117 Uiso 1 1 calc R U . . .
C45 C 0.9763(2) 0.49750(15) 0.07460(12) 0.0210(6) Uani 1 1 d . . . . .
C46 C 0.9937(2) 0.56376(15) 0.07296(12) 0.0237(6) Uani 1 1 d . . . . .
C47 C 1.0790(2) 0.58677(17) 0.09905(14) 0.0325(7) Uani 1 1 d . . . . .
H47 H 1.091992 0.631455 0.098909 0.039 Uiso 1 1 calc R U . . .
C48 C 1.1447(3) 0.5463(2) 0.12496(14) 0.0369(8) Uani 1 1 d . . . . .
H48 H 1.202749 0.563016 0.141868 0.044 Uiso 1 1 calc R U . . .
C49 C 1.1260(2) 0.48126(19) 0.12632(13) 0.0323(7) Uani 1 1 d . . . . .
H49 H 1.171496 0.453586 0.144306 0.039 Uiso 1 1 calc R U . . .
C50 C 1.0413(2) 0.45563(17) 0.10169(12) 0.0271(6) Uani 1 1 d . . . . .
C51 C 0.9254(2) 0.60975(15) 0.04322(14) 0.0282(7) Uani 1 1 d . . . . .
H51 H 0.859601 0.588030 0.038887 0.034 Uiso 1 1 calc R U . . .
C52 C 0.9076(3) 0.67138(18) 0.07482(17) 0.0460(10) Uani 1 1 d . . . . .
H52A H 0.883681 0.661133 0.111657 0.069 Uiso 1 1 calc R U . . .
H52B H 0.969964 0.695465 0.077428 0.069 Uiso 1 1 calc R U . . .
H52C H 0.857717 0.697273 0.055735 0.069 Uiso 1 1 calc R U . . .
C53 C 0.9622(5) 0.6267(3) -0.01331(19) 0.081(2) Uani 1 1 d . . . . .
H53A H 0.915389 0.656402 -0.030607 0.122 Uiso 1 1 calc R U . . .
H53B H 1.027721 0.646885 -0.010582 0.122 Uiso 1 1 calc R U . . .
H53C H 0.967212 0.587689 -0.035430 0.122 Uiso 1 1 calc R U . . .
C54 C 1.0233(3) 0.38419(17) 0.10522(16) 0.0369(8) Uani 1 1 d . . . . .
H54 H 0.957032 0.375161 0.088365 0.044 Uiso 1 1 calc R U . . .
C55 C 1.0197(3) 0.36161(18) 0.16442(17) 0.0421(9) Uani 1 1 d . . . . .
H55A H 1.008006 0.315328 0.165369 0.063 Uiso 1 1 calc R U . . .
H55B H 1.083074 0.371329 0.182369 0.063 Uiso 1 1 calc R U . . .
H55C H 0.965637 0.383639 0.183616 0.063 Uiso 1 1 calc R U . . .
C56 C 1.1012(5) 0.3460(2) 0.0736(2) 0.086(2) Uani 1 1 d . . . . .
H56A H 1.086823 0.300164 0.076994 0.129 Uiso 1 1 calc R U . . .
H56B H 1.099433 0.358334 0.034979 0.129 Uiso 1 1 calc R U . . .
H56C H 1.167316 0.354896 0.088669 0.129 Uiso 1 1 calc R U . . .
C57 C 0.7465(2) 0.62167(12) 0.23199(11) 0.0199(5) Uani 1 1 d . . . . .
H57 H 0.751151 0.580312 0.252411 0.024 Uiso 1 1 calc R U . . .
C58 C 0.6774(2) 0.66696(14) 0.26230(14) 0.0260(6) Uani 1 1 d . . . . .
H58A H 0.612257 0.645724 0.267517 0.031 Uiso 1 1 calc R U . . .
H58B H 0.666387 0.705538 0.239582 0.031 Uiso 1 1 calc R U . . .
C59 C 0.7178(3) 0.68747(16) 0.31805(13) 0.0315(7) Uani 1 1 d . . . . .
H59A H 0.671859 0.718955 0.334739 0.038 Uiso 1 1 calc R U . . .
H59B H 0.721230 0.649774 0.342514 0.038 Uiso 1 1 calc R U . . .
C60 C 0.8203(2) 0.71696(15) 0.31272(13) 0.0296(7) Uani 1 1 d . . . . .
H60A H 0.815642 0.757474 0.291881 0.036 Uiso 1 1 calc R U . . .
H60B H 0.846764 0.726931 0.349534 0.036 Uiso 1 1 calc R U . . .
C61 C 0.8905(2) 0.67149(18) 0.28365(15) 0.0342(7) Uani 1 1 d . . . . .
H61A H 0.900270 0.632815 0.306417 0.041 Uiso 1 1 calc R U . . .
H61B H 0.955937 0.692453 0.278922 0.041 Uiso 1 1 calc R U . . .
C62 C 0.8500(2) 0.65185(17) 0.22775(14) 0.0290(7) Uani 1 1 d . . . . .
H62A H 0.896241 0.620817 0.210699 0.035 Uiso 1 1 calc R U . . .
H62B H 0.846620 0.689993 0.203801 0.035 Uiso 1 1 calc R U . . .
C63 C 0.6592(2) 0.59206(14) 0.06570(11) 0.0185(5) Uani 1 1 d . . . . .
H63 H 0.706245 0.628834 0.069538 0.022 Uiso 1 1 calc R U . . .
C64 C 0.5544(2) 0.61638(15) 0.07932(12) 0.0232(6) Uani 1 1 d . . . . .
H64A H 0.506230 0.580814 0.075719 0.028 Uiso 1 1 calc R U . . .
H64B H 0.552715 0.631589 0.117659 0.028 Uiso 1 1 calc R U . . .
C65 C 0.5245(3) 0.67089(16) 0.04114(13) 0.0299(7) Uani 1 1 d . . . . .
H65A H 0.569187 0.707879 0.047146 0.036 Uiso 1 1 calc R U . . .
H65B H 0.455793 0.684598 0.049758 0.036 Uiso 1 1 calc R U . . .
C66 C 0.5301(3) 0.65030(18) -0.01879(13) 0.0345(8) Uani 1 1 d . . . . .
H66A H 0.479384 0.617018 -0.025936 0.041 Uiso 1 1 calc R U . . .
H66B H 0.515445 0.687449 -0.042589 0.041 Uiso 1 1 calc R U . . .
C67 C 0.6322(3) 0.62419(17) -0.03258(13) 0.0304(7) Uani 1 1 d . . . . .
H67A H 0.681790 0.659086 -0.029985 0.036 Uiso 1 1 calc R U . . .
H67B H 0.632204 0.608245 -0.070718 0.036 Uiso 1 1 calc R U . . .
C68 C 0.6620(2) 0.56985(15) 0.00599(12) 0.0234(6) Uani 1 1 d . . . . .
H68A H 0.729980 0.555101 -0.003186 0.028 Uiso 1 1 calc R U . . .
H68B H 0.615983 0.533333 0.001077 0.028 Uiso 1 1 calc R U . . .
C1S C 0.2954(3) 0.3868(5) 0.40051(18) 0.057(3) Uani 0.71(2) 1 d G . P A 1
H1S H 0.314678 0.388677 0.363152 0.068 Uiso 0.71(2) 1 calc R U P A 1
C2S C 0.2768(3) 0.3287(4) 0.4246(2) 0.056(3) Uani 0.71(2) 1 d G . P A 1
H2S H 0.283085 0.290436 0.403964 0.068 Uiso 0.71(2) 1 calc R U P A 1
C3S C 0.2490(3) 0.3260(5) 0.4786(3) 0.057(2) Uani 0.71(2) 1 d G . P A 1
H3S H 0.236094 0.285783 0.495262 0.068 Uiso 0.71(2) 1 calc R U P A 1
C4S C 0.2399(3) 0.3813(5) 0.5084(2) 0.062(3) Uani 0.71(2) 1 d G . P A 1
H4S H 0.220696 0.379368 0.545748 0.074 Uiso 0.71(2) 1 calc R U P A 1
C5S C 0.2586(3) 0.4393(4) 0.4843(3) 0.060(3) Uani 0.71(2) 1 d G . P A 1
H5S H 0.252261 0.477596 0.504936 0.072 Uiso 0.71(2) 1 calc R U P A 1
C6S C 0.2863(3) 0.4421(4) 0.4303(2) 0.068(3) Uani 0.71(2) 1 d G . P A 1
H6S H 0.299250 0.482263 0.413639 0.082 Uiso 0.71(2) 1 calc R U P A 1
C1T C 0.2813(2) 0.3540(4) 0.41539(18) 0.093(15) Uani 0.29(2) 1 d G . P A 2
H1T H 0.290620 0.316607 0.393835 0.111 Uiso 0.29(2) 1 calc R U P A 2
C2T C 0.3032(3) 0.4129(5) 0.3941(2) 0.107(17) Uani 0.29(2) 1 d G . P A 2
H2T H 0.327602 0.416467 0.357754 0.128 Uiso 0.29(2) 1 calc R U P A 2
C3T C 0.2898(4) 0.4668(4) 0.4252(3) 0.068(7) Uani 0.29(2) 1 d G . P A 2
H3T H 0.304915 0.507672 0.410376 0.081 Uiso 0.29(2) 1 calc R U P A 2
C4T C 0.2546(4) 0.4617(4) 0.4775(3) 0.086(11) Uani 0.29(2) 1 d G . P A 2
H4T H 0.245262 0.499004 0.499096 0.103 Uiso 0.29(2) 1 calc R U P A 2
C5T C 0.2327(3) 0.4027(5) 0.4988(2) 0.058(6) Uani 0.29(2) 1 d G . P A 2
H5T H 0.208281 0.399144 0.535174 0.069 Uiso 0.29(2) 1 calc R U P A 2
C6T C 0.2461(2) 0.3489(4) 0.4678(2) 0.070(8) Uani 0.29(2) 1 d G . P A 2
H6T H 0.230966 0.307951 0.482553 0.084 Uiso 0.29(2) 1 calc R U P A 2

loop_
_atom_site_aniso_label
_atom_site_aniso_U_11
_atom_site_aniso_U_22
_atom_site_aniso_U_33
_atom_site_aniso_U_23
_atom_site_aniso_U_13
_atom_site_aniso_U_12
P1 0.0162(3) 0.0156(3) 0.0151(3) 0.0003(2) 0.0000(3) 0.0002(3)
Ga1 0.01824(15) 0.01492(14) 0.01445(14) -0.00085(12) 0.00079(12) 0.00039(12)
As1 0.01592(12) 0.01369(12) 0.01551(12) -0.00023(11) -0.00014(11) 0.00035(11)
N1 0.0143(10) 0.0186(11) 0.0188(11) -0.0021(8) 0.0015(8) 0.0013(8)
N2 0.0163(10) 0.0190(9) 0.0150(9) 0.0001(8) -0.0027(8) 0.0042(10)
N3 0.0229(11) 0.0175(10) 0.0177(10) -0.0023(8) 0.0010(9) -0.0016(10)
N4 0.0181(11) 0.0203(11) 0.0173(10) 0.0013(9) 0.0015(9) -0.0010(9)
N5 0.0250(11) 0.0172(10) 0.0177(10) -0.0015(8) -0.0034(10) 0.0010(10)
N6 0.0211(10) 0.0156(9) 0.0171(10) -0.0007(8) -0.0011(8) 0.0020(9)
C1 0.0175(12) 0.0167(11) 0.0175(11) 0.0024(9) -0.0005(10) 0.0000(10)
C2 0.0209(13) 0.0295(15) 0.0217(14) -0.0042(12) 0.0012(11) 0.0032(12)
C3 0.0226(14) 0.0243(13) 0.0186(12) -0.0039(11) -0.0016(10) 0.0040(12)
C4 0.0157(12) 0.0199(12) 0.0168(12) -0.0011(11) 0.0009(11) -0.0008(10)
C5 0.0171(12) 0.0227(13) 0.0205(13) 0.0025(11) 0.0007(10) 0.0000(11)
C6 0.0183(12) 0.0271(14) 0.0308(15) 0.0036(12) 0.0003(11) 0.0039(12)
C7 0.0161(12) 0.0325(14) 0.0320(14) 0.0037(13) -0.0014(11) -0.0041(13)
C8 0.0226(14) 0.0213(13) 0.0312(16) 0.0012(11) -0.0023(12) -0.0076(11)
C9 0.0195(12) 0.0212(13) 0.0183(12) -0.0005(11) 0.0000(11) 0.0006(11)
C10 0.0208(13) 0.0193(13) 0.0294(14) -0.0006(12) -0.0012(12) 0.0032(11)
C11 0.048(2) 0.0252(15) 0.0308(16) 0.0035(14) 0.0005(15) -0.0056(16)
C12 0.054(2) 0.0274(16) 0.0294(17) -0.0027(14) 0.0033(16) 0.0008(16)
C13 0.0217(13) 0.0172(12) 0.0272(14) 0.0017(11) 0.0011(12) -0.0024(11)
C14 0.0300(15) 0.0197(13) 0.0348(16) -0.0027(13) 0.0032(14) -0.0037(12)
C15 0.0321(16) 0.0257(15) 0.0307(16) 0.0055(13) 0.0006(14) -0.0024(14)
C16 0.0188(13) 0.0242(13) 0.0169(12) 0.0001(11) -0.0012(10) 0.0065(11)
C17 0.0215(13) 0.0277(15) 0.0194(13) -0.0006(11) -0.0007(11) 0.0026(12)
C18 0.0206(14) 0.0364(18) 0.0359(17) -0.0018(14) -0.0052(12) 0.0031(13)
C19 0.0226(15) 0.0355(18) 0.047(2) 0.0000(16) -0.0095(14) 0.0120(14)
C20 0.0304(17) 0.0258(15) 0.0393(18) -0.0016(14) -0.0072(14) 0.0065(13)
C21 0.0225(14) 0.0235(14) 0.0229(14) 0.0006(11) -0.0033(11) 0.0031(12)
C22 0.0191(13) 0.0258(14) 0.0243(14) -0.0022(12) -0.0026(12) -0.0002(12)
C23 0.0292(15) 0.0359(17) 0.0401(19) 0.0022(15) 0.0065(15) -0.0036(14)
C24 0.0391(19) 0.0334(18) 0.0293(16) -0.0036(13) -0.0065(14) -0.0015(15)
C25 0.0269(14) 0.0199(12) 0.0318(15) 0.0009(11) -0.0065(13) 0.0041(12)
C26 0.0380(18) 0.0216(14) 0.050(2) -0.0030(14) -0.0104(16) 0.0041(14)
C27 0.0342(18) 0.0420(19) 0.0380(18) 0.0054(15) 0.0028(15) -0.0019(16)
C28 0.0273(14) 0.0205(12) 0.0197(12) -0.0031(10) -0.0017(11) 0.0002(11)
C29 0.0291(15) 0.0304(15) 0.0156(12) -0.0049(11) 0.0021(11) -0.0021(12)
C30 0.0243(14) 0.0249(14) 0.0190(13) 0.0004(11) 0.0043(11) 0.0007(12)
C31 0.0374(17) 0.0367(17) 0.0223(15) -0.0099(13) 0.0005(13) -0.0128(15)
C32 0.0268(16) 0.056(2) 0.0241(15) -0.0065(16) 0.0095(12) -0.0097(17)
C33 0.0277(14) 0.0213(13) 0.0180(13) -0.0032(11) 0.0019(11) -0.0056(12)
C34 0.0253(14) 0.0264(14) 0.0201(13) -0.0028(11) 0.0001(11) -0.0060(12)
C35 0.0299(16) 0.0355(17) 0.0315(17) -0.0011(14) 0.0045(14) -0.0101(14)
C36 0.0396(18) 0.0295(16) 0.0349(17) 0.0015(15) 0.0039(16) -0.0160(15)
C37 0.0428(18) 0.0216(14) 0.0323(17) 0.0001(13) 0.0063(15) -0.0046(14)
C38 0.0321(16) 0.0220(14) 0.0262(15) -0.0023(11) 0.0059(12) -0.0019(13)
C39 0.0209(14) 0.0259(15) 0.0318(16) -0.0018(12) 0.0014(12) -0.0023(12)
C40 0.064(3) 0.043(2) 0.057(3) -0.0054(19) 0.027(2) 0.010(2)
C41 0.097(4) 0.047(2) 0.043(2) -0.003(2) -0.026(3) 0.022(3)
C42 0.0320(17) 0.0232(14) 0.059(2) 0.0043(15) 0.0082(17) 0.0031(14)
C43 0.047(3) 0.080(3) 0.060(3) -0.010(3) -0.011(2) 0.010(2)
C44 0.067(3) 0.104(5) 0.063(3) -0.018(3) 0.009(3) 0.046(3)
C45 0.0186(13) 0.0273(15) 0.0172(12) -0.0015(11) 0.0029(10) 0.0000(11)
C46 0.0210(14) 0.0289(14) 0.0213(13) 0.0010(12) 0.0020(11) -0.0030(12)
C47 0.0289(15) 0.0323(16) 0.0362(17) 0.0015(15) -0.0038(14) -0.0100(14)
C48 0.0292(16) 0.048(2) 0.0335(17) 0.0032(16) -0.0090(14) -0.0107(16)
C49 0.0245(15) 0.047(2) 0.0257(15) 0.0065(14) -0.0051(12) -0.0003(14)
C50 0.0266(14) 0.0313(16) 0.0235(14) 0.0012(13) -0.0005(12) 0.0003(13)
C51 0.0238(14) 0.0250(15) 0.0358(17) -0.0001(13) -0.0007(13) -0.0005(12)
C52 0.063(3) 0.0297(18) 0.045(2) -0.0025(16) -0.003(2) 0.0100(19)
C53 0.103(4) 0.107(4) 0.034(2) 0.020(3) 0.016(3) 0.070(4)
C54 0.0406(19) 0.0281(16) 0.042(2) 0.0039(14) -0.0173(16) 0.0032(15)
C55 0.048(2) 0.0320(18) 0.047(2) 0.0096(16) 0.0108(18) 0.0062(17)
C56 0.169(7) 0.048(3) 0.042(2) 0.004(2) 0.028(3) 0.038(4)
C57 0.0242(13) 0.0162(11) 0.0192(12) -0.0018(10) -0.0036(11) 0.0012(11)
C58 0.0243(13) 0.0251(13) 0.0285(15) -0.0080(13) -0.0025(13) -0.0004(11)
C59 0.0340(17) 0.0353(16) 0.0253(14) -0.0104(13) 0.0029(14) -0.0070(15)
C60 0.0373(17) 0.0258(14) 0.0258(15) -0.0052(12) -0.0045(13) -0.0079(13)
C61 0.0257(15) 0.0420(19) 0.0348(17) -0.0071(15) -0.0085(14) -0.0051(15)
C62 0.0235(14) 0.0346(16) 0.0290(16) -0.0070(13) 0.0004(13) -0.0021(13)
C63 0.0200(12) 0.0171(12) 0.0185(13) 0.0005(11) -0.0009(10) 0.0033(11)
C64 0.0225(13) 0.0258(14) 0.0214(14) 0.0009(11) -0.0006(11) 0.0047(12)
C65 0.0332(17) 0.0288(16) 0.0276(16) 0.0006(13) -0.0037(13) 0.0125(14)
C66 0.0434(19) 0.0371(18) 0.0230(16) 0.0048(14) -0.0085(14) 0.0148(16)
C67 0.0409(18) 0.0308(16) 0.0193(14) 0.0043(12) 0.0006(13) 0.0069(15)
C68 0.0261(14) 0.0250(13) 0.0191(14) 0.0005(11) -0.0002(11) 0.0059(12)
C1S 0.030(4) 0.098(9) 0.043(4) 0.000(5) -0.007(3) -0.003(4)
C2S 0.036(4) 0.076(6) 0.058(4) -0.027(4) -0.008(3) 0.004(3)
C3S 0.044(4) 0.065(6) 0.061(4) 0.001(4) -0.011(3) -0.017(3)
C4S 0.039(4) 0.097(7) 0.051(4) -0.014(5) -0.002(3) -0.014(4)
C5S 0.042(5) 0.069(7) 0.068(6) -0.029(4) -0.008(4) 0.008(4)
C6S 0.046(5) 0.063(6) 0.096(8) 0.019(5) -0.029(5) -0.002(4)
C1T 0.031(11) 0.11(3) 0.14(3) -0.09(2) -0.008(15) -0.011(13)
C2T 0.056(14) 0.24(5) 0.023(8) 0.018(15) -0.011(8) -0.08(2)
C3T 0.042(10) 0.083(17) 0.078(14) 0.034(12) -0.006(10) -0.010(11)
C4T 0.021(9) 0.063(13) 0.17(3) -0.039(16) 0.008(12) 0.004(8)
C5T 0.038(11) 0.103(19) 0.032(8) -0.014(11) 0.009(7) -0.009(12)
C6T 0.041(10) 0.046(11) 0.12(2) 0.029(12) -0.022(12) -0.003(8)

_geom_special_details            
;
 All esds (except the esd in the dihedral angle between two l.s. planes)
 are estimated using the full covariance matrix.  The cell esds are taken
 into account individually in the estimation of esds in distances, angles
 and torsion angles; correlations between esds in cell parameters are only
 used when they are defined by crystal symmetry.  An approximate (isotropic)
 treatment of cell esds is used for estimating esds involving l.s. planes.
;

loop_
_geom_bond_atom_site_label_1
_geom_bond_atom_site_label_2
_geom_bond_distance
_geom_bond_site_symmetry_2
_geom_bond_publ_flag
P1 C1 1.916(3) . ?
P1 Ga1 2.3188(7) . ?
P1 As1 2.3887(7) . ?
Ga1 N6 1.918(2) . ?
Ga1 N3 1.940(2) . ?
Ga1 N4 1.980(2) . ?
As1 N2 1.863(2) . ?
As1 N1 1.880(2) . ?
N1 C4 1.449(3) . ?
N1 C2 1.470(3) . ?
N2 C16 1.437(3) . ?
N2 C3 1.465(3) . ?
N3 C28 1.350(4) . ?
N3 C33 1.450(4) . ?
N4 C30 1.319(4) . ?
N4 C45 1.451(4) . ?
N5 C1 1.273(3) . ?
N5 C57 1.460(3) . ?
N6 C1 1.386(3) . ?
N6 C63 1.473(3) . ?
C2 C3 1.509(4) . ?
C2 H2A 0.9900 . ?
C2 H2B 0.9900 . ?
C3 H3A 0.9900 . ?
C3 H3B 0.9900 . ?
C4 C5 1.408(4) . ?
C4 C9 1.409(4) . ?
C5 C6 1.398(4) . ?
C5 C10 1.514(4) . ?
C6 C7 1.382(4) . ?
C6 H6 0.9500 . ?
C7 C8 1.384(4) . ?
C7 H7 0.9500 . ?
C8 C9 1.403(4) . ?
C8 H8 0.9500 . ?
C9 C13 1.516(4) . ?
C10 C11 1.520(4) . ?
C10 C12 1.526(4) . ?
C10 H10 1.0000 . ?
C11 H11A 0.9800 . ?
C11 H11B 0.9800 . ?
C11 H11C 0.9800 . ?
C12 H12A 0.9800 . ?
C12 H12B 0.9800 . ?
C12 H12C 0.9800 . ?
C13 C14 1.533(4) . ?
C13 C15 1.538(4) . ?
C13 H13 1.0000 . ?
C14 H14A 0.9800 . ?
C14 H14B 0.9800 . ?
C14 H14C 0.9800 . ?
C15 H15A 0.9800 . ?
C15 H15B 0.9800 . ?
C15 H15C 0.9800 . ?
C16 C17 1.408(4) . ?
C16 C21 1.423(4) . ?
C17 C18 1.401(4) . ?
C17 C22 1.527(4) . ?
C18 C19 1.372(5) . ?
C18 H18 0.9500 . ?
C19 C20 1.384(5) . ?
C19 H19 0.9500 . ?
C20 C21 1.388(4) . ?
C20 H20 0.9500 . ?
C21 C25 1.519(4) . ?
C22 C23 1.537(4) . ?
C22 C24 1.541(4) . ?
C22 H22 1.0000 . ?
C23 H23A 0.9800 . ?
C23 H23B 0.9800 . ?
C23 H23C 0.9800 . ?
C24 H24A 0.9800 . ?
C24 H24B 0.9800 . ?
C24 H24C 0.9800 . ?
C25 C27 1.529(5) . ?
C25 C26 1.534(4) . ?
C25 H25 1.0000 . ?
C26 H26A 0.9800 . ?
C26 H26B 0.9800 . ?
C26 H26C 0.9800 . ?
C27 H27A 0.9800 . ?
C27 H27B 0.9800 . ?
C27 H27C 0.9800 . ?
C28 C29 1.390(4) . ?
C28 C31 1.514(4) . ?
C29 C30 1.407(4) . ?
C29 H29 0.9500 . ?
C30 C32 1.508(4) . ?
C31 H31A 0.9800 . ?
C31 H31B 0.9800 . ?
C31 H31C 0.9800 . ?
C32 H32A 0.9800 . ?
C32 H32B 0.9800 . ?
C32 H32C 0.9800 . ?
C33 C34 1.406(4) . ?
C33 C38 1.406(4) . ?
C34 C35 1.389(4) . ?
C34 C39 1.519(4) . ?
C35 C36 1.382(5) . ?
C35 H35 0.9500 . ?
C36 C37 1.374(5) . ?
C36 H36 0.9500 . ?
C37 C38 1.394(4) . ?
C37 H37 0.9500 . ?
C38 C42 1.522(5) . ?
C39 C41 1.517(5) . ?
C39 C40 1.527(5) . ?
C39 H39 1.0000 . ?
C40 H40A 0.9800 . ?
C40 H40B 0.9800 . ?
C40 H40C 0.9800 . ?
C41 H41A 0.9800 . ?
C41 H41B 0.9800 . ?
C41 H41C 0.9800 . ?
C42 C43 1.518(6) . ?
C42 C44 1.529(6) . ?
C42 H42 1.0000 . ?
C43 H43A 0.9800 . ?
C43 H43B 0.9800 . ?
C43 H43C 0.9800 . ?
C44 H44A 0.9800 . ?
C44 H44B 0.9800 . ?
C44 H44C 0.9800 . ?
C45 C50 1.403(4) . ?
C45 C46 1.405(4) . ?
C46 C47 1.398(4) . ?
C46 C51 1.515(4) . ?
C47 C48 1.377(5) . ?
C47 H47 0.9500 . ?
C48 C49 1.382(6) . ?
C48 H48 0.9500 . ?
C49 C50 1.395(5) . ?
C49 H49 0.9500 . ?
C50 C54 1.515(5) . ?
C51 C53 1.510(6) . ?
C51 C52 1.521(5) . ?
C51 H51 1.0000 . ?
C52 H52A 0.9800 . ?
C52 H52B 0.9800 . ?
C52 H52C 0.9800 . ?
C53 H53A 0.9800 . ?
C53 H53B 0.9800 . ?
C53 H53C 0.9800 . ?
C54 C55 1.523(5) . ?
C54 C56 1.526(6) . ?
C54 H54 1.0000 . ?
C55 H55A 0.9800 . ?
C55 H55B 0.9800 . ?
C55 H55C 0.9800 . ?
C56 H56A 0.9800 . ?
C56 H56B 0.9800 . ?
C56 H56C 0.9800 . ?
C57 C58 1.519(4) . ?
C57 C62 1.532(4) . ?
C57 H57 1.0000 . ?
C58 C59 1.528(4) . ?
C58 H58A 0.9900 . ?
C58 H58B 0.9900 . ?
C59 C60 1.516(4) . ?
C59 H59A 0.9900 . ?
C59 H59B 0.9900 . ?
C60 C61 1.516(5) . ?
C60 H60A 0.9900 . ?
C60 H60B 0.9900 . ?
C61 C62 1.527(4) . ?
C61 H61A 0.9900 . ?
C61 H61B 0.9900 . ?
C62 H62A 0.9900 . ?
C62 H62B 0.9900 . ?
C63 C68 1.532(4) . ?
C63 C64 1.534(4) . ?
C63 H63 1.0000 . ?
C64 C65 1.527(4) . ?
C64 H64A 0.9900 . ?
C64 H64B 0.9900 . ?
C65 C66 1.529(4) . ?
C65 H65A 0.9900 . ?
C65 H65B 0.9900 . ?
C66 C67 1.515(5) . ?
C66 H66A 0.9900 . ?
C66 H66B 0.9900 . ?
C67 C68 1.530(4) . ?
C67 H67A 0.9900 . ?
C67 H67B 0.9900 . ?
C68 H68A 0.9900 . ?
C68 H68B 0.9900 . ?
C1S C2S 1.372(3) . ?
C1S C6S 1.372(3) . ?
C1S H1S 0.9500 . ?
C2S C3S 1.372(3) . ?
C2S H2S 0.9500 . ?
C3S C4S 1.372(3) . ?
C3S H3S 0.9500 . ?
C4S C5S 1.371(3) . ?
C4S H4S 0.9500 . ?
C5S C6S 1.372(3) . ?
C5S H5S 0.9500 . ?
C6S H6S 0.9500 . ?
C1T C2T 1.369(3) . ?
C1T C6T 1.369(3) . ?
C1T H1T 0.9500 . ?
C2T C3T 1.369(3) . ?
C2T H2T 0.9500 . ?
C3T C4T 1.369(3) . ?
C3T H3T 0.9500 . ?
C4T C5T 1.369(3) . ?
C4T H4T 0.9500 . ?
C5T C6T 1.369(3) . ?
C5T H5T 0.9500 . ?
C6T H6T 0.9500 . ?

loop_
_geom_angle_atom_site_label_1
_geom_angle_atom_site_label_2
_geom_angle_atom_site_label_3
_geom_angle
_geom_angle_site_symmetry_1
_geom_angle_site_symmetry_3
_geom_angle_publ_flag
C1 P1 Ga1 73.79(8) . . ?
C1 P1 As1 116.76(9) . . ?
Ga1 P1 As1 106.21(3) . . ?
N6 Ga1 N3 118.25(10) . . ?
N6 Ga1 N4 113.44(10) . . ?
N3 Ga1 N4 96.60(10) . . ?
N6 Ga1 P1 77.91(7) . . ?
N3 Ga1 P1 139.57(7) . . ?
N4 Ga1 P1 110.90(7) . . ?
N2 As1 N1 86.84(10) . . ?
N2 As1 P1 100.04(7) . . ?
N1 As1 P1 108.70(7) . . ?
C4 N1 C2 113.7(2) . . ?
C4 N1 As1 120.56(17) . . ?
C2 N1 As1 111.44(17) . . ?
C16 N2 C3 122.1(2) . . ?
C16 N2 As1 124.08(17) . . ?
C3 N2 As1 110.38(17) . . ?
C28 N3 C33 116.0(2) . . ?
C28 N3 Ga1 119.32(19) . . ?
C33 N3 Ga1 124.59(17) . . ?
C30 N4 C45 120.1(2) . . ?
C30 N4 Ga1 121.2(2) . . ?
C45 N4 Ga1 118.50(17) . . ?
C1 N5 C57 119.1(2) . . ?
C1 N6 C63 118.7(2) . . ?
C1 N6 Ga1 100.49(17) . . ?
C63 N6 Ga1 135.52(18) . . ?
N5 C1 N6 124.5(2) . . ?
N5 C1 P1 127.2(2) . . ?
N6 C1 P1 107.51(18) . . ?
N1 C2 C3 107.4(2) . . ?
N1 C2 H2A 110.2 . . ?
C3 C2 H2A 110.2 . . ?
N1 C2 H2B 110.2 . . ?
C3 C2 H2B 110.2 . . ?
H2A C2 H2B 108.5 . . ?
N2 C3 C2 105.7(2) . . ?
N2 C3 H3A 110.6 . . ?
C2 C3 H3A 110.6 . . ?
N2 C3 H3B 110.6 . . ?
C2 C3 H3B 110.6 . . ?
H3A C3 H3B 108.7 . . ?
C5 C4 C9 120.3(2) . . ?
C5 C4 N1 117.8(2) . . ?
C9 C4 N1 121.8(2) . . ?
C6 C5 C4 118.9(3) . . ?
C6 C5 C10 118.9(3) . . ?
C4 C5 C10 122.2(2) . . ?
C7 C6 C5 121.3(3) . . ?
C7 C6 H6 119.4 . . ?
C5 C6 H6 119.4 . . ?
C6 C7 C8 119.4(3) . . ?
C6 C7 H7 120.3 . . ?
C8 C7 H7 120.3 . . ?
C7 C8 C9 121.5(3) . . ?
C7 C8 H8 119.3 . . ?
C9 C8 H8 119.3 . . ?
C8 C9 C4 118.3(3) . . ?
C8 C9 C13 118.2(3) . . ?
C4 C9 C13 123.4(2) . . ?
C5 C10 C11 111.6(3) . . ?
C5 C10 C12 111.3(3) . . ?
C11 C10 C12 110.6(3) . . ?
C5 C10 H10 107.7 . . ?
C11 C10 H10 107.7 . . ?
C12 C10 H10 107.7 . . ?
C10 C11 H11A 109.5 . . ?
C10 C11 H11B 109.5 . . ?
H11A C11 H11B 109.5 . . ?
C10 C11 H11C 109.5 . . ?
H11A C11 H11C 109.5 . . ?
H11B C11 H11C 109.5 . . ?
C10 C12 H12A 109.5 . . ?
C10 C12 H12B 109.5 . . ?
H12A C12 H12B 109.5 . . ?
C10 C12 H12C 109.5 . . ?
H12A C12 H12C 109.5 . . ?
H12B C12 H12C 109.5 . . ?
C9 C13 C14 111.0(3) . . ?
C9 C13 C15 111.2(2) . . ?
C14 C13 C15 111.8(2) . . ?
C9 C13 H13 107.5 . . ?
C14 C13 H13 107.5 . . ?
C15 C13 H13 107.5 . . ?
C13 C14 H14A 109.5 . . ?
C13 C14 H14B 109.5 . . ?
H14A C14 H14B 109.5 . . ?
C13 C14 H14C 109.5 . . ?
H14A C14 H14C 109.5 . . ?
H14B C14 H14C 109.5 . . ?
C13 C15 H15A 109.5 . . ?
C13 C15 H15B 109.5 . . ?
H15A C15 H15B 109.5 . . ?
C13 C15 H15C 109.5 . . ?
H15A C15 H15C 109.5 . . ?
H15B C15 H15C 109.5 . . ?
C17 C16 C21 119.2(3) . . ?
C17 C16 N2 123.0(3) . . ?
C21 C16 N2 117.8(3) . . ?
C18 C17 C16 119.1(3) . . ?
C18 C17 C22 116.1(3) . . ?
C16 C17 C22 124.7(3) . . ?
C19 C18 C17 121.5(3) . . ?
C19 C18 H18 119.3 . . ?
C17 C18 H18 119.3 . . ?
C18 C19 C20 119.5(3) . . ?
C18 C19 H19 120.2 . . ?
C20 C19 H19 120.2 . . ?
C19 C20 C21 121.4(3) . . ?
C19 C20 H20 119.3 . . ?
C21 C20 H20 119.3 . . ?
C20 C21 C16 119.2(3) . . ?
C20 C21 C25 118.5(3) . . ?
C16 C21 C25 122.1(3) . . ?
C17 C22 C23 111.8(3) . . ?
C17 C22 C24 110.1(3) . . ?
C23 C22 C24 110.5(3) . . ?
C17 C22 H22 108.1 . . ?
C23 C22 H22 108.1 . . ?
C24 C22 H22 108.1 . . ?
C22 C23 H23A 109.5 . . ?
C22 C23 H23B 109.5 . . ?
H23A C23 H23B 109.5 . . ?
C22 C23 H23C 109.5 . . ?
H23A C23 H23C 109.5 . . ?
H23B C23 H23C 109.5 . . ?
C22 C24 H24A 109.5 . . ?
C22 C24 H24B 109.5 . . ?
H24A C24 H24B 109.5 . . ?
C22 C24 H24C 109.5 . . ?
H24A C24 H24C 109.5 . . ?
H24B C24 H24C 109.5 . . ?
C21 C25 C27 109.6(3) . . ?
C21 C25 C26 113.8(3) . . ?
C27 C25 C26 109.9(3) . . ?
C21 C25 H25 107.8 . . ?
C27 C25 H25 107.8 . . ?
C26 C25 H25 107.8 . . ?
C25 C26 H26A 109.5 . . ?
C25 C26 H26B 109.5 . . ?
H26A C26 H26B 109.5 . . ?
C25 C26 H26C 109.5 . . ?
H26A C26 H26C 109.5 . . ?
H26B C26 H26C 109.5 . . ?
C25 C27 H27A 109.5 . . ?
C25 C27 H27B 109.5 . . ?
H27A C27 H27B 109.5 . . ?
C25 C27 H27C 109.5 . . ?
H27A C27 H27C 109.5 . . ?
H27B C27 H27C 109.5 . . ?
N3 C28 C29 124.8(3) . . ?
N3 C28 C31 119.3(3) . . ?
C29 C28 C31 115.8(3) . . ?
C28 C29 C30 128.0(3) . . ?
C28 C29 H29 116.0 . . ?
C30 C29 H29 116.0 . . ?
N4 C30 C29 123.3(3) . . ?
N4 C30 C32 120.8(3) . . ?
C29 C30 C32 115.9(3) . . ?
C28 C31 H31A 109.5 . . ?
C28 C31 H31B 109.5 . . ?
H31A C31 H31B 109.5 . . ?
C28 C31 H31C 109.5 . . ?
H31A C31 H31C 109.5 . . ?
H31B C31 H31C 109.5 . . ?
C30 C32 H32A 109.5 . . ?
C30 C32 H32B 109.5 . . ?
H32A C32 H32B 109.5 . . ?
C30 C32 H32C 109.5 . . ?
H32A C32 H32C 109.5 . . ?
H32B C32 H32C 109.5 . . ?
C34 C33 C38 120.9(3) . . ?
C34 C33 N3 120.5(3) . . ?
C38 C33 N3 118.4(3) . . ?
C35 C34 C33 118.0(3) . . ?
C35 C34 C39 120.2(3) . . ?
C33 C34 C39 121.7(3) . . ?
C36 C35 C34 121.4(3) . . ?
C36 C35 H35 119.3 . . ?
C34 C35 H35 119.3 . . ?
C37 C36 C35 120.0(3) . . ?
C37 C36 H36 120.0 . . ?
C35 C36 H36 120.0 . . ?
C36 C37 C38 121.0(3) . . ?
C36 C37 H37 119.5 . . ?
C38 C37 H37 119.5 . . ?
C37 C38 C33 118.3(3) . . ?
C37 C38 C42 119.2(3) . . ?
C33 C38 C42 122.5(3) . . ?
C41 C39 C34 111.7(3) . . ?
C41 C39 C40 110.4(4) . . ?
C34 C39 C40 111.9(3) . . ?
C41 C39 H39 107.5 . . ?
C34 C39 H39 107.5 . . ?
C40 C39 H39 107.5 . . ?
C39 C40 H40A 109.5 . . ?
C39 C40 H40B 109.5 . . ?
H40A C40 H40B 109.5 . . ?
C39 C40 H40C 109.5 . . ?
H40A C40 H40C 109.5 . . ?
H40B C40 H40C 109.5 . . ?
C39 C41 H41A 109.5 . . ?
C39 C41 H41B 109.5 . . ?
H41A C41 H41B 109.5 . . ?
C39 C41 H41C 109.5 . . ?
H41A C41 H41C 109.5 . . ?
H41B C41 H41C 109.5 . . ?
C43 C42 C38 110.1(3) . . ?
C43 C42 C44 109.6(4) . . ?
C38 C42 C44 112.4(4) . . ?
C43 C42 H42 108.2 . . ?
C38 C42 H42 108.2 . . ?
C44 C42 H42 108.2 . . ?
C42 C43 H43A 109.5 . . ?
C42 C43 H43B 109.5 . . ?
H43A C43 H43B 109.5 . . ?
C42 C43 H43C 109.5 . . ?
H43A C43 H43C 109.5 . . ?
H43B C43 H43C 109.5 . . ?
C42 C44 H44A 109.5 . . ?
C42 C44 H44B 109.5 . . ?
H44A C44 H44B 109.5 . . ?
C42 C44 H44C 109.5 . . ?
H44A C44 H44C 109.5 . . ?
H44B C44 H44C 109.5 . . ?
C50 C45 C46 121.6(3) . . ?
C50 C45 N4 118.9(3) . . ?
C46 C45 N4 119.5(3) . . ?
C47 C46 C45 117.6(3) . . ?
C47 C46 C51 119.9(3) . . ?
C45 C46 C51 122.5(3) . . ?
C48 C47 C46 121.7(3) . . ?
C48 C47 H47 119.2 . . ?
C46 C47 H47 119.2 . . ?
C47 C48 C49 119.9(3) . . ?
C47 C48 H48 120.1 . . ?
C49 C48 H48 120.1 . . ?
C48 C49 C50 121.0(3) . . ?
C48 C49 H49 119.5 . . ?
C50 C49 H49 119.5 . . ?
C49 C50 C45 118.2(3) . . ?
C49 C50 C54 118.9(3) . . ?
C45 C50 C54 122.8(3) . . ?
C53 C51 C46 112.9(3) . . ?
C53 C51 C52 108.6(4) . . ?
C46 C51 C52 112.9(3) . . ?
C53 C51 H51 107.4 . . ?
C46 C51 H51 107.4 . . ?
C52 C51 H51 107.4 . . ?
C51 C52 H52A 109.5 . . ?
C51 C52 H52B 109.5 . . ?
H52A C52 H52B 109.5 . . ?
C51 C52 H52C 109.5 . . ?
H52A C52 H52C 109.5 . . ?
H52B C52 H52C 109.5 . . ?
C51 C53 H53A 109.5 . . ?
C51 C53 H53B 109.5 . . ?
H53A C53 H53B 109.5 . . ?
C51 C53 H53C 109.5 . . ?
H53A C53 H53C 109.5 . . ?
H53B C53 H53C 109.5 . . ?
C50 C54 C55 111.4(3) . . ?
C50 C54 C56 112.2(4) . . ?
C55 C54 C56 109.9(3) . . ?
C50 C54 H54 107.7 . . ?
C55 C54 H54 107.7 . . ?
C56 C54 H54 107.7 . . ?
C54 C55 H55A 109.5 . . ?
C54 C55 H55B 109.5 . . ?
H55A C55 H55B 109.5 . . ?
C54 C55 H55C 109.5 . . ?
H55A C55 H55C 109.5 . . ?
H55B C55 H55C 109.5 . . ?
C54 C56 H56A 109.5 . . ?
C54 C56 H56B 109.5 . . ?
H56A C56 H56B 109.5 . . ?
C54 C56 H56C 109.5 . . ?
H56A C56 H56C 109.5 . . ?
H56B C56 H56C 109.5 . . ?
N5 C57 C58 108.9(2) . . ?
N5 C57 C62 110.2(2) . . ?
C58 C57 C62 109.4(2) . . ?
N5 C57 H57 109.4 . . ?
C58 C57 H57 109.4 . . ?
C62 C57 H57 109.4 . . ?
C57 C58 C59 113.1(3) . . ?
C57 C58 H58A 109.0 . . ?
C59 C58 H58A 109.0 . . ?
C57 C58 H58B 109.0 . . ?
C59 C58 H58B 109.0 . . ?
H58A C58 H58B 107.8 . . ?
C60 C59 C58 111.1(3) . . ?
C60 C59 H59A 109.4 . . ?
C58 C59 H59A 109.4 . . ?
C60 C59 H59B 109.4 . . ?
C58 C59 H59B 109.4 . . ?
H59A C59 H59B 108.0 . . ?
C61 C60 C59 110.6(3) . . ?
C61 C60 H60A 109.5 . . ?
C59 C60 H60A 109.5 . . ?
C61 C60 H60B 109.5 . . ?
C59 C60 H60B 109.5 . . ?
H60A C60 H60B 108.1 . . ?
C60 C61 C62 111.5(3) . . ?
C60 C61 H61A 109.3 . . ?
C62 C61 H61A 109.3 . . ?
C60 C61 H61B 109.3 . . ?
C62 C61 H61B 109.3 . . ?
H61A C61 H61B 108.0 . . ?
C61 C62 C57 111.9(3) . . ?
C61 C62 H62A 109.2 . . ?
C57 C62 H62A 109.2 . . ?
C61 C62 H62B 109.2 . . ?
C57 C62 H62B 109.2 . . ?
H62A C62 H62B 107.9 . . ?
N6 C63 C68 110.1(2) . . ?
N6 C63 C64 113.8(2) . . ?
C68 C63 C64 109.3(2) . . ?
N6 C63 H63 107.8 . . ?
C68 C63 H63 107.8 . . ?
C64 C63 H63 107.8 . . ?
C65 C64 C63 110.9(3) . . ?
C65 C64 H64A 109.5 . . ?
C63 C64 H64A 109.5 . . ?
C65 C64 H64B 109.5 . . ?
C63 C64 H64B 109.5 . . ?
H64A C64 H64B 108.0 . . ?
C64 C65 C66 111.3(3) . . ?
C64 C65 H65A 109.4 . . ?
C66 C65 H65A 109.4 . . ?
C64 C65 H65B 109.4 . . ?
C66 C65 H65B 109.4 . . ?
H65A C65 H65B 108.0 . . ?
C67 C66 C65 111.1(3) . . ?
C67 C66 H66A 109.4 . . ?
C65 C66 H66A 109.4 . . ?
C67 C66 H66B 109.4 . . ?
C65 C66 H66B 109.4 . . ?
H66A C66 H66B 108.0 . . ?
C66 C67 C68 111.6(3) . . ?
C66 C67 H67A 109.3 . . ?
C68 C67 H67A 109.3 . . ?
C66 C67 H67B 109.3 . . ?
C68 C67 H67B 109.3 . . ?
H67A C67 H67B 108.0 . . ?
C67 C68 C63 110.8(3) . . ?
C67 C68 H68A 109.5 . . ?
C63 C68 H68A 109.5 . . ?
C67 C68 H68B 109.5 . . ?
C63 C68 H68B 109.5 . . ?
H68A C68 H68B 108.1 . . ?
C2S C1S C6S 120.0 . . ?
C2S C1S H1S 120.0 . . ?
C6S C1S H1S 120.0 . . ?
C1S C2S C3S 120.0 . . ?
C1S C2S H2S 120.0 . . ?
C3S C2S H2S 120.0 . . ?
C2S C3S C4S 120.0 . . ?
C2S C3S H3S 120.0 . . ?
C4S C3S H3S 120.0 . . ?
C5S C4S C3S 120.0 . . ?
C5S C4S H4S 120.0 . . ?
C3S C4S H4S 120.0 . . ?
C4S C5S C6S 120.0 . . ?
C4S C5S H5S 120.0 . . ?
C6S C5S H5S 120.0 . . ?
C5S C6S C1S 120.0 . . ?
C5S C6S H6S 120.0 . . ?
C1S C6S H6S 120.0 . . ?
C2T C1T C6T 120.0 . . ?
C2T C1T H1T 120.0 . . ?
C6T C1T H1T 120.0 . . ?
C1T C2T C3T 120.0 . . ?
C1T C2T H2T 120.0 . . ?
C3T C2T H2T 120.0 . . ?
C4T C3T C2T 120.0 . . ?
C4T C3T H3T 120.0 . . ?
C2T C3T H3T 120.0 . . ?
C5T C4T C3T 120.0 . . ?
C5T C4T H4T 120.0 . . ?
C3T C4T H4T 120.0 . . ?
C6T C5T C4T 120.0 . . ?
C6T C5T H5T 120.0 . . ?
C4T C5T H5T 120.0 . . ?
C5T C6T C1T 120.0 . . ?
C5T C6T H6T 120.0 . . ?
C1T C6T H6T 120.0 . . ?

_refine_diff_density_max         0.294
_refine_diff_density_min         -0.246
_refine_diff_density_rms         0.045

_shelx_res_file                  
;
TITL p212121 in P2(1)2(1)2(1)
    shelx.res
    created by SHELXL-2018/1 at 12:40:58 on 08-May-2023
CELL  1.54184  13.4475  20.8956  24.4457   90.000   90.000   90.000
ZERR     4.00   0.0002   0.0003   0.0003    0.000    0.000    0.000
LATT  -1
SYMM  1/2 - X, - Y, 1/2 + Z
SYMM  - X, 1/2 + Y, 1/2 - Z
SYMM  1/2 + X, 1/2 - Y, - Z
SFAC  C    H    N    P    GA   AS
UNIT  296  428  24   4    4    4
MERG   2
ACTA
TEMP -123
FMAP   2
PLAN   20
BOND  $H
SIZE  0.14 0.20 0.20
L.S.  24
WGHT    0.033900    0.198600
FVAR       0.08303   0.71258
P1    4    0.795679    0.485325    0.183707    11.00000    0.01625    0.01555 =
         0.01512    0.00033   -0.00001    0.00020
GA1   5    0.765634    0.461873    0.092481    11.00000    0.01824    0.01492 =
         0.01445   -0.00085    0.00079    0.00039
AS1   6    0.707556    0.406808    0.235607    11.00000    0.01592    0.01369 =
         0.01551   -0.00023   -0.00014    0.00035
N1    3    0.605570    0.447742    0.274863    11.00000    0.01430    0.01855 =
         0.01882   -0.00214    0.00147    0.00130
N2    3    0.780952    0.408519    0.300234    11.00000    0.01628    0.01903 =
         0.01504    0.00012   -0.00269    0.00419
N3    3    0.705780    0.395186    0.048167    11.00000    0.02286    0.01749 =
         0.01769   -0.00234    0.00104   -0.00165
N4    3    0.888262    0.471540    0.048399    11.00000    0.01814    0.02030 =
         0.01729    0.00129    0.00149   -0.00097
N5    3    0.706220    0.609872    0.177462    11.00000    0.02505    0.01717 =
         0.01769   -0.00153   -0.00337    0.00102
N6    3    0.693842    0.540400    0.101977    11.00000    0.02108    0.01555 =
         0.01714   -0.00073   -0.00107    0.00202
C1    1    0.719351    0.555326    0.155419    11.00000    0.01749    0.01665 =
         0.01755    0.00237   -0.00047    0.00001
C2    1    0.631200    0.454333    0.333066    11.00000    0.02093    0.02947 =
         0.02173   -0.00416    0.00116    0.00322
AFIX  23
H2A   2    0.606466    0.416974    0.353926    11.00000   -1.20000
H2B   2    0.600562    0.493512    0.348380    11.00000   -1.20000
AFIX   0
C3    1    0.743004    0.458288    0.336921    11.00000    0.02257    0.02431 =
         0.01859   -0.00385   -0.00163    0.00405
AFIX  23
H3A   2    0.766684    0.501023    0.325257    11.00000   -1.20000
H3B   2    0.765339    0.450484    0.374929    11.00000   -1.20000
AFIX   0
C4    1    0.502351    0.431206    0.265354    11.00000    0.01570    0.01989 =
         0.01680   -0.00112    0.00091   -0.00077
C5    1    0.434161    0.481545    0.257626    11.00000    0.01713    0.02268 =
         0.02045    0.00247    0.00071   -0.00002
C6    1    0.334420    0.466764    0.247573    11.00000    0.01833    0.02712 =
         0.03079    0.00360    0.00026    0.00394
AFIX  43
H6    2    0.287859    0.500482    0.242727    11.00000   -1.20000
AFIX   0
C7    1    0.302261    0.404049    0.244550    11.00000    0.01605    0.03253 =
         0.03199    0.00368   -0.00136   -0.00409
AFIX  43
H7    2    0.234870    0.394746    0.236025    11.00000   -1.20000
AFIX   0
C8    1    0.369085    0.354907    0.254052    11.00000    0.02256    0.02130 =
         0.03117    0.00123   -0.00234   -0.00765
AFIX  43
H8    2    0.346667    0.311845    0.252238    11.00000   -1.20000
AFIX   0
C9    1    0.469203    0.367273    0.266304    11.00000    0.01949    0.02117 =
         0.01831   -0.00047   -0.00003    0.00060
C10   1    0.464882    0.551151    0.260670    11.00000    0.02079    0.01925 =
         0.02936   -0.00061   -0.00118    0.00324
AFIX  13
H10   2    0.538788    0.552512    0.265048    11.00000   -1.20000
AFIX   0
C11   1    0.438962    0.586930    0.208447    11.00000    0.04838    0.02523 =
         0.03078    0.00352    0.00052   -0.00557
AFIX  33
H11A  2    0.459814    0.631696    0.211814    11.00000   -1.50000
H11B  2    0.473386    0.567103    0.177442    11.00000   -1.50000
H11C  2    0.366975    0.585060    0.202413    11.00000   -1.50000
AFIX   0
C12   1    0.419018    0.584169    0.310288    11.00000    0.05429    0.02738 =
         0.02938   -0.00265    0.00331    0.00082
AFIX  33
H12A  2    0.440152    0.629041    0.311191    11.00000   -1.50000
H12B  2    0.346356    0.582071    0.307791    11.00000   -1.50000
H12C  2    0.441084    0.562603    0.343754    11.00000   -1.50000
AFIX   0
C13   1    0.534697    0.311454    0.282773    11.00000    0.02170    0.01719 =
         0.02725    0.00165    0.00108   -0.00245
AFIX  13
H13   2    0.600696    0.329277    0.293872    11.00000   -1.20000
AFIX   0
C14   1    0.552390    0.266300    0.234310    11.00000    0.03002    0.01974 =
         0.03479   -0.00274    0.00321   -0.00367
AFIX  33
H14A  2    0.594824    0.230685    0.245949    11.00000   -1.50000
H14B  2    0.488515    0.249569    0.221350    11.00000   -1.50000
H14C  2    0.585141    0.289781    0.204650    11.00000   -1.50000
AFIX   0
C15   1    0.491456    0.275912    0.332461    11.00000    0.03206    0.02569 =
         0.03072    0.00545    0.00064   -0.00242
AFIX  33
H15A  2    0.535163    0.240155    0.342202    11.00000   -1.50000
H15B  2    0.486424    0.305438    0.363486    11.00000   -1.50000
H15C  2    0.425227    0.259495    0.323359    11.00000   -1.50000
AFIX   0
C16   1    0.879359    0.382522    0.305758    11.00000    0.01881    0.02421 =
         0.01687    0.00014   -0.00118    0.00651
C17   1    0.964638    0.420957    0.311774    11.00000    0.02154    0.02767 =
         0.01941   -0.00060   -0.00067    0.00259
C18   1    1.056449    0.391604    0.322029    11.00000    0.02055    0.03642 =
         0.03587   -0.00180   -0.00523    0.00307
AFIX  43
H18   2    1.113389    0.417529    0.328200    11.00000   -1.20000
AFIX   0
C19   1    1.065928    0.326228    0.323356    11.00000    0.02260    0.03547 =
         0.04672   -0.00002   -0.00951    0.01195
AFIX  43
H19   2    1.129019    0.307200    0.329773    11.00000   -1.20000
AFIX   0
C20   1    0.982936    0.288207    0.315279    11.00000    0.03040    0.02582 =
         0.03932   -0.00165   -0.00720    0.00645
AFIX  43
H20   2    0.990162    0.242983    0.315017    11.00000   -1.20000
AFIX   0
C21   1    0.889377    0.314760    0.307555    11.00000    0.02255    0.02350 =
         0.02294    0.00056   -0.00328    0.00311
C22   1    0.965025    0.494001    0.309602    11.00000    0.01914    0.02585 =
         0.02434   -0.00224   -0.00262   -0.00020
AFIX  13
H22   2    0.898490    0.508485    0.296167    11.00000   -1.20000
AFIX   0
C23   1    1.044531    0.519528    0.270062    11.00000    0.02917    0.03594 =
         0.04014    0.00219    0.00647   -0.00358
AFIX  33
H23A  2    1.042580    0.566409    0.269742    11.00000   -1.50000
H23B  2    1.110359    0.505135    0.282080    11.00000   -1.50000
H23C  2    1.031352    0.503317    0.233149    11.00000   -1.50000
AFIX   0
C24   1    0.980826    0.521669    0.367367    11.00000    0.03907    0.03344 =
         0.02930   -0.00358   -0.00650   -0.00154
AFIX  33
H24A  2    0.980959    0.568520    0.365540    11.00000   -1.50000
H24B  2    0.926917    0.507366    0.391414    11.00000   -1.50000
H24C  2    1.044654    0.506720    0.381894    11.00000   -1.50000
AFIX   0
C25   1    0.799870    0.270444    0.306121    11.00000    0.02687    0.01987 =
         0.03178    0.00087   -0.00650    0.00414
AFIX  13
H25   2    0.747885    0.290993    0.282732    11.00000   -1.20000
AFIX   0
C26   1    0.822262    0.204194    0.282051    11.00000    0.03798    0.02162 =
         0.05044   -0.00304   -0.01038    0.00412
AFIX  33
H26A  2    0.761585    0.178221    0.282364    11.00000   -1.50000
H26B  2    0.845902    0.208929    0.244346    11.00000   -1.50000
H26C  2    0.873605    0.183111    0.304066    11.00000   -1.50000
AFIX   0
C27   1    0.757126    0.263406    0.363745    11.00000    0.03420    0.04196 =
         0.03803    0.00544    0.00284   -0.00193
AFIX  33
H27A  2    0.699400    0.234804    0.362735    11.00000   -1.50000
H27B  2    0.807911    0.245415    0.388039    11.00000   -1.50000
H27C  2    0.736663    0.305485    0.377408    11.00000   -1.50000
AFIX   0
C28   1    0.731529    0.389948   -0.005003    11.00000    0.02734    0.02048 =
         0.01975   -0.00314   -0.00166    0.00019
C29   1    0.813570    0.419334   -0.028792    11.00000    0.02910    0.03043 =
         0.01558   -0.00495    0.00215   -0.00212
AFIX  43
H29   2    0.816387    0.418222   -0.067611    11.00000   -1.20000
AFIX   0
C30   1    0.892967    0.450530   -0.002416    11.00000    0.02431    0.02486 =
         0.01900    0.00044    0.00427    0.00066
C31   1    0.670594    0.347497   -0.042361    11.00000    0.03743    0.03668 =
         0.02232   -0.00990    0.00053   -0.01283
AFIX  33
H31A  2    0.698544    0.348772   -0.079369    11.00000   -1.50000
H31B  2    0.672065    0.303433   -0.028658    11.00000   -1.50000
H31C  2    0.601730    0.362810   -0.043239    11.00000   -1.50000
AFIX   0
C32   1    0.987560    0.456684   -0.035129    11.00000    0.02685    0.05586 =
         0.02407   -0.00648    0.00947   -0.00969
AFIX  33
H32A  2    0.977388    0.438646   -0.071709    11.00000   -1.50000
H32B  2    1.005599    0.501971   -0.038319    11.00000   -1.50000
H32C  2    1.041166    0.433435   -0.016618    11.00000   -1.50000
AFIX   0
C33   1    0.638236    0.346721    0.068740    11.00000    0.02774    0.02129 =
         0.01797   -0.00324    0.00185   -0.00556
C34   1    0.536299    0.360044    0.074590    11.00000    0.02531    0.02641 =
         0.02005   -0.00285    0.00015   -0.00602
C35   1    0.472644    0.309379    0.085943    11.00000    0.02988    0.03552 =
         0.03152   -0.00105    0.00450   -0.01008
AFIX  43
H35   2    0.403479    0.317375    0.089934    11.00000   -1.20000
AFIX   0
C36   1    0.507858    0.247616    0.091548    11.00000    0.03962    0.02946 =
         0.03488    0.00150    0.00390   -0.01602
AFIX  43
H36   2    0.462620    0.213294    0.097044    11.00000   -1.20000
AFIX   0
C37   1    0.608282    0.235808    0.089176    11.00000    0.04277    0.02157 =
         0.03227    0.00005    0.00629   -0.00464
AFIX  43
H37   2    0.632151    0.193574    0.095056    11.00000   -1.20000
AFIX   0
C38   1    0.675671    0.284878    0.078272    11.00000    0.03209    0.02202 =
         0.02622   -0.00225    0.00587   -0.00188
C39   1    0.494977    0.427066    0.066609    11.00000    0.02091    0.02595 =
         0.03180   -0.00180    0.00136   -0.00230
AFIX  13
H39   2    0.551479    0.457812    0.070689    11.00000   -1.20000
AFIX   0
C40   1    0.417479    0.443879    0.109960    11.00000    0.06446    0.04270 =
         0.05703   -0.00542    0.02701    0.00951
AFIX  33
H40A  2    0.446197    0.437897    0.146448    11.00000   -1.50000
H40B  2    0.397057    0.488596    0.105498    11.00000   -1.50000
H40C  2    0.359457    0.415932    0.105749    11.00000   -1.50000
AFIX   0
C41   1    0.452052    0.435997    0.009729    11.00000    0.09717    0.04725 =
         0.04259   -0.00334   -0.02563    0.02245
AFIX  33
H41A  2    0.426176    0.479631    0.006064    11.00000   -1.50000
H41B  2    0.504234    0.428870   -0.017585    11.00000   -1.50000
H41C  2    0.398016    0.405259    0.003963    11.00000   -1.50000
AFIX   0
C42   1    0.786528    0.270141    0.078502    11.00000    0.03197    0.02319 =
         0.05912    0.00426    0.00817    0.00315
AFIX  13
H42   2    0.823263    0.310611    0.070233    11.00000   -1.20000
AFIX   0
C43   1    0.818358    0.247097    0.134741    11.00000    0.04677    0.08025 =
         0.06006   -0.01030   -0.01112    0.01004
AFIX  33
H43A  2    0.889769    0.237746    0.134469    11.00000   -1.50000
H43B  2    0.804457    0.280452    0.161866    11.00000   -1.50000
H43C  2    0.781394    0.208219    0.144190    11.00000   -1.50000
AFIX   0
C44   1    0.815174    0.220346    0.035473    11.00000    0.06747    0.10418 =
         0.06306   -0.01763    0.00879    0.04613
AFIX  33
H44A  2    0.794549    0.235336   -0.000779    11.00000   -1.50000
H44B  2    0.887386    0.214054    0.035918    11.00000   -1.50000
H44C  2    0.781946    0.179729    0.043700    11.00000   -1.50000
AFIX   0
C45   1    0.976264    0.497502    0.074598    11.00000    0.01857    0.02728 =
         0.01715   -0.00154    0.00286    0.00001
C46   1    0.993673    0.563758    0.072964    11.00000    0.02097    0.02886 =
         0.02129    0.00100    0.00201   -0.00295
C47   1    1.078994    0.586768    0.099053    11.00000    0.02887    0.03227 =
         0.03625    0.00147   -0.00383   -0.00995
AFIX  43
H47   2    1.091992    0.631455    0.098909    11.00000   -1.20000
AFIX   0
C48   1    1.144694    0.546282    0.124965    11.00000    0.02917    0.04795 =
         0.03355    0.00321   -0.00903   -0.01069
AFIX  43
H48   2    1.202749    0.563016    0.141868    11.00000   -1.20000
AFIX   0
C49   1    1.125973    0.481262    0.126320    11.00000    0.02450    0.04686 =
         0.02568    0.00652   -0.00513   -0.00025
AFIX  43
H49   2    1.171496    0.453586    0.144306    11.00000   -1.20000
AFIX   0
C50   1    1.041281    0.455633    0.101691    11.00000    0.02658    0.03132 =
         0.02352    0.00118   -0.00050    0.00034
C51   1    0.925393    0.609753    0.043219    11.00000    0.02382    0.02499 =
         0.03580   -0.00012   -0.00074   -0.00050
AFIX  13
H51   2    0.859601    0.588030    0.038887    11.00000   -1.20000
AFIX   0
C52   1    0.907608    0.671384    0.074818    11.00000    0.06324    0.02966 =
         0.04505   -0.00253   -0.00263    0.00999
AFIX  33
H52A  2    0.883681    0.661133    0.111657    11.00000   -1.50000
H52B  2    0.969964    0.695465    0.077428    11.00000   -1.50000
H52C  2    0.857717    0.697273    0.055735    11.00000   -1.50000
AFIX   0
C53   1    0.962152    0.626665   -0.013307    11.00000    0.10282    0.10682 =
         0.03393    0.02021    0.01598    0.06970
AFIX  33
H53A  2    0.915389    0.656402   -0.030607    11.00000   -1.50000
H53B  2    1.027721    0.646885   -0.010582    11.00000   -1.50000
H53C  2    0.967212    0.587689   -0.035430    11.00000   -1.50000
AFIX   0
C54   1    1.023322    0.384186    0.105220    11.00000    0.04062    0.02810 =
         0.04195    0.00392   -0.01733    0.00320
AFIX  13
H54   2    0.957032    0.375161    0.088365    11.00000   -1.20000
AFIX   0
C55   1    1.019686    0.361608    0.164420    11.00000    0.04758    0.03202 =
         0.04665    0.00964    0.01079    0.00620
AFIX  33
H55A  2    1.008006    0.315328    0.165369    11.00000   -1.50000
H55B  2    1.083074    0.371329    0.182369    11.00000   -1.50000
H55C  2    0.965637    0.383639    0.183616    11.00000   -1.50000
AFIX   0
C56   1    1.101193    0.345975    0.073639    11.00000    0.16903    0.04781 =
         0.04183    0.00355    0.02802    0.03782
AFIX  33
H56A  2    1.086823    0.300164    0.076994    11.00000   -1.50000
H56B  2    1.099433    0.358334    0.034979    11.00000   -1.50000
H56C  2    1.167316    0.354896    0.088669    11.00000   -1.50000
AFIX   0
C57   1    0.746518    0.621672    0.231991    11.00000    0.02424    0.01616 =
         0.01921   -0.00180   -0.00359    0.00116
AFIX  13
H57   2    0.751151    0.580312    0.252411    11.00000   -1.20000
AFIX   0
C58   1    0.677381    0.666959    0.262299    11.00000    0.02429    0.02512 =
         0.02851   -0.00802   -0.00254   -0.00040
AFIX  23
H58A  2    0.612257    0.645724    0.267517    11.00000   -1.20000
H58B  2    0.666387    0.705538    0.239582    11.00000   -1.20000
AFIX   0
C59   1    0.717751    0.687467    0.318053    11.00000    0.03401    0.03535 =
         0.02527   -0.01037    0.00290   -0.00704
AFIX  23
H59A  2    0.671859    0.718955    0.334739    11.00000   -1.20000
H59B  2    0.721230    0.649774    0.342514    11.00000   -1.20000
AFIX   0
C60   1    0.820303    0.716958    0.312716    11.00000    0.03726    0.02582 =
         0.02579   -0.00523   -0.00448   -0.00793
AFIX  23
H60A  2    0.815642    0.757474    0.291881    11.00000   -1.20000
H60B  2    0.846764    0.726931    0.349534    11.00000   -1.20000
AFIX   0
C61   1    0.890477    0.671491    0.283654    11.00000    0.02571    0.04202 =
         0.03484   -0.00713   -0.00851   -0.00513
AFIX  23
H61A  2    0.900270    0.632815    0.306417    11.00000   -1.20000
H61B  2    0.955937    0.692453    0.278922    11.00000   -1.20000
AFIX   0
C62   1    0.850038    0.651847    0.227746    11.00000    0.02350    0.03457 =
         0.02897   -0.00699    0.00040   -0.00213
AFIX  23
H62A  2    0.896241    0.620817    0.210699    11.00000   -1.20000
H62B  2    0.846620    0.689993    0.203801    11.00000   -1.20000
AFIX   0
C63   1    0.659172    0.592059    0.065698    11.00000    0.02000    0.01713 =
         0.01846    0.00047   -0.00092    0.00328
AFIX  13
H63   2    0.706245    0.628834    0.069538    11.00000   -1.20000
AFIX   0
C64   1    0.554428    0.616380    0.079316    11.00000    0.02251    0.02576 =
         0.02144    0.00092   -0.00065    0.00474
AFIX  23
H64A  2    0.506230    0.580814    0.075719    11.00000   -1.20000
H64B  2    0.552715    0.631589    0.117659    11.00000   -1.20000
AFIX   0
C65   1    0.524500    0.670890    0.041137    11.00000    0.03319    0.02882 =
         0.02759    0.00056   -0.00369    0.01251
AFIX  23
H65A  2    0.569187    0.707879    0.047146    11.00000   -1.20000
H65B  2    0.455793    0.684598    0.049758    11.00000   -1.20000
AFIX   0
C66   1    0.530147    0.650299   -0.018792    11.00000    0.04340    0.03713 =
         0.02304    0.00484   -0.00849    0.01482
AFIX  23
H66A  2    0.479384    0.617018   -0.025936    11.00000   -1.20000
H66B  2    0.515445    0.687449   -0.042589    11.00000   -1.20000
AFIX   0
C67   1    0.632212    0.624193   -0.032583    11.00000    0.04092    0.03080 =
         0.01935    0.00431    0.00065    0.00689
AFIX  23
H67A  2    0.681790    0.659086   -0.029985    11.00000   -1.20000
H67B  2    0.632204    0.608245   -0.070718    11.00000   -1.20000
AFIX   0
C68   1    0.662035    0.569847    0.005991    11.00000    0.02610    0.02499 =
         0.01912    0.00051   -0.00021    0.00590
AFIX  23
H68A  2    0.729980    0.555101   -0.003186    11.00000   -1.20000
H68B  2    0.615983    0.533333    0.001077    11.00000   -1.20000
AFIX   9
PART   1
C1S   1    0.295443    0.386770    0.400510    21.00000    0.02953    0.09814 =
         0.04336   -0.00047   -0.00662   -0.00339
AFIX  43
H1S   2    0.314678    0.388677    0.363152    21.00000   -1.20000
AFIX   5
C2S   1    0.276782    0.328731    0.424621    21.00000    0.03583    0.07571 =
         0.05791   -0.02749   -0.00792    0.00352
AFIX  43
H2S   2    0.283085    0.290436    0.403964    21.00000   -1.20000
AFIX   5
C3S   1    0.249020    0.325983    0.478560    21.00000    0.04357    0.06481 =
         0.06126    0.00109   -0.01101   -0.01735
AFIX  43
H3S   2    0.236094    0.285783    0.495262    21.00000   -1.20000
AFIX   5
C4S   1    0.239919    0.381274    0.508389    21.00000    0.03878    0.09667 =
         0.05067   -0.01439   -0.00212   -0.01388
AFIX  43
H4S   2    0.220696    0.379368    0.545748    21.00000   -1.20000
AFIX   5
C5S   1    0.258570    0.439303    0.484278    21.00000    0.04170    0.06927 =
         0.06810   -0.02911   -0.00849    0.00816
AFIX  43
H5S   2    0.252261    0.477596    0.504936    21.00000   -1.20000
AFIX   5
C6S   1    0.286332    0.442061    0.430338    21.00000    0.04576    0.06251 =
         0.09581    0.01916   -0.02928   -0.00172
AFIX  43
H6S   2    0.299250    0.482263    0.413639    21.00000   -1.20000
AFIX   5
PART   2
C1T   1    0.281333    0.353960    0.415390   -21.00000    0.03072    0.10817 =
         0.13908   -0.09300   -0.00810   -0.01111
AFIX  43
H1T   2    0.290620    0.316607    0.393835   -21.00000   -1.20000
AFIX   5
C2T   1    0.303163    0.412920    0.394089   -21.00000    0.05637    0.24065 =
         0.02274    0.01765   -0.01059   -0.08161
AFIX  43
H2T   2    0.327602    0.416467    0.357754   -21.00000   -1.20000
AFIX   5
C3T   1    0.289772    0.466770    0.425158   -21.00000    0.04173    0.08290 =
         0.07791    0.03420   -0.00642   -0.01033
AFIX  43
H3T   2    0.304915    0.507672    0.410376   -21.00000   -1.20000
AFIX   5
C4T   1    0.254550    0.461652    0.477537   -21.00000    0.02085    0.06254 =
         0.17481   -0.03895    0.00843    0.00407
AFIX  43
H4T   2    0.245262    0.499004    0.499096   -21.00000   -1.20000
AFIX   5
C5T   1    0.232719    0.402693    0.498838   -21.00000    0.03835    0.10312 =
         0.03166   -0.01372    0.00871   -0.00916
AFIX  43
H5T   2    0.208281    0.399144    0.535174   -21.00000   -1.20000
AFIX   5
C6T   1    0.246110    0.348852    0.467770   -21.00000    0.04060    0.04570 =
         0.12311    0.02879   -0.02211   -0.00305
AFIX  43
H6T   2    0.230966    0.307951    0.482553   -21.00000   -1.20000
PART   0

AFIX   0
HKLF    4


REM  p212121 in P2(1)2(1)2(1)
REM R1 =  0.0286 for   12705 Fo > 4sig(Fo)  and  0.0318 for all   13450 data
REM    774 parameters refined using      0 restraints

END

WGHT      0.0339      0.1986

REM Highest difference peak  0.294,  deepest hole -0.246,  1-sigma level  0.045
Q1    1   0.7120  0.3626  0.2360  11.00000  0.05    0.29
Q2    1   1.0450  0.4794 -0.0211  11.00000  0.05    0.26
Q3    1   0.7583  0.4186  0.0928  11.00000  0.05    0.24
Q4    1   0.8414  0.4647  0.0699  11.00000  0.05    0.23
Q5    1   0.4021  0.4190  0.0268  11.00000  0.05    0.22
Q6    1   0.7270  0.2793  0.0769  11.00000  0.05    0.22
Q7    1   0.7029  0.3073 -0.0514  11.00000  0.05    0.22
Q8    1   0.8333  0.2597  0.0404  11.00000  0.05    0.22
Q9    1   0.6404  0.4152  0.2596  11.00000  0.05    0.22
Q10   1   1.1213  0.3541  0.0823  11.00000  0.05    0.21
Q11   1   0.6520  0.3672 -0.0789  11.00000  0.05    0.21
Q12   1   1.0139  0.4044 -0.0360  11.00000  0.05    0.20
Q13   1   0.9624  0.4576  0.3118  11.00000  0.05    0.20
Q14   1   0.4239  0.3599  0.2518  11.00000  0.05    0.20
Q15   1   0.4643  0.4587  0.2621  11.00000  0.05    0.19
Q16   1   0.7148  0.5082  0.0917  11.00000  0.05    0.19
Q17   1   0.5311  0.6436  0.0594  11.00000  0.05    0.19
Q18   1   0.7619  0.4019  0.2663  11.00000  0.05    0.19
Q19   1   1.0385  0.5783  0.0765  11.00000  0.05    0.19
Q20   1   0.4554  0.5195  0.2646  11.00000  0.05    0.19
;
_shelx_res_checksum              2794
####################################################################### 
# 
# This file contains crystal structure data downloaded from the 
# Cambridge Structural Database (CSD) hosted by the Cambridge 
# Crystallographic Data Centre (CCDC).
# 
# Full information about CCDC data access policies and citation 
# guidelines are available at http://www.ccdc.cam.ac.uk/access/V1 
# 
# Audit and citation data items may have been added by the CCDC. 
# Please retain this information to preserve the provenance of 
# this file and to allow appropriate attribution of the data. 
# 
#######################################################################

data_LS049_2
_database_code_depnum_ccdc_archive 'CCDC 2409896'
loop_
_audit_author_name
_audit_author_address
'Jose Goicoechea'
;Indiana University
United States of America
;
_audit_update_record             
;
2024-12-12 deposited with the CCDC.	2025-03-17 downloaded from the CCDC.
;

_audit_creation_method           SHELXL-2018/1
_shelx_SHELXL_version_number     2018/1
_chemical_name_systematic        
;
 [(NDipp)2(CMe)2CH]Ga(CS2)PP[{N(2,6-iPr-C6H3)}2(CH2)2]*2hex
;
_contact_author_fax              '+1 (812) 855-8300'
_chemical_name_common            .
_chemical_melting_point          .
_chemical_formula_moiety         'C56 H79 Ga N4 P2 S2, 2(C6 H14)'
_chemical_formula_sum            'C68 H107 Ga N4 P2 S2'
_chemical_formula_weight         1176.35

loop_
_atom_type_symbol
_atom_type_description
_atom_type_scat_dispersion_real
_atom_type_scat_dispersion_imag
_atom_type_scat_source
C C 0.0181 0.0091 'International Tables Vol C Tables 4.2.6.8 and 6.1.1.4'
H H 0.0000 0.0000 'International Tables Vol C Tables 4.2.6.8 and 6.1.1.4'
N N 0.0311 0.0180 'International Tables Vol C Tables 4.2.6.8 and 6.1.1.4'
P P 0.2955 0.4335 'International Tables Vol C Tables 4.2.6.8 and 6.1.1.4'
S S 0.3331 0.5567 'International Tables Vol C Tables 4.2.6.8 and 6.1.1.4'
Ga Ga -1.2846 0.7763 'International Tables Vol C Tables 4.2.6.8 and 6.1.1.4'

_space_group_crystal_system      monoclinic
_space_group_IT_number           4
_space_group_name_H-M_alt        'P 21'
_space_group_name_Hall           'P 2yb'

_shelx_space_group_comment       
;
The symmetry employed for this shelxl refinement is uniquely defined
by the following loop, which should always be used as a source of
symmetry information in preference to the above space-group names.
They are only intended as comments.
;

loop_
_space_group_symop_operation_xyz
'x, y, z'
'-x, y+1/2, -z'

_cell_length_a                   15.32280(10)
_cell_length_b                   14.21790(10)
_cell_length_c                   15.46520(10)
_cell_angle_alpha                90
_cell_angle_beta                 92.9460(10)
_cell_angle_gamma                90
_cell_volume                     3364.77(4)
_cell_formula_units_Z            2
_cell_measurement_temperature    150(2)
_cell_measurement_reflns_used    37743
_cell_measurement_theta_min      4.1670
_cell_measurement_theta_max      76.4060

_exptl_crystal_description       plate
_exptl_crystal_colour            orange
_exptl_crystal_density_meas      .
_exptl_crystal_density_method    .
_exptl_crystal_density_diffrn    1.161
_exptl_crystal_F_000             1272
_exptl_transmission_factor_min   ?
_exptl_transmission_factor_max   ?
_exptl_crystal_size_max          0.140
_exptl_crystal_size_mid          0.100
_exptl_crystal_size_min          0.020
_exptl_absorpt_coefficient_mu    1.888
_shelx_estimated_absorpt_T_min   0.778
_shelx_estimated_absorpt_T_max   0.963
_exptl_absorpt_correction_type   multi-scan
_exptl_absorpt_correction_T_min  0.91596
_exptl_absorpt_correction_T_max  1.00000
_exptl_absorpt_process_details   
;
CrysAlisPro 1.171.42.72a (Rigaku Oxford Diffraction, 2022)
Empirical absorption correction using spherical harmonics,
implemented in SCALE3 ABSPACK scaling algorithm.
;
_exptl_absorpt_special_details   .

_diffrn_ambient_temperature      150(2)
_diffrn_radiation_wavelength     1.54184
_diffrn_radiation_type           CuK\a
_diffrn_source                   'micro-focus sealed X-ray tube'
_diffrn_source_type              'SuperNova (Cu) X-ray Source'
_diffrn_measurement_device       'four-circle diffractometer'
_diffrn_measurement_device_type  'SuperNova, Dual, Cu at home/near, Atlas'
_diffrn_measurement_method       '\w scans'
_diffrn_detector                 'CCD plate'
_diffrn_detector_type            Atlas
_diffrn_detector_area_resol_mean 10.5035
_diffrn_reflns_number            51668
_diffrn_reflns_av_unetI/netI     0.0293
_diffrn_reflns_av_R_equivalents  0.0298
_diffrn_reflns_limit_h_min       -18
_diffrn_reflns_limit_h_max       19
_diffrn_reflns_limit_k_min       -17
_diffrn_reflns_limit_k_max       17
_diffrn_reflns_limit_l_min       -19
_diffrn_reflns_limit_l_max       19
_diffrn_reflns_theta_min         3.961
_diffrn_reflns_theta_max         76.469
_diffrn_reflns_theta_full        67.684
_diffrn_measured_fraction_theta_max 0.995
_diffrn_measured_fraction_theta_full 1.000
_diffrn_reflns_Laue_measured_fraction_max 0.995
_diffrn_reflns_Laue_measured_fraction_full 1.000
_diffrn_reflns_point_group_measured_fraction_max 0.990
_diffrn_reflns_point_group_measured_fraction_full 1.000
_reflns_number_total             14011
_reflns_number_gt                13666
_reflns_threshold_expression     'I > 2\s(I)'
_reflns_Friedel_coverage         0.908
_reflns_Friedel_fraction_max     0.983
_reflns_Friedel_fraction_full    1.000

_reflns_special_details          
;
 Reflections were merged by SHELXL according to the crystal
 class for the calculation of statistics and refinement.
 
 _reflns_Friedel_fraction is defined as the number of unique
 Friedel pairs measured divided by the number that would be
 possible theoretically, ignoring centric projections and
 systematic absences.
;

_computing_data_collection       'CrysAlisPro 1.171.42.72a (Rigaku OD, 2022)'
_computing_cell_refinement       'CrysAlisPro 1.171.42.72a (Rigaku OD, 2022)'
_computing_data_reduction        'CrysAlisPro 1.171.42.72a (Rigaku OD, 2022)'
_computing_structure_solution    'SHELXS-97 (Sheldrick, 1990)'
_computing_structure_refinement  'SHELXL-2018/1 (Sheldrick, 2018)'
_computing_molecular_graphics    .
_computing_publication_material  .
_refine_special_details          .

_refine_ls_structure_factor_coef Fsqd
_refine_ls_matrix_type           full
_refine_ls_weighting_scheme      calc
_refine_ls_weighting_details     
'w=1/[\s^2^(Fo^2^)+(0.0385P)^2^+0.3566P] where P=(Fo^2^+2Fc^2^)/3'
_atom_sites_solution_primary     .
_atom_sites_solution_secondary   .
_atom_sites_solution_hydrogens   geom
_refine_ls_hydrogen_treatment    constr
_refine_ls_extinction_method     none
_refine_ls_extinction_coef       .
_refine_ls_abs_structure_details 
;
 Flack x determined using 6354 quotients [(I+)-(I-)]/[(I+)+(I-)]
 (Parsons, Flack and Wagner, Acta Cryst. B69 (2013) 249-259).
;
_refine_ls_abs_structure_Flack   -0.015(5)
_chemical_absolute_configuration ?
_refine_ls_number_reflns         14011
_refine_ls_number_parameters     767
_refine_ls_number_restraints     106
_refine_ls_R_factor_all          0.0262
_refine_ls_R_factor_gt           0.0250
_refine_ls_wR_factor_ref         0.0641
_refine_ls_wR_factor_gt          0.0631
_refine_ls_goodness_of_fit_ref   1.040
_refine_ls_restrained_S_all      1.052
_refine_ls_shift/su_max          0.001
_refine_ls_shift/su_mean         0.000

loop_
_atom_site_label
_atom_site_type_symbol
_atom_site_fract_x
_atom_site_fract_y
_atom_site_fract_z
_atom_site_U_iso_or_equiv
_atom_site_adp_type
_atom_site_occupancy
_atom_site_site_symmetry_order
_atom_site_calc_flag
_atom_site_refinement_flags_posn
_atom_site_refinement_flags_adp
_atom_site_refinement_flags_occupancy
_atom_site_disorder_assembly
_atom_site_disorder_group
Ga1 Ga 0.72925(2) 0.39323(2) 0.23865(2) 0.01707(6) Uani 1 1 d . . . . .
P1 P 0.72950(3) 0.23463(3) 0.21385(3) 0.01990(10) Uani 1 1 d . . . . .
P2 P 0.62744(3) 0.23546(3) 0.12150(3) 0.01442(9) Uani 1 1 d . . . . .
C1 C 0.57594(12) 0.35391(14) 0.10240(12) 0.0178(3) Uani 1 1 d . . . . .
S1 S 0.62065(3) 0.45414(3) 0.14760(3) 0.02435(10) Uani 1 1 d . . . . .
S2 S 0.48798(3) 0.35921(4) 0.03667(3) 0.02214(10) Uani 1 1 d . . . . .
N1 N 0.54638(10) 0.15887(12) 0.13620(11) 0.0169(3) Uani 1 1 d . . . . .
N2 N 0.64383(11) 0.19391(12) 0.02189(11) 0.0178(3) Uani 1 1 d . . . . .
N3 N 0.71040(11) 0.44360(12) 0.35599(11) 0.0202(3) Uani 1 1 d . . . . .
N4 N 0.83920(11) 0.46438(12) 0.22607(11) 0.0201(3) Uani 1 1 d . . . . .
C2 C 0.51078(13) 0.11406(15) 0.05630(13) 0.0216(4) Uani 1 1 d . . . . .
H2A H 0.449505 0.134049 0.043994 0.026 Uiso 1 1 calc R U . . .
H2B H 0.511942 0.044774 0.062594 0.026 Uiso 1 1 calc R U . . .
C3 C 0.56757(13) 0.14435(15) -0.01773(13) 0.0215(4) Uani 1 1 d . . . . .
H3A H 0.586540 0.088648 -0.050270 0.026 Uiso 1 1 calc R U . . .
H3B H 0.534177 0.186497 -0.058221 0.026 Uiso 1 1 calc R U . . .
C4 C 0.51368(13) 0.12321(14) 0.21593(13) 0.0186(4) Uani 1 1 d . . . . .
C5 C 0.55570(13) 0.04695(15) 0.25867(13) 0.0204(4) Uani 1 1 d . . . . .
C6 C 0.51807(15) 0.00898(16) 0.33110(14) 0.0256(4) Uani 1 1 d . . . . .
H6 H 0.545438 -0.042955 0.360058 0.031 Uiso 1 1 calc R U . . .
C7 C 0.44188(16) 0.04520(19) 0.36166(15) 0.0318(5) Uani 1 1 d . . . . .
H7 H 0.417930 0.019234 0.411837 0.038 Uiso 1 1 calc R U . . .
C8 C 0.40072(15) 0.11951(19) 0.31874(15) 0.0301(5) Uani 1 1 d . . . . .
H8 H 0.348269 0.144191 0.339826 0.036 Uiso 1 1 calc R U . . .
C9 C 0.43480(13) 0.15896(15) 0.24495(14) 0.0222(4) Uani 1 1 d . . . . .
C10 C 0.63784(14) 0.00085(14) 0.22784(13) 0.0221(4) Uani 1 1 d . . . . .
H10 H 0.662342 0.042613 0.183057 0.026 Uiso 1 1 calc R U . . .
C11 C 0.70801(15) -0.01224(19) 0.30074(16) 0.0312(5) Uani 1 1 d . . . . .
H11A H 0.721299 0.048629 0.328085 0.047 Uiso 1 1 calc R U . . .
H11B H 0.761051 -0.037910 0.276901 0.047 Uiso 1 1 calc R U . . .
H11C H 0.686674 -0.055832 0.343967 0.047 Uiso 1 1 calc R U . . .
C12 C 0.61591(16) -0.09427(17) 0.18527(17) 0.0331(5) Uani 1 1 d . . . . .
H12A H 0.593057 -0.137039 0.228363 0.050 Uiso 1 1 calc R U . . .
H12B H 0.668857 -0.121292 0.162414 0.050 Uiso 1 1 calc R U . . .
H12C H 0.571789 -0.085249 0.137847 0.050 Uiso 1 1 calc R U . . .
C13 C 0.38713(13) 0.24015(16) 0.20032(14) 0.0235(4) Uani 1 1 d . . . . .
H13 H 0.410126 0.246463 0.141244 0.028 Uiso 1 1 calc R U . . .
C14 C 0.40791(19) 0.33115(18) 0.24895(18) 0.0377(6) Uani 1 1 d . . . . .
H14A H 0.383840 0.328258 0.306383 0.057 Uiso 1 1 calc R U . . .
H14B H 0.381865 0.384281 0.216552 0.057 Uiso 1 1 calc R U . . .
H14C H 0.471405 0.339497 0.255217 0.057 Uiso 1 1 calc R U . . .
C15 C 0.28855(15) 0.2240(2) 0.18892(19) 0.0378(6) Uani 1 1 d . . . . .
H15A H 0.277329 0.162990 0.161096 0.057 Uiso 1 1 calc R U . . .
H15B H 0.262160 0.274045 0.152652 0.057 Uiso 1 1 calc R U . . .
H15C H 0.262975 0.224736 0.245712 0.057 Uiso 1 1 calc R U . . .
C16 C 0.72197(13) 0.19569(15) -0.02631(13) 0.0198(4) Uani 1 1 d . . . . .
C17 C 0.77748(14) 0.11657(16) -0.02230(14) 0.0230(4) Uani 1 1 d . . . . .
C18 C 0.85331(15) 0.11862(18) -0.06887(16) 0.0300(5) Uani 1 1 d . . . . .
H18 H 0.891519 0.065958 -0.066584 0.036 Uiso 1 1 calc R U . . .
C19 C 0.87367(16) 0.1960(2) -0.11821(17) 0.0342(5) Uani 1 1 d . . . . .
H19 H 0.926748 0.197374 -0.147347 0.041 Uiso 1 1 calc R U . . .
C20 C 0.81658(16) 0.27123(18) -0.12501(16) 0.0315(5) Uani 1 1 d . . . . .
H20 H 0.830473 0.323655 -0.159824 0.038 Uiso 1 1 calc R U . . .
C21 C 0.73860(14) 0.27157(16) -0.08150(14) 0.0234(4) Uani 1 1 d . . . . .
C22 C 0.75667(14) 0.02809(15) 0.02748(15) 0.0250(4) Uani 1 1 d . . . . .
H22 H 0.700315 0.038696 0.055852 0.030 Uiso 1 1 calc R U . . .
C23 C 0.82717(16) 0.00677(18) 0.09880(17) 0.0321(5) Uani 1 1 d . . . . .
H23A H 0.883889 -0.000204 0.072971 0.048 Uiso 1 1 calc R U . . .
H23B H 0.812533 -0.051688 0.128350 0.048 Uiso 1 1 calc R U . . .
H23C H 0.830130 0.058569 0.140653 0.048 Uiso 1 1 calc R U . . .
C24 C 0.74410(18) -0.05572(18) -0.03410(19) 0.0367(5) Uani 1 1 d . . . . .
H24A H 0.698653 -0.040799 -0.078905 0.055 Uiso 1 1 calc R U . . .
H24B H 0.726480 -0.111040 -0.001462 0.055 Uiso 1 1 calc R U . . .
H24C H 0.799125 -0.068955 -0.061356 0.055 Uiso 1 1 calc R U . . .
C25 C 0.67307(14) 0.34950(17) -0.10073(14) 0.0248(4) Uani 1 1 d . . . . .
H25 H 0.621391 0.338008 -0.065217 0.030 Uiso 1 1 calc R U . . .
C26 C 0.70975(19) 0.4461(2) -0.0770(2) 0.0395(6) Uani 1 1 d . . . . .
H26A H 0.730874 0.446276 -0.016133 0.059 Uiso 1 1 calc R U . . .
H26B H 0.663776 0.493550 -0.085966 0.059 Uiso 1 1 calc R U . . .
H26C H 0.758232 0.460708 -0.113730 0.059 Uiso 1 1 calc R U . . .
C27 C 0.64179(19) 0.3473(2) -0.19592(19) 0.0433(6) Uani 1 1 d . . . . .
H27A H 0.690668 0.362289 -0.231976 0.065 Uiso 1 1 calc R U . . .
H27B H 0.595124 0.393675 -0.206218 0.065 Uiso 1 1 calc R U . . .
H27C H 0.619483 0.284392 -0.210738 0.065 Uiso 1 1 calc R U . . .
C28 C 0.77589(14) 0.47745(16) 0.40661(14) 0.0245(4) Uani 1 1 d . . . . .
C29 C 0.85983(14) 0.49405(18) 0.37889(15) 0.0284(4) Uani 1 1 d . . . . .
H29 H 0.903728 0.506043 0.423145 0.034 Uiso 1 1 calc R U . . .
C30 C 0.88725(13) 0.49521(16) 0.29401(15) 0.0244(4) Uani 1 1 d . . . . .
C31 C 0.76213(17) 0.5022(2) 0.50022(15) 0.0353(5) Uani 1 1 d . . . . .
H31A H 0.701871 0.523576 0.505737 0.053 Uiso 1 1 calc R U . . .
H31B H 0.802626 0.552459 0.518858 0.053 Uiso 1 1 calc R U . . .
H31C H 0.772997 0.446564 0.536602 0.053 Uiso 1 1 calc R U . . .
C32 C 0.97705(16) 0.5368(2) 0.28395(17) 0.0363(6) Uani 1 1 d . . . . .
H32A H 1.021573 0.493345 0.308097 0.054 Uiso 1 1 calc R U . . .
H32B H 0.981619 0.596926 0.314829 0.054 Uiso 1 1 calc R U . . .
H32C H 0.986127 0.547064 0.222394 0.054 Uiso 1 1 calc R U . . .
C33 C 0.62338(14) 0.44206(16) 0.38854(13) 0.0229(4) Uani 1 1 d . . . . .
C34 C 0.59710(15) 0.36732(16) 0.44037(14) 0.0268(5) Uani 1 1 d . . . . .
C35 C 0.51165(17) 0.3696(2) 0.46930(15) 0.0351(6) Uani 1 1 d . . . . .
H35 H 0.491877 0.318961 0.503327 0.042 Uiso 1 1 calc R U . . .
C36 C 0.45609(16) 0.4431(2) 0.44959(17) 0.0393(6) Uani 1 1 d . . . . .
H36 H 0.398778 0.443144 0.470289 0.047 Uiso 1 1 calc R U . . .
C37 C 0.48344(16) 0.5169(2) 0.39970(16) 0.0353(5) Uani 1 1 d . . . . .
H37 H 0.444651 0.567645 0.386660 0.042 Uiso 1 1 calc R U . . .
C38 C 0.56699(15) 0.51817(17) 0.36816(14) 0.0273(4) Uani 1 1 d . . . . .
C39 C 0.65670(18) 0.28734(18) 0.46869(15) 0.0324(5) Uani 1 1 d . . . . .
H39 H 0.715415 0.298424 0.445178 0.039 Uiso 1 1 calc R U . . .
C40 C 0.6217(2) 0.1930(2) 0.43444(18) 0.0437(7) Uani 1 1 d . . . . .
H40A H 0.565307 0.179840 0.458975 0.066 Uiso 1 1 calc R U . . .
H40B H 0.663280 0.142987 0.451225 0.066 Uiso 1 1 calc R U . . .
H40C H 0.614248 0.195595 0.371172 0.066 Uiso 1 1 calc R U . . .
C41 C 0.6675(3) 0.2821(2) 0.56821(18) 0.0479(7) Uani 1 1 d . . . . .
H41A H 0.681860 0.344597 0.591499 0.072 Uiso 1 1 calc R U . . .
H41B H 0.714754 0.238137 0.584846 0.072 Uiso 1 1 calc R U . . .
H41C H 0.612889 0.260077 0.591568 0.072 Uiso 1 1 calc R U . . .
C42 C 0.59610(17) 0.60312(17) 0.31726(17) 0.0315(5) Uani 1 1 d . . . . .
H42 H 0.644926 0.582479 0.281192 0.038 Uiso 1 1 calc R U . . .
C43 C 0.5238(2) 0.6431(2) 0.2561(2) 0.0459(7) Uani 1 1 d . . . . .
H43A H 0.497332 0.592140 0.221072 0.069 Uiso 1 1 calc R U . . .
H43B H 0.548624 0.690039 0.218045 0.069 Uiso 1 1 calc R U . . .
H43C H 0.479030 0.672721 0.290082 0.069 Uiso 1 1 calc R U . . .
C44 C 0.6316(3) 0.6804(2) 0.3786(2) 0.0557(8) Uani 1 1 d . . . . .
H44A H 0.586904 0.697482 0.418849 0.084 Uiso 1 1 calc R U . . .
H44B H 0.646848 0.735805 0.344774 0.084 Uiso 1 1 calc R U . . .
H44C H 0.683783 0.657349 0.411229 0.084 Uiso 1 1 calc R U . . .
C45 C 0.87068(13) 0.48076(15) 0.14040(13) 0.0211(4) Uani 1 1 d . . . . .
C46 C 0.92695(14) 0.41530(15) 0.10453(15) 0.0251(4) Uani 1 1 d . . . . .
C47 C 0.95569(15) 0.43438(19) 0.02126(16) 0.0318(5) Uani 1 1 d . . . . .
H47 H 0.992163 0.390273 -0.005628 0.038 Uiso 1 1 calc R U . . .
C48 C 0.93178(16) 0.5160(2) -0.02186(16) 0.0344(5) Uani 1 1 d . . . . .
H48 H 0.952416 0.527875 -0.077703 0.041 Uiso 1 1 calc R U . . .
C49 C 0.87785(16) 0.58080(18) 0.01574(16) 0.0312(5) Uani 1 1 d . . . . .
H49 H 0.862784 0.637319 -0.014196 0.037 Uiso 1 1 calc R U . . .
C50 C 0.84541(14) 0.56417(16) 0.09691(15) 0.0256(4) Uani 1 1 d . . . . .
C51 C 0.96096(14) 0.32844(16) 0.15265(17) 0.0285(5) Uani 1 1 d . . . . .
H51 H 0.932474 0.324788 0.209300 0.034 Uiso 1 1 calc R U . . .
C52 C 0.94000(17) 0.2389(2) 0.1021(2) 0.0408(6) Uani 1 1 d . . . . .
H52A H 0.876907 0.235396 0.088569 0.061 Uiso 1 1 calc R U . . .
H52B H 0.958646 0.184284 0.136987 0.061 Uiso 1 1 calc R U . . .
H52C H 0.970937 0.239407 0.048215 0.061 Uiso 1 1 calc R U . . .
C53 C 1.06058(18) 0.3336(2) 0.1707(3) 0.0489(8) Uani 1 1 d . . . . .
H53A H 1.079547 0.281322 0.208508 0.073 Uiso 1 1 calc R U . . .
H53B H 1.075791 0.393365 0.199160 0.073 Uiso 1 1 calc R U . . .
H53C H 1.089809 0.329258 0.115956 0.073 Uiso 1 1 calc R U . . .
C54 C 0.78723(17) 0.63740(17) 0.13653(17) 0.0307(5) Uani 1 1 d . . . . .
H54 H 0.759119 0.607454 0.186576 0.037 Uiso 1 1 calc R U . . .
C55 C 0.71461(18) 0.67185(19) 0.0731(2) 0.0388(6) Uani 1 1 d . . . . .
H55A H 0.740011 0.709343 0.027573 0.058 Uiso 1 1 calc R U . . .
H55B H 0.673505 0.710658 0.104036 0.058 Uiso 1 1 calc R U . . .
H55C H 0.683676 0.617692 0.047091 0.058 Uiso 1 1 calc R U . . .
C56 C 0.8411(2) 0.7211(2) 0.1713(3) 0.0564(9) Uani 1 1 d . . . . .
H56A H 0.889149 0.698435 0.210035 0.085 Uiso 1 1 calc R U . . .
H56B H 0.803643 0.763191 0.203308 0.085 Uiso 1 1 calc R U . . .
H56C H 0.864880 0.755411 0.122847 0.085 Uiso 1 1 calc R U . . .
C1S C 0.7453(4) 0.0611(4) 0.7178(3) 0.0807(13) Uani 1 1 d D . . . .
H1S1 H 0.740248 0.129664 0.722194 0.121 Uiso 1 1 calc R U . . .
H1S2 H 0.687625 0.032472 0.723080 0.121 Uiso 1 1 calc R U . . .
H1S3 H 0.785412 0.037894 0.764405 0.121 Uiso 1 1 calc R U . . .
C2S C 0.7800(2) 0.0355(3) 0.6314(3) 0.0614(9) Uani 1 1 d D . . . .
H2S1 H 0.837456 0.066233 0.626210 0.074 Uiso 1 1 calc R U . . .
H2S2 H 0.739787 0.060817 0.584934 0.074 Uiso 1 1 calc R U . . .
C3S C 0.7904(2) -0.0697(3) 0.6178(3) 0.0595(9) Uani 1 1 d D . . . .
H3S1 H 0.830082 -0.094665 0.664825 0.071 Uiso 1 1 calc R U . . .
H3S2 H 0.732744 -0.099960 0.623047 0.071 Uiso 1 1 calc R U . . .
C4S C 0.8253(3) -0.0978(3) 0.5327(3) 0.0652(9) Uani 1 1 d D . . . .
H4S1 H 0.886199 -0.075047 0.530540 0.078 Uiso 1 1 calc R U . . .
H4S2 H 0.790304 -0.066232 0.485539 0.078 Uiso 1 1 calc R U . . .
C5S C 0.8240(4) -0.2027(4) 0.5162(4) 0.0809(13) Uani 1 1 d D . . . .
H5S1 H 0.858273 -0.234532 0.563626 0.097 Uiso 1 1 calc R U . . .
H5S2 H 0.762988 -0.225442 0.517127 0.097 Uiso 1 1 calc R U . . .
C6S C 0.8605(5) -0.2295(4) 0.4312(5) 0.1000(18) Uani 1 1 d D . . . .
H6S1 H 0.857967 -0.297924 0.424219 0.150 Uiso 1 1 calc R U . . .
H6S2 H 0.826070 -0.199409 0.383750 0.150 Uiso 1 1 calc R U . . .
H6S3 H 0.921419 -0.208505 0.430281 0.150 Uiso 1 1 calc R U . . .
C1T C 1.0677(15) -0.1461(19) 0.3217(12) 0.181(11) Uani 0.486(10) 1 d D U P A 1
H1T1 H 1.062814 -0.213574 0.309586 0.272 Uiso 0.486(10) 1 calc R U P A 1
H1T2 H 1.128322 -0.125915 0.316381 0.272 Uiso 0.486(10) 1 calc R U P A 1
H1T3 H 1.050033 -0.133593 0.380639 0.272 Uiso 0.486(10) 1 calc R U P A 1
C2T C 1.0147(7) -0.0976(12) 0.2641(7) 0.098(4) Uani 0.486(10) 1 d D U P A 1
H2T1 H 0.953535 -0.118679 0.268864 0.118 Uiso 0.486(10) 1 calc R U P A 1
H2T2 H 1.031929 -0.110990 0.204519 0.118 Uiso 0.486(10) 1 calc R U P A 1
C3T C 1.0210(13) 0.0122(14) 0.2820(10) 0.138(6) Uani 0.486(10) 1 d D U P A 1
H3T1 H 1.083458 0.029217 0.290976 0.165 Uiso 0.486(10) 1 calc R U P A 1
H3T2 H 0.997973 0.045689 0.229487 0.165 Uiso 0.486(10) 1 calc R U P A 1
C4T C 0.9732(9) 0.0475(13) 0.3582(9) 0.108(4) Uani 0.486(10) 1 d D U P A 1
H4T1 H 1.008553 0.032833 0.411857 0.130 Uiso 0.486(10) 1 calc R U P A 1
H4T2 H 0.917336 0.012769 0.360514 0.130 Uiso 0.486(10) 1 calc R U P A 1
C5T C 0.9532(10) 0.1538(13) 0.3567(8) 0.107(4) Uani 0.486(10) 1 d D U P A 1
H5T1 H 1.008320 0.190081 0.355657 0.129 Uiso 0.486(10) 1 calc R U P A 1
H5T2 H 0.916525 0.169892 0.304225 0.129 Uiso 0.486(10) 1 calc R U P A 1
C6T C 0.9068(14) 0.1774(15) 0.4350(12) 0.122(7) Uani 0.486(10) 1 d D U P A 1
H6T1 H 0.893556 0.244879 0.435122 0.183 Uiso 0.486(10) 1 calc R U P A 1
H6T2 H 0.852216 0.141519 0.435305 0.183 Uiso 0.486(10) 1 calc R U P A 1
H6T3 H 0.943701 0.161640 0.486563 0.183 Uiso 0.486(10) 1 calc R U P A 1
C1U C 1.0720(15) -0.049(2) 0.2996(15) 0.206(12) Uani 0.514(10) 1 d D U P A 2
H1U1 H 1.073791 -0.117960 0.298986 0.309 Uiso 0.514(10) 1 calc R U P A 2
H1U2 H 1.067743 -0.025499 0.239971 0.309 Uiso 0.514(10) 1 calc R U P A 2
H1U3 H 1.125376 -0.024777 0.329251 0.309 Uiso 0.514(10) 1 calc R U P A 2
C2U C 0.9992(17) -0.0190(18) 0.343(2) 0.213(12) Uani 0.514(10) 1 d D U P A 2
H2U1 H 1.002707 -0.042561 0.403547 0.255 Uiso 0.514(10) 1 calc R U P A 2
H2U2 H 0.944840 -0.043286 0.313905 0.255 Uiso 0.514(10) 1 calc R U P A 2
C3U C 0.999(2) 0.0934(17) 0.342(2) 0.216(12) Uani 0.514(10) 1 d D U P A 2
H3U1 H 1.060341 0.116165 0.345528 0.259 Uiso 0.514(10) 1 calc R U P A 2
H3U2 H 0.971038 0.115709 0.287153 0.259 Uiso 0.514(10) 1 calc R U P A 2
C4U C 0.9518(16) 0.1347(15) 0.4167(18) 0.168(9) Uani 0.514(10) 1 d D U P A 2
H4U1 H 0.991819 0.131200 0.468925 0.202 Uiso 0.514(10) 1 calc R U P A 2
H4U2 H 0.901557 0.093213 0.427022 0.202 Uiso 0.514(10) 1 calc R U P A 2
C5U C 0.9163(12) 0.2386(16) 0.4097(15) 0.168(9) Uani 0.514(10) 1 d D U P A 2
H5U1 H 0.958477 0.282714 0.385237 0.202 Uiso 0.514(10) 1 calc R U P A 2
H5U2 H 0.858899 0.243059 0.377489 0.202 Uiso 0.514(10) 1 calc R U P A 2
C6U C 0.9103(16) 0.249(2) 0.4990(17) 0.231(14) Uani 0.514(10) 1 d D U P A 2
H6U1 H 0.888273 0.311779 0.511672 0.346 Uiso 0.514(10) 1 calc R U P A 2
H6U2 H 0.870187 0.201396 0.520211 0.346 Uiso 0.514(10) 1 calc R U P A 2
H6U3 H 0.968237 0.240442 0.527840 0.346 Uiso 0.514(10) 1 calc R U P A 2

loop_
_atom_site_aniso_label
_atom_site_aniso_U_11
_atom_site_aniso_U_22
_atom_site_aniso_U_33
_atom_site_aniso_U_23
_atom_site_aniso_U_13
_atom_site_aniso_U_12
Ga1 0.01787(10) 0.01552(11) 0.01796(11) -0.00146(9) 0.00219(7) -0.00153(8)
P1 0.0205(2) 0.0153(2) 0.0234(2) -0.00088(18) -0.00405(17) 0.00103(17)
P2 0.01522(19) 0.0131(2) 0.01505(19) 0.00022(16) 0.00185(15) 0.00037(15)
C1 0.0189(8) 0.0172(8) 0.0176(9) 0.0013(7) 0.0041(7) 0.0014(7)
S1 0.0285(2) 0.0144(2) 0.0295(2) -0.00195(18) -0.00573(19) 0.00235(18)
S2 0.0206(2) 0.0210(2) 0.0243(2) 0.00307(17) -0.00308(17) 0.00179(16)
N1 0.0177(7) 0.0174(7) 0.0157(7) -0.0008(6) 0.0017(6) -0.0027(6)
N2 0.0181(7) 0.0187(8) 0.0169(7) -0.0020(6) 0.0038(6) -0.0008(6)
N3 0.0224(8) 0.0192(8) 0.0191(8) -0.0040(6) 0.0036(6) -0.0011(6)
N4 0.0190(7) 0.0196(8) 0.0220(8) 0.0000(6) 0.0028(6) -0.0024(6)
C2 0.0240(9) 0.0228(9) 0.0182(9) -0.0014(7) 0.0020(7) -0.0052(8)
C3 0.0229(9) 0.0236(10) 0.0180(9) -0.0023(7) 0.0027(7) -0.0029(7)
C4 0.0199(9) 0.0181(9) 0.0181(9) 0.0001(7) 0.0032(7) -0.0040(7)
C5 0.0236(9) 0.0181(9) 0.0197(9) -0.0006(7) 0.0023(7) -0.0029(7)
C6 0.0308(10) 0.0228(10) 0.0235(10) 0.0057(8) 0.0028(8) -0.0010(8)
C7 0.0330(11) 0.0379(13) 0.0254(11) 0.0106(9) 0.0108(9) -0.0027(9)
C8 0.0265(10) 0.0379(12) 0.0267(11) 0.0055(9) 0.0106(8) 0.0033(9)
C9 0.0217(9) 0.0247(10) 0.0206(9) 0.0004(8) 0.0035(7) -0.0021(8)
C10 0.0260(9) 0.0176(9) 0.0226(9) 0.0019(7) 0.0022(7) 0.0021(7)
C11 0.0289(11) 0.0340(11) 0.0303(11) 0.0028(9) -0.0019(9) 0.0060(9)
C12 0.0400(12) 0.0218(11) 0.0373(12) -0.0051(9) 0.0006(9) 0.0038(9)
C13 0.0209(9) 0.0265(10) 0.0233(9) 0.0005(8) 0.0043(7) 0.0036(8)
C14 0.0491(14) 0.0293(13) 0.0346(14) -0.0041(10) 0.0028(11) 0.0046(10)
C15 0.0221(11) 0.0487(15) 0.0429(14) 0.0108(12) 0.0034(9) 0.0037(10)
C16 0.0203(9) 0.0219(10) 0.0177(9) -0.0026(7) 0.0047(7) -0.0008(7)
C17 0.0240(9) 0.0230(10) 0.0224(10) -0.0014(8) 0.0053(8) 0.0007(8)
C18 0.0277(10) 0.0300(11) 0.0331(12) 0.0000(9) 0.0102(9) 0.0064(9)
C19 0.0293(11) 0.0400(13) 0.0347(12) 0.0019(10) 0.0164(9) 0.0026(9)
C20 0.0302(11) 0.0331(12) 0.0323(11) 0.0071(9) 0.0135(9) -0.0001(9)
C21 0.0246(10) 0.0238(10) 0.0224(9) 0.0002(8) 0.0059(8) 0.0004(8)
C22 0.0254(10) 0.0197(10) 0.0307(11) -0.0006(8) 0.0076(8) 0.0034(8)
C23 0.0297(11) 0.0289(12) 0.0380(12) 0.0056(10) 0.0050(9) 0.0040(9)
C24 0.0413(13) 0.0250(12) 0.0447(14) -0.0088(11) 0.0101(11) -0.0003(10)
C25 0.0253(9) 0.0250(10) 0.0247(11) 0.0044(8) 0.0066(8) -0.0006(8)
C26 0.0420(14) 0.0274(12) 0.0497(15) -0.0053(11) 0.0067(11) 0.0011(10)
C27 0.0445(14) 0.0514(16) 0.0331(14) 0.0044(12) -0.0075(11) 0.0029(12)
C28 0.0286(10) 0.0249(10) 0.0201(10) -0.0025(8) 0.0011(8) -0.0021(8)
C29 0.0237(10) 0.0365(12) 0.0243(10) -0.0044(9) -0.0038(8) -0.0053(9)
C30 0.0207(9) 0.0246(10) 0.0278(10) -0.0012(8) 0.0001(8) -0.0025(8)
C31 0.0364(12) 0.0474(15) 0.0223(10) -0.0090(10) 0.0033(9) -0.0100(11)
C32 0.0249(11) 0.0492(15) 0.0349(13) -0.0056(11) 0.0013(9) -0.0145(10)
C33 0.0243(10) 0.0261(11) 0.0185(9) -0.0061(8) 0.0037(7) -0.0032(8)
C34 0.0334(11) 0.0292(12) 0.0179(9) -0.0061(8) 0.0028(8) -0.0081(8)
C35 0.0381(12) 0.0455(16) 0.0225(10) -0.0067(9) 0.0099(9) -0.0164(10)
C36 0.0272(11) 0.0621(17) 0.0293(12) -0.0135(12) 0.0090(9) -0.0075(11)
C37 0.0290(11) 0.0477(14) 0.0293(12) -0.0113(11) 0.0032(9) 0.0062(10)
C38 0.0284(10) 0.0310(11) 0.0226(10) -0.0084(9) 0.0021(8) 0.0018(9)
C39 0.0475(14) 0.0269(12) 0.0231(11) 0.0012(9) 0.0046(9) -0.0059(10)
C40 0.076(2) 0.0282(13) 0.0278(12) -0.0018(10) 0.0084(12) -0.0107(13)
C41 0.081(2) 0.0364(14) 0.0258(12) 0.0012(11) -0.0046(13) -0.0044(14)
C42 0.0371(12) 0.0251(11) 0.0325(12) -0.0057(9) 0.0029(9) 0.0082(9)
C43 0.0503(16) 0.0433(15) 0.0439(15) 0.0026(12) 0.0019(13) 0.0183(13)
C44 0.081(2) 0.0295(14) 0.0560(19) -0.0108(13) -0.0066(17) -0.0020(15)
C45 0.0185(8) 0.0215(9) 0.0235(10) 0.0005(7) 0.0035(7) -0.0063(7)
C46 0.0211(9) 0.0255(11) 0.0292(11) -0.0016(8) 0.0053(8) -0.0062(7)
C47 0.0258(10) 0.0393(13) 0.0312(12) -0.0044(10) 0.0091(9) -0.0038(9)
C48 0.0290(11) 0.0467(14) 0.0282(11) 0.0046(10) 0.0085(9) -0.0077(10)
C49 0.0304(11) 0.0326(12) 0.0308(11) 0.0082(9) 0.0027(9) -0.0066(9)
C50 0.0235(9) 0.0239(10) 0.0294(11) 0.0010(8) 0.0023(8) -0.0048(8)
C51 0.0235(10) 0.0239(11) 0.0386(13) -0.0004(9) 0.0064(9) 0.0019(8)
C52 0.0337(12) 0.0291(12) 0.0606(17) -0.0099(12) 0.0104(11) 0.0011(10)
C53 0.0311(12) 0.0400(16) 0.075(2) 0.0043(14) -0.0077(13) 0.0000(11)
C54 0.0354(12) 0.0216(10) 0.0349(12) 0.0016(9) 0.0013(9) 0.0015(9)
C55 0.0398(13) 0.0267(12) 0.0493(15) 0.0030(11) -0.0031(11) 0.0062(10)
C56 0.0541(18) 0.0358(16) 0.077(2) -0.0202(15) -0.0156(16) 0.0036(13)
C1S 0.101(3) 0.076(3) 0.062(2) 0.003(2) -0.023(2) -0.013(3)
C2S 0.0535(18) 0.060(2) 0.069(2) 0.0136(18) -0.0149(16) -0.0075(16)
C3S 0.0553(19) 0.059(2) 0.062(2) 0.0184(17) -0.0177(16) -0.0134(15)
C4S 0.0598(19) 0.065(2) 0.070(2) 0.016(2) -0.0080(16) -0.0056(19)
C5S 0.084(3) 0.063(3) 0.094(4) 0.003(2) -0.010(3) -0.006(2)
C6S 0.109(4) 0.076(3) 0.116(5) -0.013(3) 0.017(4) -0.002(3)
C1T 0.20(2) 0.24(2) 0.114(13) 0.033(15) 0.061(13) 0.10(2)
C2T 0.066(5) 0.167(11) 0.063(5) 0.000(7) 0.019(4) 0.006(7)
C3T 0.137(13) 0.193(12) 0.087(9) 0.036(9) 0.040(9) 0.045(12)
C4T 0.076(7) 0.177(12) 0.073(7) -0.003(8) 0.017(5) -0.006(9)
C5T 0.091(8) 0.163(12) 0.068(7) 0.030(8) -0.002(6) -0.002(8)
C6T 0.147(17) 0.123(14) 0.098(10) -0.009(10) 0.035(11) -0.065(12)
C1U 0.158(18) 0.30(3) 0.16(2) 0.05(2) -0.036(14) 0.06(2)
C2U 0.150(19) 0.200(19) 0.29(3) 0.00(2) 0.032(19) -0.052(18)
C3U 0.22(3) 0.185(19) 0.24(3) 0.01(2) 0.00(2) -0.066(17)
C4U 0.15(2) 0.153(16) 0.20(2) 0.063(14) -0.033(16) -0.041(13)
C5U 0.091(10) 0.195(18) 0.21(2) 0.088(16) -0.054(12) -0.014(11)
C6U 0.136(17) 0.29(3) 0.27(2) 0.03(3) 0.03(2) 0.06(2)

_geom_special_details            
;
 All esds (except the esd in the dihedral angle between two l.s. planes)
 are estimated using the full covariance matrix.  The cell esds are taken
 into account individually in the estimation of esds in distances, angles
 and torsion angles; correlations between esds in cell parameters are only
 used when they are defined by crystal symmetry.  An approximate (isotropic)
 treatment of cell esds is used for estimating esds involving l.s. planes.
;

loop_
_geom_bond_atom_site_label_1
_geom_bond_atom_site_label_2
_geom_bond_distance
_geom_bond_site_symmetry_2
_geom_bond_publ_flag
Ga1 N4 1.9832(17) . ?
Ga1 N3 1.9858(17) . ?
Ga1 P1 2.2874(5) . ?
Ga1 S1 2.2935(5) . ?
P1 P2 2.0630(6) . ?
P2 N1 1.6762(16) . ?
P2 N2 1.6808(17) . ?
P2 C1 1.877(2) . ?
C1 S2 1.6477(19) . ?
C1 S1 1.715(2) . ?
N1 C4 1.446(2) . ?
N1 C2 1.470(3) . ?
N2 C16 1.443(2) . ?
N2 C3 1.471(3) . ?
N3 C28 1.331(3) . ?
N3 C33 1.449(3) . ?
N4 C30 1.326(3) . ?
N4 C45 1.452(3) . ?
C2 C3 1.535(3) . ?
C2 H2A 0.9900 . ?
C2 H2B 0.9900 . ?
C3 H3A 0.9900 . ?
C3 H3B 0.9900 . ?
C4 C9 1.406(3) . ?
C4 C5 1.408(3) . ?
C5 C6 1.395(3) . ?
C5 C10 1.517(3) . ?
C6 C7 1.381(3) . ?
C6 H6 0.9500 . ?
C7 C8 1.383(4) . ?
C7 H7 0.9500 . ?
C8 C9 1.397(3) . ?
C8 H8 0.9500 . ?
C9 C13 1.514(3) . ?
C10 C11 1.529(3) . ?
C10 C12 1.534(3) . ?
C10 H10 1.0000 . ?
C11 H11A 0.9800 . ?
C11 H11B 0.9800 . ?
C11 H11C 0.9800 . ?
C12 H12A 0.9800 . ?
C12 H12B 0.9800 . ?
C12 H12C 0.9800 . ?
C13 C14 1.522(3) . ?
C13 C15 1.529(3) . ?
C13 H13 1.0000 . ?
C14 H14A 0.9800 . ?
C14 H14B 0.9800 . ?
C14 H14C 0.9800 . ?
C15 H15A 0.9800 . ?
C15 H15B 0.9800 . ?
C15 H15C 0.9800 . ?
C16 C21 1.407(3) . ?
C16 C17 1.410(3) . ?
C17 C18 1.398(3) . ?
C17 C22 1.517(3) . ?
C18 C19 1.383(4) . ?
C18 H18 0.9500 . ?
C19 C20 1.383(4) . ?
C19 H19 0.9500 . ?
C20 C21 1.401(3) . ?
C20 H20 0.9500 . ?
C21 C25 1.515(3) . ?
C22 C24 1.531(3) . ?
C22 C23 1.534(3) . ?
C22 H22 1.0000 . ?
C23 H23A 0.9800 . ?
C23 H23B 0.9800 . ?
C23 H23C 0.9800 . ?
C24 H24A 0.9800 . ?
C24 H24B 0.9800 . ?
C24 H24C 0.9800 . ?
C25 C26 1.522(3) . ?
C25 C27 1.525(3) . ?
C25 H25 1.0000 . ?
C26 H26A 0.9800 . ?
C26 H26B 0.9800 . ?
C26 H26C 0.9800 . ?
C27 H27A 0.9800 . ?
C27 H27B 0.9800 . ?
C27 H27C 0.9800 . ?
C28 C29 1.397(3) . ?
C28 C31 1.515(3) . ?
C29 C30 1.399(3) . ?
C29 H29 0.9500 . ?
C30 C32 1.513(3) . ?
C31 H31A 0.9800 . ?
C31 H31B 0.9800 . ?
C31 H31C 0.9800 . ?
C32 H32A 0.9800 . ?
C32 H32B 0.9800 . ?
C32 H32C 0.9800 . ?
C33 C34 1.402(3) . ?
C33 C38 1.410(3) . ?
C34 C35 1.406(3) . ?
C34 C39 1.509(4) . ?
C35 C36 1.372(4) . ?
C35 H35 0.9500 . ?
C36 C37 1.380(4) . ?
C36 H36 0.9500 . ?
C37 C38 1.393(3) . ?
C37 H37 0.9500 . ?
C38 C42 1.521(4) . ?
C39 C40 1.529(4) . ?
C39 C41 1.541(3) . ?
C39 H39 1.0000 . ?
C40 H40A 0.9800 . ?
C40 H40B 0.9800 . ?
C40 H40C 0.9800 . ?
C41 H41A 0.9800 . ?
C41 H41B 0.9800 . ?
C41 H41C 0.9800 . ?
C42 C43 1.529(4) . ?
C42 C44 1.533(4) . ?
C42 H42 1.0000 . ?
C43 H43A 0.9800 . ?
C43 H43B 0.9800 . ?
C43 H43C 0.9800 . ?
C44 H44A 0.9800 . ?
C44 H44B 0.9800 . ?
C44 H44C 0.9800 . ?
C45 C46 1.402(3) . ?
C45 C50 1.408(3) . ?
C46 C47 1.409(3) . ?
C46 C51 1.520(3) . ?
C47 C48 1.378(4) . ?
C47 H47 0.9500 . ?
C48 C49 1.385(4) . ?
C48 H48 0.9500 . ?
C49 C50 1.394(3) . ?
C49 H49 0.9500 . ?
C50 C54 1.520(3) . ?
C51 C52 1.519(4) . ?
C51 C53 1.539(3) . ?
C51 H51 1.0000 . ?
C52 H52A 0.9800 . ?
C52 H52B 0.9800 . ?
C52 H52C 0.9800 . ?
C53 H53A 0.9800 . ?
C53 H53B 0.9800 . ?
C53 H53C 0.9800 . ?
C54 C55 1.525(4) . ?
C54 C56 1.530(4) . ?
C54 H54 1.0000 . ?
C55 H55A 0.9800 . ?
C55 H55B 0.9800 . ?
C55 H55C 0.9800 . ?
C56 H56A 0.9800 . ?
C56 H56B 0.9800 . ?
C56 H56C 0.9800 . ?
C1S C2S 1.508(7) . ?
C1S H1S1 0.9800 . ?
C1S H1S2 0.9800 . ?
C1S H1S3 0.9800 . ?
C2S C3S 1.520(6) . ?
C2S H2S1 0.9900 . ?
C2S H2S2 0.9900 . ?
C3S C4S 1.500(6) . ?
C3S H3S1 0.9900 . ?
C3S H3S2 0.9900 . ?
C4S C5S 1.512(7) . ?
C4S H4S1 0.9900 . ?
C4S H4S2 0.9900 . ?
C5S C6S 1.504(8) . ?
C5S H5S1 0.9900 . ?
C5S H5S2 0.9900 . ?
C6S H6S1 0.9800 . ?
C6S H6S2 0.9800 . ?
C6S H6S3 0.9800 . ?
C1T C2T 1.361(19) . ?
C1T H1T1 0.9800 . ?
C1T H1T2 0.9800 . ?
C1T H1T3 0.9800 . ?
C2T C3T 1.59(2) . ?
C2T H2T1 0.9900 . ?
C2T H2T2 0.9900 . ?
C3T C4T 1.506(17) . ?
C3T H3T1 0.9900 . ?
C3T H3T2 0.9900 . ?
C4T C5T 1.54(2) . ?
C4T H4T1 0.9900 . ?
C4T H4T2 0.9900 . ?
C5T C6T 1.475(18) . ?
C5T H5T1 0.9900 . ?
C5T H5T2 0.9900 . ?
C6T H6T1 0.9800 . ?
C6T H6T2 0.9800 . ?
C6T H6T3 0.9800 . ?
C1U C2U 1.40(2) . ?
C1U H1U1 0.9800 . ?
C1U H1U2 0.9800 . ?
C1U H1U3 0.9800 . ?
C2U C3U 1.60(2) . ?
C2U H2U1 0.9900 . ?
C2U H2U2 0.9900 . ?
C3U C4U 1.51(2) . ?
C3U H3U1 0.9900 . ?
C3U H3U2 0.9900 . ?
C4U C5U 1.58(2) . ?
C4U H4U1 0.9900 . ?
C4U H4U2 0.9900 . ?
C5U C6U 1.40(2) . ?
C5U H5U1 0.9900 . ?
C5U H5U2 0.9900 . ?
C6U H6U1 0.9800 . ?
C6U H6U2 0.9800 . ?
C6U H6U3 0.9800 . ?

loop_
_geom_angle_atom_site_label_1
_geom_angle_atom_site_label_2
_geom_angle_atom_site_label_3
_geom_angle
_geom_angle_site_symmetry_1
_geom_angle_site_symmetry_3
_geom_angle_publ_flag
N4 Ga1 N3 94.01(7) . . ?
N4 Ga1 P1 118.53(5) . . ?
N3 Ga1 P1 120.68(5) . . ?
N4 Ga1 S1 109.90(5) . . ?
N3 Ga1 S1 106.85(5) . . ?
P1 Ga1 S1 106.067(19) . . ?
P2 P1 Ga1 95.89(2) . . ?
N1 P2 N2 92.44(8) . . ?
N1 P2 C1 107.21(8) . . ?
N2 P2 C1 104.63(9) . . ?
N1 P2 P1 116.30(6) . . ?
N2 P2 P1 119.27(6) . . ?
C1 P2 P1 114.32(7) . . ?
S2 C1 S1 120.71(12) . . ?
S2 C1 P2 117.52(12) . . ?
S1 C1 P2 121.71(11) . . ?
C1 S1 Ga1 101.45(7) . . ?
C4 N1 C2 115.78(15) . . ?
C4 N1 P2 129.42(13) . . ?
C2 N1 P2 114.40(13) . . ?
C16 N2 C3 117.12(16) . . ?
C16 N2 P2 129.37(14) . . ?
C3 N2 P2 113.41(13) . . ?
C28 N3 C33 118.72(17) . . ?
C28 N3 Ga1 121.83(14) . . ?
C33 N3 Ga1 119.44(13) . . ?
C30 N4 C45 118.23(17) . . ?
C30 N4 Ga1 122.05(15) . . ?
C45 N4 Ga1 119.68(13) . . ?
N1 C2 C3 107.77(16) . . ?
N1 C2 H2A 110.2 . . ?
C3 C2 H2A 110.2 . . ?
N1 C2 H2B 110.2 . . ?
C3 C2 H2B 110.2 . . ?
H2A C2 H2B 108.5 . . ?
N2 C3 C2 107.00(16) . . ?
N2 C3 H3A 110.3 . . ?
C2 C3 H3A 110.3 . . ?
N2 C3 H3B 110.3 . . ?
C2 C3 H3B 110.3 . . ?
H3A C3 H3B 108.6 . . ?
C9 C4 C5 120.56(18) . . ?
C9 C4 N1 119.11(18) . . ?
C5 C4 N1 119.99(18) . . ?
C6 C5 C4 118.49(19) . . ?
C6 C5 C10 117.97(19) . . ?
C4 C5 C10 123.48(18) . . ?
C7 C6 C5 121.5(2) . . ?
C7 C6 H6 119.3 . . ?
C5 C6 H6 119.3 . . ?
C6 C7 C8 119.6(2) . . ?
C6 C7 H7 120.2 . . ?
C8 C7 H7 120.2 . . ?
C7 C8 C9 121.2(2) . . ?
C7 C8 H8 119.4 . . ?
C9 C8 H8 119.4 . . ?
C8 C9 C4 118.6(2) . . ?
C8 C9 C13 119.14(19) . . ?
C4 C9 C13 122.21(18) . . ?
C5 C10 C11 112.59(18) . . ?
C5 C10 C12 110.41(18) . . ?
C11 C10 C12 109.84(19) . . ?
C5 C10 H10 107.9 . . ?
C11 C10 H10 107.9 . . ?
C12 C10 H10 107.9 . . ?
C10 C11 H11A 109.5 . . ?
C10 C11 H11B 109.5 . . ?
H11A C11 H11B 109.5 . . ?
C10 C11 H11C 109.5 . . ?
H11A C11 H11C 109.5 . . ?
H11B C11 H11C 109.5 . . ?
C10 C12 H12A 109.5 . . ?
C10 C12 H12B 109.5 . . ?
H12A C12 H12B 109.5 . . ?
C10 C12 H12C 109.5 . . ?
H12A C12 H12C 109.5 . . ?
H12B C12 H12C 109.5 . . ?
C9 C13 C14 109.83(18) . . ?
C9 C13 C15 112.9(2) . . ?
C14 C13 C15 111.4(2) . . ?
C9 C13 H13 107.5 . . ?
C14 C13 H13 107.5 . . ?
C15 C13 H13 107.5 . . ?
C13 C14 H14A 109.5 . . ?
C13 C14 H14B 109.5 . . ?
H14A C14 H14B 109.5 . . ?
C13 C14 H14C 109.5 . . ?
H14A C14 H14C 109.5 . . ?
H14B C14 H14C 109.5 . . ?
C13 C15 H15A 109.5 . . ?
C13 C15 H15B 109.5 . . ?
H15A C15 H15B 109.5 . . ?
C13 C15 H15C 109.5 . . ?
H15A C15 H15C 109.5 . . ?
H15B C15 H15C 109.5 . . ?
C21 C16 C17 120.72(19) . . ?
C21 C16 N2 120.52(18) . . ?
C17 C16 N2 118.56(18) . . ?
C18 C17 C16 118.4(2) . . ?
C18 C17 C22 118.7(2) . . ?
C16 C17 C22 122.81(18) . . ?
C19 C18 C17 121.2(2) . . ?
C19 C18 H18 119.4 . . ?
C17 C18 H18 119.4 . . ?
C20 C19 C18 119.8(2) . . ?
C20 C19 H19 120.1 . . ?
C18 C19 H19 120.1 . . ?
C19 C20 C21 121.2(2) . . ?
C19 C20 H20 119.4 . . ?
C21 C20 H20 119.4 . . ?
C20 C21 C16 118.3(2) . . ?
C20 C21 C25 118.8(2) . . ?
C16 C21 C25 122.76(19) . . ?
C17 C22 C24 110.65(19) . . ?
C17 C22 C23 111.73(19) . . ?
C24 C22 C23 110.8(2) . . ?
C17 C22 H22 107.8 . . ?
C24 C22 H22 107.8 . . ?
C23 C22 H22 107.8 . . ?
C22 C23 H23A 109.5 . . ?
C22 C23 H23B 109.5 . . ?
H23A C23 H23B 109.5 . . ?
C22 C23 H23C 109.5 . . ?
H23A C23 H23C 109.5 . . ?
H23B C23 H23C 109.5 . . ?
C22 C24 H24A 109.5 . . ?
C22 C24 H24B 109.5 . . ?
H24A C24 H24B 109.5 . . ?
C22 C24 H24C 109.5 . . ?
H24A C24 H24C 109.5 . . ?
H24B C24 H24C 109.5 . . ?
C21 C25 C26 112.34(19) . . ?
C21 C25 C27 110.3(2) . . ?
C26 C25 C27 110.2(2) . . ?
C21 C25 H25 108.0 . . ?
C26 C25 H25 108.0 . . ?
C27 C25 H25 108.0 . . ?
C25 C26 H26A 109.5 . . ?
C25 C26 H26B 109.5 . . ?
H26A C26 H26B 109.5 . . ?
C25 C26 H26C 109.5 . . ?
H26A C26 H26C 109.5 . . ?
H26B C26 H26C 109.5 . . ?
C25 C27 H27A 109.5 . . ?
C25 C27 H27B 109.5 . . ?
H27A C27 H27B 109.5 . . ?
C25 C27 H27C 109.5 . . ?
H27A C27 H27C 109.5 . . ?
H27B C27 H27C 109.5 . . ?
N3 C28 C29 124.0(2) . . ?
N3 C28 C31 120.6(2) . . ?
C29 C28 C31 115.4(2) . . ?
C28 C29 C30 128.0(2) . . ?
C28 C29 H29 116.0 . . ?
C30 C29 H29 116.0 . . ?
N4 C30 C29 123.95(19) . . ?
N4 C30 C32 121.2(2) . . ?
C29 C30 C32 114.8(2) . . ?
C28 C31 H31A 109.5 . . ?
C28 C31 H31B 109.5 . . ?
H31A C31 H31B 109.5 . . ?
C28 C31 H31C 109.5 . . ?
H31A C31 H31C 109.5 . . ?
H31B C31 H31C 109.5 . . ?
C30 C32 H32A 109.5 . . ?
C30 C32 H32B 109.5 . . ?
H32A C32 H32B 109.5 . . ?
C30 C32 H32C 109.5 . . ?
H32A C32 H32C 109.5 . . ?
H32B C32 H32C 109.5 . . ?
C34 C33 C38 121.2(2) . . ?
C34 C33 N3 120.4(2) . . ?
C38 C33 N3 118.3(2) . . ?
C33 C34 C35 117.7(2) . . ?
C33 C34 C39 123.3(2) . . ?
C35 C34 C39 119.0(2) . . ?
C36 C35 C34 121.6(2) . . ?
C36 C35 H35 119.2 . . ?
C34 C35 H35 119.2 . . ?
C35 C36 C37 120.0(2) . . ?
C35 C36 H36 120.0 . . ?
C37 C36 H36 120.0 . . ?
C36 C37 C38 121.1(3) . . ?
C36 C37 H37 119.5 . . ?
C38 C37 H37 119.5 . . ?
C37 C38 C33 118.4(2) . . ?
C37 C38 C42 119.4(2) . . ?
C33 C38 C42 122.2(2) . . ?
C34 C39 C40 111.4(2) . . ?
C34 C39 C41 111.0(2) . . ?
C40 C39 C41 108.7(2) . . ?
C34 C39 H39 108.5 . . ?
C40 C39 H39 108.5 . . ?
C41 C39 H39 108.5 . . ?
C39 C40 H40A 109.5 . . ?
C39 C40 H40B 109.5 . . ?
H40A C40 H40B 109.5 . . ?
C39 C40 H40C 109.5 . . ?
H40A C40 H40C 109.5 . . ?
H40B C40 H40C 109.5 . . ?
C39 C41 H41A 109.5 . . ?
C39 C41 H41B 109.5 . . ?
H41A C41 H41B 109.5 . . ?
C39 C41 H41C 109.5 . . ?
H41A C41 H41C 109.5 . . ?
H41B C41 H41C 109.5 . . ?
C38 C42 C43 113.1(2) . . ?
C38 C42 C44 110.7(2) . . ?
C43 C42 C44 109.8(2) . . ?
C38 C42 H42 107.7 . . ?
C43 C42 H42 107.7 . . ?
C44 C42 H42 107.7 . . ?
C42 C43 H43A 109.5 . . ?
C42 C43 H43B 109.5 . . ?
H43A C43 H43B 109.5 . . ?
C42 C43 H43C 109.5 . . ?
H43A C43 H43C 109.5 . . ?
H43B C43 H43C 109.5 . . ?
C42 C44 H44A 109.5 . . ?
C42 C44 H44B 109.5 . . ?
H44A C44 H44B 109.5 . . ?
C42 C44 H44C 109.5 . . ?
H44A C44 H44C 109.5 . . ?
H44B C44 H44C 109.5 . . ?
C46 C45 C50 122.0(2) . . ?
C46 C45 N4 119.63(19) . . ?
C50 C45 N4 118.36(19) . . ?
C45 C46 C47 117.5(2) . . ?
C45 C46 C51 123.2(2) . . ?
C47 C46 C51 119.3(2) . . ?
C48 C47 C46 121.1(2) . . ?
C48 C47 H47 119.4 . . ?
C46 C47 H47 119.4 . . ?
C47 C48 C49 120.4(2) . . ?
C47 C48 H48 119.8 . . ?
C49 C48 H48 119.8 . . ?
C48 C49 C50 120.9(2) . . ?
C48 C49 H49 119.6 . . ?
C50 C49 H49 119.6 . . ?
C49 C50 C45 118.1(2) . . ?
C49 C50 C54 119.4(2) . . ?
C45 C50 C54 122.5(2) . . ?
C52 C51 C46 111.8(2) . . ?
C52 C51 C53 108.3(2) . . ?
C46 C51 C53 111.2(2) . . ?
C52 C51 H51 108.5 . . ?
C46 C51 H51 108.5 . . ?
C53 C51 H51 108.5 . . ?
C51 C52 H52A 109.5 . . ?
C51 C52 H52B 109.5 . . ?
H52A C52 H52B 109.5 . . ?
C51 C52 H52C 109.5 . . ?
H52A C52 H52C 109.5 . . ?
H52B C52 H52C 109.5 . . ?
C51 C53 H53A 109.5 . . ?
C51 C53 H53B 109.5 . . ?
H53A C53 H53B 109.5 . . ?
C51 C53 H53C 109.5 . . ?
H53A C53 H53C 109.5 . . ?
H53B C53 H53C 109.5 . . ?
C50 C54 C55 112.6(2) . . ?
C50 C54 C56 111.0(2) . . ?
C55 C54 C56 109.8(2) . . ?
C50 C54 H54 107.8 . . ?
C55 C54 H54 107.8 . . ?
C56 C54 H54 107.8 . . ?
C54 C55 H55A 109.5 . . ?
C54 C55 H55B 109.5 . . ?
H55A C55 H55B 109.5 . . ?
C54 C55 H55C 109.5 . . ?
H55A C55 H55C 109.5 . . ?
H55B C55 H55C 109.5 . . ?
C54 C56 H56A 109.5 . . ?
C54 C56 H56B 109.5 . . ?
H56A C56 H56B 109.5 . . ?
C54 C56 H56C 109.5 . . ?
H56A C56 H56C 109.5 . . ?
H56B C56 H56C 109.5 . . ?
C2S C1S H1S1 109.5 . . ?
C2S C1S H1S2 109.5 . . ?
H1S1 C1S H1S2 109.5 . . ?
C2S C1S H1S3 109.5 . . ?
H1S1 C1S H1S3 109.5 . . ?
H1S2 C1S H1S3 109.5 . . ?
C1S C2S C3S 113.9(4) . . ?
C1S C2S H2S1 108.8 . . ?
C3S C2S H2S1 108.8 . . ?
C1S C2S H2S2 108.8 . . ?
C3S C2S H2S2 108.8 . . ?
H2S1 C2S H2S2 107.7 . . ?
C4S C3S C2S 115.4(3) . . ?
C4S C3S H3S1 108.4 . . ?
C2S C3S H3S1 108.4 . . ?
C4S C3S H3S2 108.4 . . ?
C2S C3S H3S2 108.4 . . ?
H3S1 C3S H3S2 107.5 . . ?
C3S C4S C5S 114.1(4) . . ?
C3S C4S H4S1 108.7 . . ?
C5S C4S H4S1 108.7 . . ?
C3S C4S H4S2 108.7 . . ?
C5S C4S H4S2 108.7 . . ?
H4S1 C4S H4S2 107.6 . . ?
C6S C5S C4S 113.3(5) . . ?
C6S C5S H5S1 108.9 . . ?
C4S C5S H5S1 108.9 . . ?
C6S C5S H5S2 108.9 . . ?
C4S C5S H5S2 108.9 . . ?
H5S1 C5S H5S2 107.7 . . ?
C5S C6S H6S1 109.5 . . ?
C5S C6S H6S2 109.5 . . ?
H6S1 C6S H6S2 109.5 . . ?
C5S C6S H6S3 109.5 . . ?
H6S1 C6S H6S3 109.5 . . ?
H6S2 C6S H6S3 109.5 . . ?
C2T C1T H1T1 109.5 . . ?
C2T C1T H1T2 109.5 . . ?
H1T1 C1T H1T2 109.5 . . ?
C2T C1T H1T3 109.5 . . ?
H1T1 C1T H1T3 109.5 . . ?
H1T2 C1T H1T3 109.5 . . ?
C1T C2T C3T 110.8(17) . . ?
C1T C2T H2T1 109.5 . . ?
C3T C2T H2T1 109.5 . . ?
C1T C2T H2T2 109.5 . . ?
C3T C2T H2T2 109.5 . . ?
H2T1 C2T H2T2 108.1 . . ?
C4T C3T C2T 115.8(14) . . ?
C4T C3T H3T1 108.3 . . ?
C2T C3T H3T1 108.3 . . ?
C4T C3T H3T2 108.3 . . ?
C2T C3T H3T2 108.3 . . ?
H3T1 C3T H3T2 107.4 . . ?
C3T C4T C5T 114.8(13) . . ?
C3T C4T H4T1 108.6 . . ?
C5T C4T H4T1 108.6 . . ?
C3T C4T H4T2 108.6 . . ?
C5T C4T H4T2 108.6 . . ?
H4T1 C4T H4T2 107.6 . . ?
C6T C5T C4T 108.3(13) . . ?
C6T C5T H5T1 110.0 . . ?
C4T C5T H5T1 110.0 . . ?
C6T C5T H5T2 110.0 . . ?
C4T C5T H5T2 110.0 . . ?
H5T1 C5T H5T2 108.4 . . ?
C5T C6T H6T1 109.5 . . ?
C5T C6T H6T2 109.5 . . ?
H6T1 C6T H6T2 109.5 . . ?
C5T C6T H6T3 109.5 . . ?
H6T1 C6T H6T3 109.5 . . ?
H6T2 C6T H6T3 109.5 . . ?
C2U C1U H1U1 109.5 . . ?
C2U C1U H1U2 109.5 . . ?
H1U1 C1U H1U2 109.5 . . ?
C2U C1U H1U3 109.5 . . ?
H1U1 C1U H1U3 109.5 . . ?
H1U2 C1U H1U3 109.5 . . ?
C1U C2U C3U 108(2) . . ?
C1U C2U H2U1 110.2 . . ?
C3U C2U H2U1 110.2 . . ?
C1U C2U H2U2 110.2 . . ?
C3U C2U H2U2 110.2 . . ?
H2U1 C2U H2U2 108.5 . . ?
C4U C3U C2U 113(2) . . ?
C4U C3U H3U1 109.1 . . ?
C2U C3U H3U1 109.1 . . ?
C4U C3U H3U2 109.1 . . ?
C2U C3U H3U2 109.1 . . ?
H3U1 C3U H3U2 107.8 . . ?
C3U C4U C5U 119(2) . . ?
C3U C4U H4U1 107.5 . . ?
C5U C4U H4U1 107.5 . . ?
C3U C4U H4U2 107.5 . . ?
C5U C4U H4U2 107.5 . . ?
H4U1 C4U H4U2 107.0 . . ?
C6U C5U C4U 94.0(18) . . ?
C6U C5U H5U1 112.9 . . ?
C4U C5U H5U1 112.9 . . ?
C6U C5U H5U2 112.9 . . ?
C4U C5U H5U2 112.9 . . ?
H5U1 C5U H5U2 110.3 . . ?
C5U C6U H6U1 109.5 . . ?
C5U C6U H6U2 109.5 . . ?
H6U1 C6U H6U2 109.5 . . ?
C5U C6U H6U3 109.5 . . ?
H6U1 C6U H6U3 109.5 . . ?
H6U2 C6U H6U3 109.5 . . ?

_refine_diff_density_max         0.254
_refine_diff_density_min         -0.201
_refine_diff_density_rms         0.039

_shelx_res_file                  
;
TITL p21 in P2(1)
    shelx.res
    created by SHELXL-2018/1 at 10:38:59 on 08-Aug-2023
CELL  1.54184  15.3228  14.2179  15.4652   90.000   92.946   90.000
ZERR     2.00   0.0001   0.0001   0.0001    0.000    0.001    0.000
LATT  -1
SYMM  - X, 1/2 + Y, - Z
SFAC  C    H    N    P    S    GA
UNIT  136  214  8    4    4    2
MERG   2
FMAP   2
SIMU C1T C2T C2T C3T C3T C4T C4T C5T C5T C6T
DELU C1T C2T C2T C3T C3T C4T C4T C5T C5T C6T
SIMU C1U C2U C2U C3U C3U C4U C4U C5U C5U C6U
DELU C1U C2U C2U C3U C3U C4U C4U C5U C5U C6U
TEMP -123
SIZE 0.02 0.10 0.14
PLAN   20
ACTA
BOND   $H
L.S.  24
WGHT    0.038500    0.356600
FVAR       0.15488   0.48567
GA1   6    0.729246    0.393230    0.238646    11.00000    0.01787    0.01552 =
         0.01796   -0.00146    0.00219   -0.00153
P1    4    0.729504    0.234626    0.213845    11.00000    0.02047    0.01530 =
         0.02341   -0.00088   -0.00405    0.00103
P2    4    0.627443    0.235460    0.121501    11.00000    0.01522    0.01310 =
         0.01505    0.00022    0.00185    0.00037
C1    1    0.575940    0.353910    0.102405    11.00000    0.01885    0.01719 =
         0.01763    0.00132    0.00406    0.00141
S1    5    0.620654    0.454140    0.147605    11.00000    0.02847    0.01437 =
         0.02945   -0.00195   -0.00573    0.00235
S2    5    0.487983    0.359205    0.036669    11.00000    0.02064    0.02104 =
         0.02431    0.00307   -0.00308    0.00179
N1    3    0.546380    0.158865    0.136202    11.00000    0.01772    0.01741 =
         0.01565   -0.00080    0.00167   -0.00268
N2    3    0.643825    0.193908    0.021887    11.00000    0.01810    0.01867 =
         0.01689   -0.00199    0.00378   -0.00078
N3    3    0.710402    0.443596    0.355992    11.00000    0.02243    0.01921 =
         0.01914   -0.00400    0.00358   -0.00114
N4    3    0.839195    0.464379    0.226065    11.00000    0.01897    0.01956 =
         0.02205   -0.00001    0.00280   -0.00244
C2    1    0.510778    0.114062    0.056300    11.00000    0.02398    0.02281 =
         0.01824   -0.00143    0.00205   -0.00519
AFIX  23
H2A   2    0.449505    0.134049    0.043994    11.00000   -1.20000
H2B   2    0.511942    0.044774    0.062594    11.00000   -1.20000
AFIX   0
C3    1    0.567570    0.144353   -0.017727    11.00000    0.02289    0.02362 =
         0.01802   -0.00234    0.00268   -0.00288
AFIX  23
H3A   2    0.586540    0.088648   -0.050270    11.00000   -1.20000
H3B   2    0.534177    0.186497   -0.058221    11.00000   -1.20000
AFIX   0
C4    1    0.513679    0.123207    0.215932    11.00000    0.01989    0.01808 =
         0.01813    0.00012    0.00322   -0.00396
C5    1    0.555702    0.046954    0.258671    11.00000    0.02365    0.01813 =
         0.01968   -0.00061    0.00230   -0.00291
C6    1    0.518068    0.008982    0.331096    11.00000    0.03080    0.02280 =
         0.02346    0.00573    0.00276   -0.00098
AFIX  43
H6    2    0.545438   -0.042955    0.360058    11.00000   -1.20000
AFIX   0
C7    1    0.441882    0.045204    0.361660    11.00000    0.03304    0.03786 =
         0.02539    0.01058    0.01082   -0.00269
AFIX  43
H7    2    0.417930    0.019234    0.411837    11.00000   -1.20000
AFIX   0
C8    1    0.400723    0.119506    0.318735    11.00000    0.02652    0.03788 =
         0.02673    0.00551    0.01059    0.00325
AFIX  43
H8    2    0.348269    0.144191    0.339826    11.00000   -1.20000
AFIX   0
C9    1    0.434802    0.158964    0.244950    11.00000    0.02166    0.02472 =
         0.02060    0.00038    0.00350   -0.00206
C10   1    0.637837    0.000848    0.227840    11.00000    0.02596    0.01764 =
         0.02265    0.00186    0.00215    0.00208
AFIX  13
H10   2    0.662342    0.042613    0.183057    11.00000   -1.20000
AFIX   0
C11   1    0.708013   -0.012241    0.300741    11.00000    0.02891    0.03396 =
         0.03025    0.00282   -0.00186    0.00599
AFIX 137
H11A  2    0.721299    0.048629    0.328085    11.00000   -1.50000
H11B  2    0.761051   -0.037910    0.276901    11.00000   -1.50000
H11C  2    0.686674   -0.055832    0.343967    11.00000   -1.50000
AFIX   0
C12   1    0.615905   -0.094268    0.185274    11.00000    0.04002    0.02178 =
         0.03727   -0.00512    0.00058    0.00383
AFIX 137
H12A  2    0.593057   -0.137039    0.228363    11.00000   -1.50000
H12B  2    0.668857   -0.121292    0.162414    11.00000   -1.50000
H12C  2    0.571789   -0.085249    0.137847    11.00000   -1.50000
AFIX   0
C13   1    0.387127    0.240153    0.200318    11.00000    0.02090    0.02646 =
         0.02333    0.00048    0.00426    0.00357
AFIX  13
H13   2    0.410126    0.246463    0.141244    11.00000   -1.20000
AFIX   0
C14   1    0.407909    0.331147    0.248946    11.00000    0.04914    0.02932 =
         0.03462   -0.00412    0.00278    0.00462
AFIX 137
H14A  2    0.383840    0.328258    0.306383    11.00000   -1.50000
H14B  2    0.381865    0.384281    0.216552    11.00000   -1.50000
H14C  2    0.471405    0.339497    0.255217    11.00000   -1.50000
AFIX   0
C15   1    0.288549    0.224034    0.188922    11.00000    0.02206    0.04870 =
         0.04295    0.01080    0.00340    0.00367
AFIX 137
H15A  2    0.277329    0.162990    0.161096    11.00000   -1.50000
H15B  2    0.262160    0.274045    0.152652    11.00000   -1.50000
H15C  2    0.262975    0.224736    0.245712    11.00000   -1.50000
AFIX   0
C16   1    0.721968    0.195692   -0.026314    11.00000    0.02026    0.02187 =
         0.01766   -0.00262    0.00473   -0.00078
C17   1    0.777482    0.116573   -0.022302    11.00000    0.02403    0.02297 =
         0.02243   -0.00143    0.00535    0.00072
C18   1    0.853312    0.118622   -0.068873    11.00000    0.02771    0.03000 =
         0.03306    0.00001    0.01016    0.00645
AFIX  43
H18   2    0.891519    0.065958   -0.066584    11.00000   -1.20000
AFIX   0
C19   1    0.873673    0.195965   -0.118211    11.00000    0.02932    0.04002 =
         0.03470    0.00194    0.01642    0.00259
AFIX  43
H19   2    0.926748    0.197374   -0.147347    11.00000   -1.20000
AFIX   0
C20   1    0.816577    0.271230   -0.125015    11.00000    0.03015    0.03315 =
         0.03233    0.00707    0.01349   -0.00015
AFIX  43
H20   2    0.830473    0.323655   -0.159824    11.00000   -1.20000
AFIX   0
C21   1    0.738604    0.271573   -0.081502    11.00000    0.02463    0.02380 =
         0.02240    0.00025    0.00590    0.00042
C22   1    0.756674    0.028091    0.027478    11.00000    0.02536    0.01972 =
         0.03068   -0.00058    0.00760    0.00345
AFIX  13
H22   2    0.700315    0.038696    0.055852    11.00000   -1.20000
AFIX   0
C23   1    0.827171    0.006767    0.098802    11.00000    0.02966    0.02886 =
         0.03802    0.00564    0.00498    0.00403
AFIX 137
H23A  2    0.883889   -0.000204    0.072971    11.00000   -1.50000
H23B  2    0.812533   -0.051688    0.128350    11.00000   -1.50000
H23C  2    0.830130    0.058569    0.140653    11.00000   -1.50000
AFIX   0
C24   1    0.744101   -0.055720   -0.034105    11.00000    0.04133    0.02499 =
         0.04468   -0.00881    0.01006   -0.00033
AFIX 137
H24A  2    0.698653   -0.040799   -0.078905    11.00000   -1.50000
H24B  2    0.726480   -0.111040   -0.001462    11.00000   -1.50000
H24C  2    0.799125   -0.068955   -0.061356    11.00000   -1.50000
AFIX   0
C25   1    0.673067    0.349503   -0.100729    11.00000    0.02530    0.02501 =
         0.02465    0.00440    0.00655   -0.00058
AFIX  13
H25   2    0.621391    0.338008   -0.065217    11.00000   -1.20000
AFIX   0
C26   1    0.709752    0.446107   -0.077030    11.00000    0.04199    0.02740 =
         0.04969   -0.00527    0.00666    0.00111
AFIX 137
H26A  2    0.730874    0.446276   -0.016133    11.00000   -1.50000
H26B  2    0.663776    0.493550   -0.085966    11.00000   -1.50000
H26C  2    0.758232    0.460708   -0.113730    11.00000   -1.50000
AFIX   0
C27   1    0.641791    0.347265   -0.195919    11.00000    0.04454    0.05141 =
         0.03310    0.00439   -0.00755    0.00295
AFIX 137
H27A  2    0.690668    0.362289   -0.231976    11.00000   -1.50000
H27B  2    0.595124    0.393675   -0.206218    11.00000   -1.50000
H27C  2    0.619483    0.284392   -0.210738    11.00000   -1.50000
AFIX   0
C28   1    0.775895    0.477450    0.406612    11.00000    0.02855    0.02493 =
         0.02012   -0.00253    0.00111   -0.00213
C29   1    0.859832    0.494053    0.378893    11.00000    0.02372    0.03653 =
         0.02433   -0.00441   -0.00378   -0.00526
AFIX  43
H29   2    0.903728    0.506043    0.423145    11.00000   -1.20000
AFIX   0
C30   1    0.887246    0.495206    0.294012    11.00000    0.02065    0.02462 =
         0.02781   -0.00118    0.00007   -0.00246
C31   1    0.762132    0.502197    0.500216    11.00000    0.03640    0.04736 =
         0.02230   -0.00903    0.00329   -0.00998
AFIX 137
H31A  2    0.701871    0.523576    0.505737    11.00000   -1.50000
H31B  2    0.802626    0.552459    0.518858    11.00000   -1.50000
H31C  2    0.772997    0.446564    0.536602    11.00000   -1.50000
AFIX   0
C32   1    0.977052    0.536799    0.283946    11.00000    0.02487    0.04918 =
         0.03492   -0.00558    0.00125   -0.01449
AFIX 137
H32A  2    1.021573    0.493345    0.308097    11.00000   -1.50000
H32B  2    0.981619    0.596926    0.314829    11.00000   -1.50000
H32C  2    0.986127    0.547064    0.222394    11.00000   -1.50000
AFIX   0
C33   1    0.623379    0.442056    0.388542    11.00000    0.02427    0.02605 =
         0.01854   -0.00609    0.00370   -0.00320
C34   1    0.597103    0.367318    0.440367    11.00000    0.03343    0.02924 =
         0.01786   -0.00611    0.00282   -0.00806
C35   1    0.511645    0.369557    0.469303    11.00000    0.03813    0.04545 =
         0.02253   -0.00673    0.00990   -0.01639
AFIX  43
H35   2    0.491877    0.318961    0.503327    11.00000   -1.20000
AFIX   0
C36   1    0.456089    0.443060    0.449593    11.00000    0.02725    0.06210 =
         0.02933   -0.01349    0.00897   -0.00750
AFIX  43
H36   2    0.398778    0.443144    0.470289    11.00000   -1.20000
AFIX   0
C37   1    0.483438    0.516882    0.399704    11.00000    0.02904    0.04770 =
         0.02935   -0.01132    0.00318    0.00619
AFIX  43
H37   2    0.444651    0.567645    0.386660    11.00000   -1.20000
AFIX   0
C38   1    0.566995    0.518167    0.368161    11.00000    0.02837    0.03096 =
         0.02255   -0.00840    0.00208    0.00178
C39   1    0.656702    0.287339    0.468688    11.00000    0.04752    0.02695 =
         0.02313    0.00122    0.00462   -0.00590
AFIX  13
H39   2    0.715415    0.298424    0.445178    11.00000   -1.20000
AFIX   0
C40   1    0.621745    0.192966    0.434440    11.00000    0.07582    0.02818 =
         0.02784   -0.00181    0.00840   -0.01068
AFIX 137
H40A  2    0.565307    0.179840    0.458975    11.00000   -1.50000
H40B  2    0.663280    0.142987    0.451225    11.00000   -1.50000
H40C  2    0.614248    0.195595    0.371172    11.00000   -1.50000
AFIX   0
C41   1    0.667538    0.282057    0.568213    11.00000    0.08072    0.03645 =
         0.02582    0.00119   -0.00464   -0.00436
AFIX 137
H41A  2    0.681860    0.344597    0.591499    11.00000   -1.50000
H41B  2    0.714754    0.238137    0.584846    11.00000   -1.50000
H41C  2    0.612889    0.260077    0.591568    11.00000   -1.50000
AFIX   0
C42   1    0.596098    0.603117    0.317265    11.00000    0.03709    0.02508 =
         0.03255   -0.00568    0.00294    0.00818
AFIX  13
H42   2    0.644926    0.582479    0.281192    11.00000   -1.20000
AFIX   0
C43   1    0.523781    0.643092    0.256130    11.00000    0.05028    0.04334 =
         0.04393    0.00263    0.00189    0.01832
AFIX 137
H43A  2    0.497332    0.592140    0.221072    11.00000   -1.50000
H43B  2    0.548624    0.690039    0.218045    11.00000   -1.50000
H43C  2    0.479030    0.672721    0.290082    11.00000   -1.50000
AFIX   0
C44   1    0.631609    0.680405    0.378554    11.00000    0.08059    0.02946 =
         0.05597   -0.01082   -0.00657   -0.00200
AFIX 137
H44A  2    0.586904    0.697482    0.418849    11.00000   -1.50000
H44B  2    0.646848    0.735805    0.344774    11.00000   -1.50000
H44C  2    0.683783    0.657349    0.411229    11.00000   -1.50000
AFIX   0
C45   1    0.870675    0.480765    0.140403    11.00000    0.01847    0.02152 =
         0.02345    0.00047    0.00347   -0.00630
C46   1    0.926950    0.415301    0.104528    11.00000    0.02106    0.02549 =
         0.02922   -0.00163    0.00527   -0.00617
C47   1    0.955691    0.434384    0.021263    11.00000    0.02580    0.03926 =
         0.03115   -0.00441    0.00909   -0.00379
AFIX  43
H47   2    0.992163    0.390273   -0.005628    11.00000   -1.20000
AFIX   0
C48   1    0.931783    0.515995   -0.021856    11.00000    0.02899    0.04666 =
         0.02817    0.00464    0.00851   -0.00774
AFIX  43
H48   2    0.952416    0.527875   -0.077703    11.00000   -1.20000
AFIX   0
C49   1    0.877853    0.580797    0.015740    11.00000    0.03042    0.03259 =
         0.03082    0.00824    0.00267   -0.00663
AFIX  43
H49   2    0.862784    0.637319   -0.014196    11.00000   -1.20000
AFIX   0
C50   1    0.845406    0.564167    0.096914    11.00000    0.02352    0.02387 =
         0.02937    0.00098    0.00228   -0.00478
C51   1    0.960962    0.328438    0.152653    11.00000    0.02352    0.02388 =
         0.03860   -0.00036    0.00639    0.00192
AFIX  13
H51   2    0.932474    0.324788    0.209300    11.00000   -1.20000
AFIX   0
C52   1    0.940004    0.238943    0.102124    11.00000    0.03369    0.02911 =
         0.06056   -0.00991    0.01042    0.00114
AFIX 137
H52A  2    0.876907    0.235396    0.088569    11.00000   -1.50000
H52B  2    0.958646    0.184284    0.136987    11.00000   -1.50000
H52C  2    0.970937    0.239407    0.048215    11.00000   -1.50000
AFIX   0
C53   1    1.060575    0.333561    0.170709    11.00000    0.03115    0.03997 =
         0.07460    0.00434   -0.00767    0.00005
AFIX 137
H53A  2    1.079547    0.281322    0.208508    11.00000   -1.50000
H53B  2    1.075791    0.393365    0.199160    11.00000   -1.50000
H53C  2    1.089809    0.329258    0.115956    11.00000   -1.50000
AFIX   0
C54   1    0.787228    0.637401    0.136534    11.00000    0.03545    0.02157 =
         0.03493    0.00157    0.00130    0.00155
AFIX  13
H54   2    0.759119    0.607454    0.186576    11.00000   -1.20000
AFIX   0
C55   1    0.714614    0.671853    0.073142    11.00000    0.03984    0.02669 =
         0.04934    0.00300   -0.00310    0.00617
AFIX 137
H55A  2    0.740011    0.709343    0.027573    11.00000   -1.50000
H55B  2    0.673505    0.710658    0.104036    11.00000   -1.50000
H55C  2    0.683676    0.617692    0.047091    11.00000   -1.50000
AFIX   0
C56   1    0.841064    0.721136    0.171307    11.00000    0.05412    0.03581 =
         0.07720   -0.02019   -0.01565    0.00360
AFIX 137
H56A  2    0.889149    0.698435    0.210035    11.00000   -1.50000
H56B  2    0.803643    0.763191    0.203308    11.00000   -1.50000
H56C  2    0.864880    0.755411    0.122847    11.00000   -1.50000
AFIX   0
C1S   1    0.745278    0.061133    0.717841    11.00000    0.10149    0.07602 =
         0.06165    0.00293   -0.02305   -0.01269
AFIX  33
H1S1  2    0.740248    0.129664    0.722194    11.00000   -1.50000
H1S2  2    0.687625    0.032472    0.723080    11.00000   -1.50000
H1S3  2    0.785412    0.037894    0.764405    11.00000   -1.50000
AFIX   0
C2S   1    0.779971    0.035548    0.631447    11.00000    0.05349    0.06026 =
         0.06865    0.01361   -0.01489   -0.00746
AFIX  23
H2S1  2    0.837456    0.066233    0.626210    11.00000   -1.20000
H2S2  2    0.739787    0.060817    0.584934    11.00000   -1.20000
AFIX   0
C3S   1    0.790401   -0.069665    0.617771    11.00000    0.05528    0.05906 =
         0.06213    0.01842   -0.01767   -0.01338
AFIX  23
H3S1  2    0.830082   -0.094665    0.664825    11.00000   -1.20000
H3S2  2    0.732744   -0.099960    0.623047    11.00000   -1.20000
AFIX   0
C4S   1    0.825289   -0.097815    0.532669    11.00000    0.05980    0.06460 =
         0.07011    0.01562   -0.00804   -0.00562
AFIX  23
H4S1  2    0.886199   -0.075047    0.530540    11.00000   -1.20000
H4S2  2    0.790304   -0.066232    0.485539    11.00000   -1.20000
AFIX   0
C5S   1    0.823985   -0.202660    0.516183    11.00000    0.08355    0.06331 =
         0.09440    0.00340   -0.01011   -0.00648
AFIX  23
H5S1  2    0.858273   -0.234532    0.563626    11.00000   -1.20000
H5S2  2    0.762988   -0.225442    0.517127    11.00000   -1.20000
AFIX   0
C6S   1    0.860544   -0.229458    0.431208    11.00000    0.10883    0.07647 =
         0.11603   -0.01277    0.01734   -0.00186
AFIX  33
H6S1  2    0.857967   -0.297924    0.424219    11.00000   -1.50000
H6S2  2    0.826070   -0.199409    0.383750    11.00000   -1.50000
H6S3  2    0.921419   -0.208505    0.430281    11.00000   -1.50000
AFIX   0
PART    1
SAME C1S > C6S
C1T   1    1.067673   -0.146070    0.321710    21.00000    0.19850    0.23693 =
         0.11404    0.03307    0.06130    0.09594
AFIX  33
H1T1  2    1.062814   -0.213574    0.309586    21.00000   -1.50000
H1T2  2    1.128322   -0.125915    0.316381    21.00000   -1.50000
H1T3  2    1.050033   -0.133593    0.380639    21.00000   -1.50000
AFIX   0
C2T   1    1.014691   -0.097642    0.264109    21.00000    0.06608    0.16730 =
         0.06314   -0.00049    0.01937    0.00595
AFIX  23
H2T1  2    0.953535   -0.118679    0.268864    21.00000   -1.20000
H2T2  2    1.031929   -0.110990    0.204519    21.00000   -1.20000
AFIX   0
C3T   1    1.020998    0.012217    0.281961    21.00000    0.13686    0.19255 =
         0.08665    0.03608    0.03954    0.04473
AFIX  23
H3T1  2    1.083458    0.029217    0.290976    21.00000   -1.20000
H3T2  2    0.997973    0.045689    0.229487    21.00000   -1.20000
AFIX   0
C4T   1    0.973167    0.047497    0.358189    21.00000    0.07613    0.17684 =
         0.07336   -0.00296    0.01743   -0.00620
AFIX  23
H4T1  2    1.008553    0.032833    0.411857    21.00000   -1.20000
H4T2  2    0.917336    0.012769    0.360514    21.00000   -1.20000
AFIX   0
C5T   1    0.953233    0.153808    0.356691    21.00000    0.09062    0.16310 =
         0.06766    0.02976   -0.00164   -0.00248
AFIX  23
H5T1  2    1.008320    0.190081    0.355657    21.00000   -1.20000
H5T2  2    0.916525    0.169892    0.304225    21.00000   -1.20000
AFIX   0
C6T   1    0.906782    0.177443    0.434985    21.00000    0.14718    0.12319 =
         0.09832   -0.00932    0.03517   -0.06501
AFIX  33
H6T1  2    0.893556    0.244879    0.435122    21.00000   -1.50000
H6T2  2    0.852216    0.141519    0.435305    21.00000   -1.50000
H6T3  2    0.943701    0.161640    0.486563    21.00000   -1.50000
AFIX   0
PART    2
SAME C1S > C6S
C1U   1    1.071985   -0.049064    0.299588   -21.00000    0.15770    0.29987 =
         0.15632    0.04632   -0.03634    0.06302
AFIX  33
H1U1  2    1.073791   -0.117960    0.298986   -21.00000   -1.50000
H1U2  2    1.067743   -0.025499    0.239971   -21.00000   -1.50000
H1U3  2    1.125376   -0.024777    0.329251   -21.00000   -1.50000
AFIX   0
C2U   1    0.999216   -0.019013    0.343226   -21.00000    0.15050    0.19988 =
         0.28943   -0.00441    0.03214   -0.05222
AFIX  23
H2U1  2    1.002707   -0.042561    0.403547   -21.00000   -1.20000
H2U2  2    0.944840   -0.043286    0.313905   -21.00000   -1.20000
AFIX   0
C3U   1    0.999205    0.093389    0.342439   -21.00000    0.22146    0.18502 =
         0.23965    0.01247   -0.00370   -0.06573
AFIX  23
H3U1  2    1.060341    0.116165    0.345528   -21.00000   -1.20000
H3U2  2    0.971038    0.115709    0.287153   -21.00000   -1.20000
AFIX   0
C4U   1    0.951846    0.134701    0.416659   -21.00000    0.15104    0.15278 =
         0.19695    0.06318   -0.03285   -0.04076
AFIX  23
H4U1  2    0.991819    0.131200    0.468925   -21.00000   -1.20000
H4U2  2    0.901557    0.093213    0.427022   -21.00000   -1.20000
AFIX   0
C5U   1    0.916271    0.238594    0.409707   -21.00000    0.09091    0.19534 =
         0.21180    0.08779   -0.05379   -0.01428
AFIX  23
H5U1  2    0.958477    0.282714    0.385237   -21.00000   -1.20000
H5U2  2    0.858899    0.243059    0.377489   -21.00000   -1.20000
AFIX   0
C6U   1    0.910297    0.248815    0.499016   -21.00000    0.13566    0.29071 =
         0.26713    0.02554    0.02706    0.05696
AFIX  33
H6U1  2    0.888273    0.311779    0.511672   -21.00000   -1.50000
H6U2  2    0.870187    0.201396    0.520211   -21.00000   -1.50000
H6U3  2    0.968237    0.240442    0.527840   -21.00000   -1.50000
AFIX   0
HKLF    4


REM  p21 in P2(1)
REM R1 =  0.0250 for   13666 Fo > 4sig(Fo)  and  0.0262 for all   14011 data
REM    767 parameters refined using    106 restraints

END

WGHT      0.0385      0.3566

REM Highest difference peak  0.254,  deepest hole -0.201,  1-sigma level  0.039
Q1    1   1.0583  0.0631  0.3045  11.00000  0.05    0.25
Q2    1   0.6011  0.3007  0.1147  11.00000  0.05    0.25
Q3    1   0.6642  0.2412  0.1680  11.00000  0.05    0.23
Q4    1   0.6587  0.4210  0.2034  11.00000  0.05    0.23
Q5    1   1.1356  0.0274  0.2824  11.00000  0.05    0.23
Q6    1   0.5837  0.5601  0.3465  11.00000  0.05    0.22
Q7    1   0.7279  0.3175  0.2211  11.00000  0.05    0.20
Q8    1   0.8009  0.4416  0.2322  11.00000  0.05    0.20
Q9    1   0.6066  0.3933  0.4080  11.00000  0.05    0.20
Q10   1   0.5219  0.1400  0.0954  11.00000  0.05    0.19
Q11   1   0.8565  0.4597  0.2536  11.00000  0.05    0.19
Q12   1   0.7063  0.3075 -0.0906  11.00000  0.05    0.19
Q13   1   0.4093  0.1960  0.2200  11.00000  0.05    0.18
Q14   1   0.6356  0.2206  0.0579  11.00000  0.05    0.18
Q15   1   0.9172  0.2708  0.4340  11.00000  0.05    0.18
Q16   1   0.5364  0.5148  0.3754  11.00000  0.05    0.18
Q17   1   0.5621  0.3802  0.4588  11.00000  0.05    0.18
Q18   1   0.7427  0.1633 -0.0319  11.00000  0.05    0.17
Q19   1   0.7372  0.2399 -0.0456  11.00000  0.05    0.17
Q20   1   1.0169  0.5484  0.3375  11.00000  0.05    0.17
;
_shelx_res_checksum              58391
####################################################################### 
# 
# This file contains crystal structure data downloaded from the 
# Cambridge Structural Database (CSD) hosted by the Cambridge 
# Crystallographic Data Centre (CCDC).
# 
# Full information about CCDC data access policies and citation 
# guidelines are available at http://www.ccdc.cam.ac.uk/access/V1 
# 
# Audit and citation data items may have been added by the CCDC. 
# Please retain this information to preserve the provenance of 
# this file and to allow appropriate attribution of the data. 
# 
#######################################################################

data_LS060
_database_code_depnum_ccdc_archive 'CCDC 2409890'
loop_
_audit_author_name
_audit_author_address
'Jose Goicoechea'
;Indiana University
United States of America
;
_audit_update_record             
;
2024-12-12 deposited with the CCDC.	2025-03-17 downloaded from the CCDC.
;

_audit_creation_method           SHELXL-2018/1
_shelx_SHELXL_version_number     2018/1
_chemical_name_systematic        
;
 [{N(2,6-iPr-C6H3)}2(CMe)2CH]Ga(tBuN3)PAs[{N(2,6-iPr-C6H3)}2(CH2)2]*0.5C6H6
;
_contact_author_fax              '+1 (812) 855-8300'
_chemical_name_common            .
_chemical_melting_point          .
_chemical_formula_moiety         'C59 H88 As Ga N7 P, 0.5(C6 H6)'
_chemical_formula_sum            'C62 H91 As Ga N7 P'
_chemical_formula_weight         1110.02

loop_
_atom_type_symbol
_atom_type_description
_atom_type_scat_dispersion_real
_atom_type_scat_dispersion_imag
_atom_type_scat_source
C C 0.0181 0.0091 'International Tables Vol C Tables 4.2.6.8 and 6.1.1.4'
H H 0.0000 0.0000 'International Tables Vol C Tables 4.2.6.8 and 6.1.1.4'
N N 0.0311 0.0180 'International Tables Vol C Tables 4.2.6.8 and 6.1.1.4'
P P 0.2955 0.4335 'International Tables Vol C Tables 4.2.6.8 and 6.1.1.4'
Ga Ga -1.2846 0.7763 'International Tables Vol C Tables 4.2.6.8 and 6.1.1.4'
As As -0.9300 1.0051 'International Tables Vol C Tables 4.2.6.8 and 6.1.1.4'

_space_group_crystal_system      triclinic
_space_group_IT_number           2
_space_group_name_H-M_alt        'P -1'
_space_group_name_Hall           '-P 1'

_shelx_space_group_comment       
;
The symmetry employed for this shelxl refinement is uniquely defined
by the following loop, which should always be used as a source of
symmetry information in preference to the above space-group names.
They are only intended as comments.
;

loop_
_space_group_symop_operation_xyz
'x, y, z'
'-x, -y, -z'

_cell_length_a                   12.6878(2)
_cell_length_b                   22.5101(3)
_cell_length_c                   22.5732(3)
_cell_angle_alpha                75.9840(10)
_cell_angle_beta                 77.1480(10)
_cell_angle_gamma                87.7760(10)
_cell_volume                     6097.58(15)
_cell_formula_units_Z            4
_cell_measurement_temperature    150(2)
_cell_measurement_reflns_used    82068
_cell_measurement_theta_min      3.5290
_cell_measurement_theta_max      76.1480

_exptl_crystal_description       block
_exptl_crystal_colour            yellow
_exptl_crystal_density_meas      .
_exptl_crystal_density_method    .
_exptl_crystal_density_diffrn    1.209
_exptl_crystal_F_000             2364
_exptl_transmission_factor_min   .
_exptl_transmission_factor_max   .
_exptl_crystal_size_max          0.220
_exptl_crystal_size_mid          0.200
_exptl_crystal_size_min          0.180
_exptl_absorpt_coefficient_mu    1.785
_shelx_estimated_absorpt_T_min   0.695
_shelx_estimated_absorpt_T_max   0.739
_exptl_absorpt_correction_type   multi-scan
_exptl_absorpt_correction_T_min  0.91654
_exptl_absorpt_correction_T_max  1.00000
_exptl_absorpt_process_details   
;
CrysAlisPro 1.171.42.72a (Rigaku Oxford Diffraction, 2022)
Empirical absorption correction using spherical harmonics,
implemented in SCALE3 ABSPACK scaling algorithm.
;
_exptl_absorpt_special_details   .

_diffrn_ambient_temperature      150(2)
_diffrn_radiation_wavelength     1.54184
_diffrn_radiation_type           CuK\a
_diffrn_source                   'micro-focus sealed X-ray tube'
_diffrn_source_type              'SuperNova (Cu) X-ray Source'
[truncated: 319,958 more chars]
